# Supplementary material for: FABP4 as a therapeutic host target controlling SARS-CoV-2 infection
Source: EMBO Mol Med. 2025 Jan 22;17(3):414–40. doi: 10.1038/s44321-024-00188-x (PMC11904229; doi:10.1038/s44321-024-00188-x)
Supplement: Supplementary file 1 — Table EV1 [file 44321_2024_188_MOESM1_ESM.xlsx]

## Sheet: Data 
	Total (n=45)	Female (n=32)	Male (n=13)
Table EV1: Circulating FABP4 concentration measured from healthy controls who tested negative for COVID-19, along with sex, age and BMI.
Median Age	28 (20-56)	27 (20-56)	28 (22-41)
Median BMI	21.9 (17-30)	21 (17-28)	24.6 (21-30)
#	Sex	Age	BMI	FABP4 (ng/ml)
1	female	38	20.9366	3.8786
2	male	34	22.46	2.4682
3	female	30	20.3244	3.38496
4	female	28	18.5911	3.94912
5	female	27	23.1084	5.43004
6	female	56	24.677	2.53872
7	male	22	25.9259	3.66704
8	male	30	24.2513	3.24392
9	female	31	20.5499	3.31444
10	female	40	28.7317	2.25664
11	female	27	21.9363	2.89132
12	female	29	22.0386	4.79536
13	female	38	22.8329	2.4682
14	female	28	17.0068	2.67976
15	male	23	28.4055	3.24392
16	female	22	20.2812	3.38496
17	male	41	26.1962	4.72484
18	male	23	21.6721	3.45548
19	male	26	23.6713	2.75028
20	female	28	17.3611	2.67976
21	male	24	27.6361	6.06472
22	female	25	28.4799	3.59652
23	female	27	17.7154	3.10288
24	female	28	23.0112	3.31444
25	female	35	23.0112	3.1734
26	male	27	30.1896	6.98148
27	female	28	18.369	2.04508
28	female	24	21.6311	3.1734
29	female	30	19.79	2.32716
30	female	23	21.0498	1.55144
31	female	26	20.5693	2.53872
32	female	28	21.2585	3.03236
33	male	29	28.0428	2.67976
34	female	37	22.6562	3.526
35	male	33	22.3954	2.96184
36	male	26	23.4075	3.66704
37	female	20	19.3821	2.32716
38	female	30	21.6128	4.30172
39	female	23	19.9594	4.37224
40	female	23	19.1406	2.75028
41	female	28	21.0667	3.66704
42	male	27	24.6537	6.20576
43	female	26	25.8166	3.36071
44	female	26	20.148	2.1682
45	female	25	20.9572	2.81866
