# Supplementary material for: FABP4 as a therapeutic host target controlling SARS-CoV-2 infection
Source: EMBO Mol Med. 2025 Jan 22;17(3):414–40. doi: 10.1038/s44321-024-00188-x (PMC11904229; doi:10.1038/s44321-024-00188-x)
Supplement: Supplementary file 2 — Table EV2 [file 44321_2024_188_MOESM2_ESM.xlsx]

## Sheet: Sheet1
	Table EV2: Pathology evaluation of lung H/E stained histology sections of infected hamsters with or witohut CRE-14 treatment.
		infected - vehicle						infected - CRE-14
	% of lung area affected	20-25	45-50	55-60	60-65	40-45	50-55	20-25	25-30	50-55	5-10	10-15
	Necrosis of bronchial epithelial cells	minimal (1)	focal (2)	mild (3)	moderate (4)	mild (3)	mild (3)-moderate (4)	minimal (1)	focal (2)	minimal (1)	not readily seen	not readily seen
	Cellular debris in bronchi	minimal (1)	mild (3)	mild (3)	moderate (4)	focal (2)	mild (3)	minimal (1)	focal (2)	minimal (1)	very rare	minimal (1)
	Necrosis of alveolar epithelial cells (diffuse alveolar damage)	minimal (1)	mild (3)-moderate (4)	focal (2)	moderate (4)-severe (5)	moderate (4)	moderate (4)-severe (5)	mild (3)	focal (2)	focal (2)	not readily seen	not readily seen
	Hyaline membranes (diffuse alveolar damage)	minimal (1)	focal (2)	mild (3)-moderate (4)	moderate (4)	mild (3)	moderate (4)	minimal (1)	minimal (1)	minimal (1)	not readily seen	not readily seen
	Cellular debris in alveoli (diffuse alveolar damage)	minimal (1)	mild (3)-moderate (4)	mild (3)-moderate (4)	moderate (4)-severe	moderate (4)	severe	minimal (1)	mild (3)	mild (3)	not readily seen	not readily seen
	Intra-alveolar fibrin deposition (diffuse alveolar damage)	minimal (1)	minimal (1)	minimal (1)	moderate (4)	mild (3)	mild (3)	minimal (1)	minimal (1)	minimal (1)	not readily seen	not readily seen
	Alveolar emphysema, widening/destruction of alveolar septa	minimal (1)	moderate (3)	focal (2)	moderate (3)	minimal (1)	focal (2)	minimal (1)	minimal (1)	focal (2)	minimal (1)	not readily seen
	Alveolar Hemorrhage (vascular lesions)	focal (2)	minimal (1)	focal (2)	moderate (3)	moderate (3)	focal (2)	minimal (1)	focal (2)	focal (2)	not readily seen	minimal (1)
	Alveolar edema (vascular lesions)	minimal (1)	focal (2)	focal (2)	moderate (3)	focal (2)	minimal (1)	not readily seen	not readily seen	minimal (1)	not readily seen	not readily seen
	Subpleural edama (vascular lesions)	1%-5% (2)	5%-10% (3)	<1% (1)	5%-10% (3)	1%-5% (2)	1%-5% (2)	<1% (1)	<1% (1)	1%-5% (2)	not readily seen	not readily seen
	Microvascular thrombosis	not readily seen	not readily seen	not readily seen	suspicious foci is present	not readily seen	not readily seen	not readily seen	not readily seen	not readily seen	not readily seen	not readily seen
	Vascular endothelialitis	minimal (1)	mild (3)	not readily seen	mild (3)	minimal (1)	mild (3)	minimal (1)	not readily seen	minimal (1)	not readily seen	not readily seen
	Necrosis and desquamation of vascular endothelial cells	minimal (1)	minimal (1)	not readily seen	mild (3)	not readily seen	not readily seen	minimal (1)	not readily seen	not readily seen	not readily seen	not readily seen
	Reactive inflammatory patterns:
	Necrosuppurative bronchitis	minimal (1)	mild (3)	minimal (1)	mild (3)	minimal (1)	focal (2)	minimal (1)	minimal (1)	focal (2)	note readily seen	minimal (1)
	Bronchointerstitial pneumonia	mild (3)	mild (3)-moderate (4)	focal (2)	moderate (4)	mild (3)	mild (3)	focal (2)	focal (2)	minimal (1)	very rare	focal (2)
	Interstitial pneumonia	moderate (4)	moderate (4)	moderate (4)	moderate (4)-severe (5)	moderate (4)	mild (3)	mild (3)	mild (3)	focal (2)	very rare	not readily seen
	Intra-alveolar macrophages	mild (3)	mild (3)	moderate (4)	severe (5)	moderate (4)	moderate (4)	mild (3)	minimal (1)	minimal (1)	rare	minimal (1)
	Intra-alveolar neutrophils	mild (3)	mild (3)	mild (3)	mild (3)	mild (3)	mild (3)	mild (3)	mild (3)	mild (3)	rare	mild (3)
	Intra-alveolar lymphocytes	mild (3)	mild (3)	moderate (4)	severe (5)	moderate (4)	moderate (4)	mild (3)	minimal (1)	minimal (1)	rare	minimal (1)
	Pleuritis	not readily seen	Present, 5%-10%	Present, <5%	Present, <5%	Present, <1%	Present, <1%	Present, <1%	not readily seen	Present, <1%	not readily seen	not readily seen
	Mononuclear cells/Lymphocytes	dominant	dominant	dominant	dominant	dominant	dominant	dominant	dominant	dominant	dominant	dominant
	Polymorphonuclear granulocytes (neutrophils, heterophils)	lesser compenent	lesser compenent	lesser compenent	lesser compenent	lesser compenent	lesser compenent	lesser compenent	lesser compenent	lesser compenent	lesser compenent	lesser compenent
	Macrophages	mild (3)-moderate (4)	minimal (1)	mild (3)-moderate (4)	moderate (4)	mild (3)	mild (3)	moderate (4)	mild (3)	focal (2)	minimal (1)	rare
	Perivascular lymphocytic cuffing	present, focal (2)	present, appereant	present, appereant	present, appereant	present, appereant	present, very prominent	present, appereant	present, appereant	present, moderate (4)	present, minimal (1)	present, focal (2)
	Cuboidal Activation of mesothelial cells	Present, <5%	Present, <20-25%	Present, 35%-40%	Present, 25%-30%	Present, 10%-15%	Present, 5%-10%	Present, <5%	Present, <5%	Present, <5%	Present, <5%	Present, <5%
	Regeneration and repair:
	Hyperplasia of bronchial epithelial cells	severe (5)	severe (5)	moderate (4)	moderate (4)	moderate (4)	mild (3)	minimal (1)	minimal (1)	focal (2)	minimal (1)	minimal (1)
	Hyperplasia of alveolar epithelial cells-II	present	present	present	present	present	present	present	present	present	present	present
	Multinucleated or otherwise atypical epithelial cells	present	present	present	present	present	present	present	present	present	not readily seen	not readily seen
	Pleural fibroblastic proliferation/fibrosis	Present, <5%	Present, <10-15%	Present, 20%-25%	Present, 15%-20%	Present, 10%-15%	Present, <5%	Present, <5%	Present, <1%	Present, <5%	not readily seen	not readily seen
	Viral cytopathic like changes/effects	present, severe (5)	present, moderate (4)	present, moderate (4)	present, severe (5)	present, moderate (4)	present, severe (5)	present, moderate (4)	present, mild (3)	present, focal (2)	not readily seen	not readily seen
	Peribronchial young connective tissue formation	present, appereant	present, appereant	present, focal (2)	present, appereant	present, appereant	present, appereant	present, appereant	present, appereant	present, focal (2)	present, minimal (1)	present, minimal (1)
