# Supplementary material for: FABP4 as a therapeutic host target controlling SARS-CoV-2 infection
Source: EMBO Mol Med. 2025 Jan 22;17(3):414–40. doi: 10.1038/s44321-024-00188-x (PMC11904229; doi:10.1038/s44321-024-00188-x)
Supplement: Supplementary file 4 — Dataset EV1 [file 44321_2024_188_MOESM4_ESM.xlsx]

## Sheet: Description
	Dataset EV1: Patient cohort 1.
	This data was collected between November 2020 and May 2021.
	Disease severity was definedd based on the WHO severity criteria.
	Patients were longitudinally samples to measure circulating FABP4, IL-6, CRP and immune cells.
	The dataset includes several clinical parameters including oxygen support, ICU addmission, mortality and comorbidity.

## Sheet: Data 
Patient #	Sex	Age	BMI	Disease Severity	Serum collection (day post-symptom onset)	IL-6 (pg/ml)	FABP4 (ng/ml)	CRP (mg/L)	leukocyte # (x1000/μl)	Lymphocytes (% of WBCs)	Death (0=no, 1=yes)	day of death (day post-symptom onset)	ICU addmission (0=no, 1=yes)	Day of ICU addmission	Oxygen support (0=no, 1=yes)	Comorbidity (0=no, 1=yes)	Hypertension	Coronary artery disease	Obesity	Diabetes Mallitus	COPD	Asthma	Chronic kidney failure	Active hemotological malignity	Active solid tumor	Remission_hematological cancer	Remission_solid tumor	Lung cancer	Solid organ transplant	Bone marrow transplant	Autoimmune_disease	Immunosuppressive treatment
1	male	55	29.7	Severe	10	966.2	13.6915	21.1	9.48	6	0		0		1	0	0	0	0	0	0	0	0	0	0	0	0	0	0	0	0	0
1	male	55	29.7	Severe	12	293.4	15.6846	1.6	12.25	6	0		0		1	0	0	0	0	0	0	0	0	0	0	0	0	0	0	0	0	0
1	male	55	29.7	Severe	14	257.9	17.2443	0.8	10.08	10	0		0		1	0	0	0	0	0	0	0	0	0	0	0	0	0	0	0	0	0
1	male	55	29.7	Severe	16	350	11.9584	0.7	11.57	10	0		0		1	0	0	0	0	0	0	0	0	0	0	0	0	0	0	0	0	0
1	male	55	29.7	Severe	18	416	13.4315	0.4	11.13	8	0		0		1	0	0	0	0	0	0	0	0	0	0	0	0	0	0	0	0	0
1	male	55	29.7	Severe	20	96.4	13.9515	0.5	9.99	6	0		0		1	0	0	0	0	0	0	0	0	0	0	0	0	0	0	0	0	0
1	male	55	29.7	Severe	22		18.5442	0.5	13.78	7	0		0		1	0	0	0	0	0	0	0	0	0	0	0	0	0	0	0	0	0
1	male	55	29.7	Severe	24		23.7435	0.2	10.48	21	0		0		1	0	0	0	0	0	0	0	0	0	0	0	0	0	0	0	0	0
1	male	55	29.7	Severe	28		32.409				0		0		0	0	0	0	0	0	0	0	0	0	0	0	0	0	0	0	0	0
2	male	60	22.6	Severe	4		50.8665	16	7.21	13	unk0wn		0		0	1	0	1	0	0	0	0	1	0	0	0	0	0	0	0	0	0
2	male	60	22.6	Severe	7	235.3	40.1213	107.9	7.13	13	unk0wn		0		0	1	0	1	0	0	0	0	1	0	0	0	0	0	0	0	0	0
2	male	60	22.6	Severe	10	74.6	32.409	102.5	7.1	16	unk0wn		0		1	1	0	1	0	0	0	0	1	0	0	0	0	0	0	0	0	0
2	male	60	22.6	Severe	11	10.1	23.3102	83.4	6.21	13	unk0wn		0		1	1	0	1	0	0	0	0	1	0	0	0	0	0	0	0	0	0
2	male	60	22.6	Severe	14	16.4	35.7885	13.1	13.34	5	unk0wn		0		1	1	0	1	0	0	0	0	1	0	0	0	0	0	0	0	0	0
2	male	60	22.6	Severe	16	14.3	44.2807	7.6	15.06	4	unk0wn		0		1	1	0	1	0	0	0	0	1	0	0	0	0	0	0	0	0	0
3	male	60	24.7	Severe	14	570.3	11.0918	14.6	7.64	11	0		0		1	1	0	0	0	1	0	0	0	0	0	0	0	0	0	0	0	0
3	male	60	24.7	Severe	20	30.6	18.9774	1.5	10.54	11	0		0		1	1	0	0	0	1	0	0	0	0	0	0	0	0	0	0	0	0
3	male	60	24.7	Severe	24		23.7435	0.9	4.2	22	0		0		0	1	0	0	0	1	0	0	0	0	0	0	0	0	0	0	0	0
4	male	57	24.4	Severe	8		12.9983	74.3	4.26	20	0		0		1	1	1	0	0	0	0	0	0	0	0	0	0	0	0	0	0	0
4	male	57	24.4	Severe	10	23.4	10.8319	118	9.09	8	0		0		1	1	1	0	0	0	0	0	0	0	0	0	0	0	0	0	0	0
4	male	57	24.4	Severe	12		9.79201	61.3	8.77	13	0		0		1	1	1	0	0	0	0	0	0	0	0	0	0	0	0	0	0	0
4	male	57	24.4	Severe	14		7.62564	17.5	5.98	14	0		0		1	1	1	0	0	0	0	0	0	0	0	0	0	0	0	0	0	0
4	male	57	24.4	Severe	16		7.71229	41.8	10.69	5	0		0		1	1	1	0	0	0	0	0	0	0	0	0	0	0	0	0	0	0
4	male	57	24.4	Severe	20		10.1386	4.1	6.49	32	0		0		0	1	1	0	0	0	0	0	0	0	0	0	0	0	0	0	0	0
5	male	49	28	Severe	8		12.7383	47.8	2.01	23	0		0		1	0	0	0	0	0	0	0	0	0	0	0	0	0	0	0	0	0
5	male	50	28	Severe	10		7.53899	6.7	9.12	6	0		0		1	0	0	0	0	0	0	0	0	0	0	0	0	0	0	0	0	0
5	male	50	28	Severe	12		9.6187	2.2	11.29	7	0		0		1	0	0	0	0	0	0	0	0	0	0	0	0	0	0	0	0	0
5	male	50	28	Severe	14		11.6984	0.8	15.02	7	0		0		0	0	0	0	0	0	0	0	0	0	0	0	0	0	0	0	0	0
5	male	50	28	Severe	16		11.0052	0.4	14.79	9	0		0		0	0	0	0	0	0	0	0	0	0	0	0	0	0	0	0	0	0
6	female	71	27.8	Severe	14	1.5	48.9601	9.1	13.66	14	0		0		0	1	1	1	0	1	0	0	0	0	0	0	0	0	0	0	0	0
6	female	71	27.8	Severe	16		47.9202		17.2	15	0		0		0	1	1	1	0	1	0	0	0	0	0	0	0	0	0	0	0	0
7	female	37	28.1	Severe	8		7.79895	37.4	3.86	11	0		0		1	1	0	0	0	0	0	0	0	0	1	0	0	1	0	0	0	0
7	female	37	28.1	Severe	10		10.052	8.6	2.76	14	0		0		0	1	0	0	0	0	0	0	0	0	1	0	0	1	0	0	0	0
7	female	37	28.1	Severe	12		8.92546	5.1	4.58	12	0		0		0	1	0	0	0	0	0	0	0	0	1	0	0	1	0	0	0	0
7	female	37	28.1	Severe	14		7.8856	4.4	7.09	9	0		0		0	1	0	0	0	0	0	0	0	0	1	0	0	1	0	0	0	0
7	female	38	28.1	Severe	16		8.23222	6.4	8.36	8	0		0		0	1	0	0	0	0	0	0	0	0	1	0	0	1	0	0	0	0
7	female	38	28.1	Severe	18		9.44539	11.7	7.75	9	0		0		0	1	0	0	0	0	0	0	0	0	1	0	0	1	0	0	0	0
8	male	46	30.7	Severe	10		8.92546	43.8	4.35	22	0		0		1	0	0	0	0	0	0	0	0	0	0	0	0	0	0	0	0	0
8	male	47	30.7	Severe	13	23.1	10.6586	9.3	6.01	18	0		0		1	0	0	0	0	0	0	0	0	0	0	0	0	0	0	0	0	0
8	male	47	30.7	Severe	14		15.8579	4.5	7.4	19	0		0		0	0	0	0	0	0	0	0	0	0	0	0	0	0	0	0	0	0
9	male	46	29.2	Severe	6		8.49219	18.5	10.26	12	0		0		1	1	0	0	0	0	0	0	0	0	0	0	1	0	0	0	0	0
9	male	46	29.2	Severe	8	41.8	6.75909	104.6	15.62	5	0		0		1	1	0	0	0	0	0	0	0	0	0	0	1	0	0	0	0	0
9	male	46	29.2	Severe	14		7.19236	2	14.99	9	0		0		1	1	0	0	0	0	0	0	0	0	0	0	1	0	0	0	0	0
10	female	98	24.8	Severe	2		31.7157	9	3.59	32	0		0		0	1	1	0	0	0	0	0	0	0	0	0	0	0	0	0	0	0
10	female	98	24.8	Severe	6		27.2963	26	4.84	25	0		0		1	1	1	0	0	0	0	0	0	0	0	0	0	0	0	0	0	0
10	female	99	24.8	Severe	9		27.123	36.5	4.77	33	0		0		1	1	1	0	0	0	0	0	0	0	0	0	0	0	0	0	0	0
10	female	99	24.8	Severe	18		38.8214	43.7	5.42	22	0		0		0	1	1	0	0	0	0	0	0	0	0	0	0	0	0	0	0	0
11	female	52	31.2	Severe	10	85.7	15.3379	34.4	5.92	13	0		0		1	0	0	0	0	0	0	0	0	0	0	0	0	0	0	0	0	0
11	female	52	31.2	Severe	12	3.4	18.6308	23.6	4.42	28	0		0		1	0	0	0	0	0	0	0	0	0	0	0	0	0	0	0	0	0
11	female	52	31.2	Severe	14	6.8	27.8163	7.7	4.87	32	0		0		1	0	0	0	0	0	0	0	0	0	0	0	0	0	0	0	0	0
11	female	52	31.2	Severe	16	7	18.6308	4	4.67	37	0		0		1	0	0	0	0	0	0	0	0	0	0	0	0	0	0	0	0	0
11	female	52	31.2	Severe	18	3.5	32.8422	3.8	4.36	40	0		0		0	0	0	0	0	0	0	0	0	0	0	0	0	0	0	0	0	0
11	female	52	31.2	Severe	20	8.3	23.6568	10.7	4.1	39	0		0		0	0	0	0	0	0	0	0	0	0	0	0	0	0	0	0	0	0
12	male	70	38.5	Severe	10	26	31.8024	40	16.72	5	0		0		1	1	1	0	0	0	1	0	0	0	0	0	0	0	0	0	0	0
12	male	70	38.5	Severe	12	12.6	34.3154	21.9	14.03	10	0		0		1	1	1	0	0	0	1	0	0	0	0	0	0	0	0	0	0	0
12	male	70	38.5	Severe	14		50.4332	9.9	10.18	14	0		0		1	1	1	0	0	0	1	0	0	0	0	0	0	0	0	0	0	0
13	male	50	29.1	Severe	8		8.31888	5.7	8.07	9	0		0		2	0	0	0	0	0	0	0	0	0	0	0	0	0	0	0	0	0
13	male	50	29.1	Severe	14		14.3847	61.9	10.08	8	0		0		1	0	0	0	0	0	0	0	0	0	0	0	0	0	0	0	0	0
14	male	33	26.8	Severe	22		12.1317	0.3	8.82	13	0		0		0	1	0	0	0	0	0	0	0	0	0	0	0	0	0	0	1	0
14	male	33	26.8	Severe	24		13.7781				0		0		0	1	0	0	0	0	0	0	0	0	0	0	0	0	0	0	1	0
15	male	73	22.9	Severe	8		12.045	25.9	4.19	29	0		0		0	1	1	0	0	0	0	0	0	0	0	0	0	0	0	0	0	0
15	male	73	22.9	Severe	12	9.5	11.6118	51.5	5.34	15	0		0		0	1	1	0	0	0	0	0	0	0	0	0	0	0	0	0	0	0
15	male	73	22.9	Severe	14	414	8.31888	11	8.82	10	0		0		1	1	1	0	0	0	0	0	0	0	0	0	0	0	0	0	0	0
15	male	73	22.9	Severe	18	32.8	7.19236	1.4	8.25	13	0		0		1	1	1	0	0	0	0	0	0	0	0	0	0	0	0	0	0	0
15	male	73	22.9	Severe	22		14.4714	0.4	5.35	38	0		0		0	1	1	0	0	0	0	0	0	0	0	0	0	0	0	0	0	0
16	male	73	23.5	Severe	10	78.5	6.07096	29.8	3.95	35	0		0		1	1	0	0	0	0	0	0	0	0	0	0	1	0	0	0	0	0
16	male	73	23.5	Severe	12	34.5	7.45233	8.6	5.49	29	0		0		0	1	0	0	0	0	0	0	0	0	0	0	1	0	0	0	0	0
16	male	73	23.5	Severe	15	11.6	7.19236	3.1	9.12	27	0		0		0	1	0	0	0	0	0	0	0	0	0	0	1	0	0	0	0	0
17	male	51	26.9	Severe	8	39.8	7.97226	57	3.77	26	0		0		1	0	0	0	0	0	0	0	0	0	0	0	0	0	0	0	0	0
17	male	51	26.9	Severe	10	66.2	7.19237	66.2	2.19	32	0		0		1	0	0	0	0	0	0	0	0	0	0	0	0	0	0	0	0	0
17	male	51	26.9	Severe	14	53.3	10.1386	6	5.55	28	0		0		0	0	0	0	0	0	0	0	0	0	0	0	0	0	0	0	0	0
18	female	59	28.7	Severe	6	55.2	31.4558	73.8	10.98	16	0		0		1	1	1	0	0	1	0	1	0	0	0	0	0	0	0	0	0	0
18	female	59	28.7	Severe	12		20.7972				0		0		0	1	1	0	0	1	0	1	0	0	0	0	0	0	0	0	0	0
19	male	67	26.6	Severe	8		9.01212	17.7	4.39	44	0		0		0	1	1	1	0	0	0	0	0	0	0	0	0	0	0	0	0	0
19	male	67	26.6	Severe	16		6.9324	16.4	6.54	27	0		0		1	1	1	1	0	0	0	0	0	0	0	0	0	0	0	0	0	0
19	male	67	26.6	Severe	22		17.591	0.9	9.78	20	0		0		1	1	1	1	0	0	0	0	0	0	0	0	0	0	0	0	0	0
20	female	71	28.1	Severe	4		14.6447	5.9	3.38	39	0		0			1	1	0	0	0	0	0	0	0	0	0	0	0	0	0	0	0
20	female	71	28.1	Severe	6		16.8111	10.6	2.74	35	0		0			1	1	0	0	0	0	0	0	0	0	0	0	0	0	0	0	0
20	female	71	28.1	Severe	8	77.9	20.104	20.9	3.98	31	0		0		1	1	1	0	0	0	0	0	0	0	0	0	0	0	0	0	0	0
20	female	71	28.1	Severe	10	64.1	20.2773	32.6	5.04	27	0		0		1	1	1	0	0	0	0	0	0	0	0	0	0	0	0	0	0	0
20	female	72	28.1	Severe	14	1.5	31.0041	12.2	5.26	25	0		0		0	1	1	0	0	0	0	0	0	0	0	0	0	0	0	0	0	0
21	female	88	20.1	Severe	6	39	13.491	70.9	4.42	11	0		0		1	1	1	0	0	0	0	0	0	0	0	0	0	0	0	0	0	0
21	female	88	20.1	Severe	8	386	18.4349	83.7	3.24	14	0		0		2	1	1	0	0	0	0	0	0	0	0	0	0	0	0	0	0	0
21	female	88	20.1	Severe	11	350.5	24.0492	9.7	4.37	11	0		0		2	1	1	0	0	0	0	0	0	0	0	0	0	0	0	0	0	0
21	female	88	20.1	Severe	12	1191	23.6302	7.1	8.07	8	0		0		2	1	1	0	0	0	0	0	0	0	0	0	0	0	0	0	0	0
21	female	88	20.1	Severe	14	483.1	31.2555	3.4	8.13	10	0		0		2	1	1	0	0	0	0	0	0	0	0	0	0	0	0	0	0	0
21	female	88	20.1	Severe	20	217.3	46.9252	0.7	9.93	9	0		0		1	1	1	0	0	0	0	0	0	0	0	0	0	0	0	0	0	0
21	female	88	20.1	Severe	22	99.3	61.9245	0.5	10.09	11	0		0		1	1	1	0	0	0	0	0	0	0	0	0	0	0	0	0	0	0
21	female	88	20.1	Severe	25	93.9	75.5831	0.4	6.12	17	0		0		1	1	1	0	0	0	0	0	0	0	0	0	0	0	0	0	0	0
22	female	54	23.8	Severe	8		15.4183	6.2	3.12	40	0		0		1	0	0	0	0	0	0	0	0	0	0	0	0	0	0	0	0	0
22	female	54	23.8	Severe	10		20.6136	0.9	4.32	39	0		0		1	0	0	0	0	0	0	0	0	0	0	0	0	0	0	0	0	0
22	female	54	23.8	Severe	12		23.6302	0.4	5.97	30	0		0		1	0	0	0	0	0	0	0	0	0	0	0	0	0	0	0	0	0
22	female	54	23.8	Severe	16		30.9204	0.4	7.1	59	0		0		1	0	0	0	0	0	0	0	0	0	0	0	0	0	0	0	0	0
22	female	54	23.8	Severe	18		24.2168	0.5	7.6	51	0		0		0	0	0	0	0	0	0	0	0	0	0	0	0	0	0	0	0	0
23	male	62	35.3	Severe	12	11.3	38.5457	26.1	9.43	14	0		0		1	0	0	0	1	0	0	0	0	0	0	0	0	0	0	0	0	0
23	male	62	35.3	Severe	14	83.9	35.7805	7.4	11.3	14	0		0		1	0	0	0	1	0	0	0	0	0	0	0	0	0	0	0	0	0
23	male	62	35.3	Severe	18	81.2	38.6295	1.5	14.94	10	0		0		1	0	0	0	1	0	0	0	0	0	0	0	0	0	0	0	0	0
23	male	62	35.3	Severe	20		35.5291	1	20.37	11	0		0		1	0	0	0	1	0	0	0	0	0	0	0	0	0	0	0	0	0
23	male	62	35.3	Severe	22		33.4342	0.5	12.96	18	0		0		0	0	0	0	1	0	0	0	0	0	0	0	0	0	0	0	0	0
23	male	62	35.3	Severe	24		23.1274	0.5	10.21	26	0		0		0	0	0	0	1	0	0	0	0	0	0	0	0	0	0	0	0	0
24	male	57	39.4	Severe	18		15.6697	12.4	8.64	11	unk0wn		0		1	1	1	0	0	0	0	0	0	0	0	0	0	0	0	0	0	0
24	male	57	39.4	Severe	20		11.9827	52.3	7.38	21	unk0wn		0		1	1	1	0	0	0	0	0	0	0	0	0	0	0	0	0	0	0
24	male	57	39.4	Severe	22		17.6807	64.4	6.47	24	unk0wn		0		1	1	1	0	0	0	0	0	0	0	0	0	0	0	0	0	0	0
24	male	57	39.4	Severe	24		17.8483				unk0wn		0		1	1	1	0	0	0	0	0	0	0	0	0	0	0	0	0	0	0
24	male	57	39.4	Severe	26		19.2729				unk0wn		0		1	1	1	0	0	0	0	0	0	0	0	0	0	0	0	0	0	0
25	female	44	27.7	Severe	2		69.2147	8.5	3.93	28	0		0		0	0	0	0	0	0	0	0	0	0	0	0	0	0	0	0	0	0
25	female	44	27.7	Severe	6		75.4155	4.4	4.85	30	0		0		1	0	0	0	0	0	0	0	0	0	0	0	0	0	0	0	0	0
26	male	59	35.5	Severe	12	13.5	25.7251	41.3	7.12	11	0		0		1	1	1	1	0	1	0	0	0	0	0	0	0	0	0	0	0	0
26	male	59	35.5	Severe	14		33.0152	13.3	6.74	17	0		0		1	1	1	1	0	1	0	0	0	0	0	0	0	0	0	0	0	0
27	female	80	26.5	Severe	8		47.7632	11	2.67	44	0		0		1	1	1	1	0	0	0	0	0	0	0	0	0	0	0	0	0	0
27	female	80	26.5	Severe	10	3.5	37.624	24.2	2	33	0		0		1	1	1	1	0	0	0	0	0	0	0	0	0	0	0	0	0	0
27	female	80	26.5	Severe	12	15.6	40.3054	9.2	7.95	10	0		0		1	1	1	1	0	0	0	0	0	0	0	0	0	0	0	0	0	0
27	female	80	26.5	Severe	14		57.4834	68.7	9.75	6	0		0		1	1	1	1	0	0	0	0	0	0	0	0	0	0	0	0	0	0
27	female	80	26.5	Severe	16	1.5	34.9425	43	7.77	9	0		0		1	1	1	1	0	0	0	0	0	0	0	0	0	0	0	0	0	0
28	male	65	26.3	Severe	8	28	16.9266	12.2	4.87	16	0		0		0	1	0	0	0	0	0	0	0	0	0	0	0	0	0	0	1	0
28	male	65	26.3	Severe	10	21.3	14.7479	25.9	5.76	15	0		0		0	1	0	0	0	0	0	0	0	0	0	0	0	0	0	0	1	0
28	male	65	26.3	Severe	12	64.8	18.1835	63.2	8.34	9	0		0		1	1	0	0	0	0	0	0	0	0	0	0	0	0	0	0	1	0
28	male	65	26.3	Severe	14	711.1	12.7368	35.4	14.42	5	0		0		1	1	0	0	0	0	0	0	0	0	0	0	0	0	0	0	1	0
28	male	65	26.3	Severe	17	222	14.9993	4.7	13.82	13	0		0		1	1	0	0	0	0	0	0	0	0	0	0	0	0	0	0	1	0
28	male	65	26.3	Severe	18	398.4	9.88781	2.9	14.29	14	0		0		1	1	0	0	0	0	0	0	0	0	0	0	0	0	0	0	1	0
28	male	65	26.3	Severe	20	340.3	12.2341	1.5	11.06	19	0		0		1	1	0	0	0	0	0	0	0	0	0	0	0	0	0	0	1	0
28	male	65	26.3	Severe	22	69.9	10.8933	0.8	11.01	17	0		0		0	1	0	0	0	0	0	0	0	0	0	0	0	0	0	0	1	0
28	male	65	26.3	Severe	24	53	14.9155	0.5	9.88	22	0		0		0	1	0	0	0	0	0	0	0	0	0	0	0	0	0	0	1	0
29	male	64	26.3	Severe	2		13.4072	18.7	6.11	21	0		0		0	1	1	1	0	1	0	0	0	0	0	0	0	0	0	0	1	0
29	male	64	26.3	Severe	6	5.7	15.0831	10.9	1.48	41	0		0		1	1	1	1	0	1	0	0	0	0	0	0	0	0	0	0	1	0
30	male	63	25.1	Severe	10	1336	16.2562	23.9	4.32	12	0		0		2	1	1	1	0	1	0	0	0	0	0	0	0	0	0	0	0	0
30	male	63	25.1	Severe	12		19.2729	6.8	5.57	14	0		0		2	1	1	1	0	1	0	0	0	0	0	0	0	0	0	0	0	0
30	male	63	25.1	Severe	16	1889	32.7638	1.1	8.93	12	0		0		2	1	1	1	0	1	0	0	0	0	0	0	0	0	0	0	0	0
30	male	63	25.1	Severe	22		50.277	0.4	9.2	16	0		0		2	1	1	1	0	1	0	0	0	0	0	0	0	0	0	0	0	0
30	male	63	25.1	Severe	26		46.8414	0.3	5.84	22	0		0		1	1	1	1	0	1	0	0	0	0	0	0	0	0	0	0	0	0
31	male	52	24.9	Severe	6	27.6	9.80401	39.1	4.75	9	0		0		1	1	0	0	0	0	0	1	0	0	0	0	0	0	0	0	0	0
31	male	52	24.9	Severe	10	306.3	9.21745	20.7	5.16	11	0		0		1	1	0	0	0	0	0	1	0	0	0	0	0	0	0	0	0	0
32	male	53	34.6	Severe	6		25.7251	25.3	5.24	34	0		0		1	1	1	1	0	0	0	0	0	0	0	0	0	0	0	0	0	0
32	male	53	34.6	Severe	8	68.1	18.7701	85.8	8.77	15	0		0		1	1	1	1	0	0	0	0	0	0	0	0	0	0	0	0	0	0
32	male	53	34.6	Severe	10		29.9986	114	8.57	13	0		0		1	1	1	1	0	0	0	0	0	0	0	0	0	0	0	0	0	0
32	male	53	34.6	Severe	12		24.5519	18.3	13.04	9	0		0		1	1	1	1	0	0	0	0	0	0	0	0	0	0	0	0	0	0
32	male	53	34.6	Severe	14		26.4792	4.8	16.38	12	0		0		1	1	1	1	0	0	0	0	0	0	0	0	0	0	0	0	0	0
32	male	53	34.6	Severe	16		32.2611	5	19.05	10	0		0		0	1	1	1	0	0	0	0	0	0	0	0	0	0	0	0	0	0
32	male	53	34.6	Severe	18		28.9931	1.3	17.74	13	0		0		0	1	1	1	0	0	0	0	0	0	0	0	0	0	0	0	0	0
33	male	44	28.8	Severe	8		9.38504	67.3	3.32	30	0		0		1	0	0	0	0	0	0	0	0	0	0	0	0	0	0	0	0	0
33	male	44	28.8	Severe	12	513.5	10.3906	4.7	7.35	14	0		0		2	0	0	0	0	0	0	0	0	0	0	0	0	0	0	0	0	0
33	male	44	28.8	Severe	14	615.5	8.71468	1.9	6.82	12	0		0		2	0	0	0	0	0	0	0	0	0	0	0	0	0	0	0	0	0
33	male	44	28.8	Severe	16	1028	13.072	1.2	7.65	22	0		0		1	0	0	0	0	0	0	0	0	0	0	0	0	0	0	0	0	0
33	male	44	28.8	Severe	18	169.5	11.8151	0.7	8.91	20	0		0		1	0	0	0	0	0	0	0	0	0	0	0	0	0	0	0	0	0
34	male	64	24.5	Severe	8	59.5	9.72022	95.8	5.18	25	0		0		0	1	0	0	0	0	0	0	0	0	0	0	0	0	0	0	1	0
34	male	64	24.5	Severe	10	922.4	7.20637	186.3	7.68	9	0		0		1	1	0	0	0	0	0	0	0	0	0	0	0	0	0	0	1	0
34	male	64	24.5	Severe	12	323.9	7.03878	47.8	11.56	9	0		0		1	1	0	0	0	0	0	0	0	0	0	0	0	0	0	0	1	0
34	male	64	24.5	Severe	14	290.3	7.37396	19.4	15.83	11	0		0		1	1	0	0	0	0	0	0	0	0	0	0	0	0	0	0	1	0
34	male	64	24.5	Severe	16	676	10.8096	8.4	16.38	11	0		0		0	1	0	0	0	0	0	0	0	0	0	0	0	0	0	0	1	0
34	male	64	24.5	Severe	18	84.1	8.71468	4.1	14.39	12	0		0		0	1	0	0	0	0	0	0	0	0	0	0	0	0	0	0	1	0
34	male	64	24.5	Severe	20	271.1	11.6475	1.8	7.3	28	0		0		0	1	0	0	0	0	0	0	0	0	0	0	0	0	0	0	1	0
35	female	47	29.4	Severe	6	30.1	33.3504	86.6	6.51	7	0		0		0	1	0	0	1	0	0	0	0	0	0	0	0	0	0	0	0	0
35	female	47	29.4	Severe	9		22.1219	440	6.38	18	0		0		0	1	0	0	1	0	0	0	0	0	0	0	0	0	0	0	0	0
36	female	51	20.3	Severe	14	23.5	13.8262	14.4	6.88	25	0		0		0	1	1	0	0	0	0	0	0	0	0	0	0	0	0	0	0	0
36	female	51	20.3	Severe	16	8	16.0886	6	9.57	24	0		0		0	1	1	0	0	0	0	0	0	0	0	0	0	0	0	0	0	0
37	male	48		Severe	8		9.04986	74.3	4.26	20	0		0		1	0	0	0	0	0	0	0	0	0	0	0	0	0	0	0	0	0
37	male	48		Severe	10	23.4	7.20637	118	9.09	8	0		0		1	0	0	0	0	0	0	0	0	0	0	0	0	0	0	0	0	0
37	male	48		Severe	12		7.03878	61.3	8.77	13	0		0		1	0	0	0	0	0	0	0	0	0	0	0	0	0	0	0	0	0
38	male	71		Severe	10	1046	12.653	12.5	6.97	13	0		0		1	0	0	0	0	0	0	0	0	0	0	0	0	0	0	0	0	0
38	male	71		Severe	15	382.6	14.9993				0		0			0	0	0	0	0	0	0	0	0	0	0	0	0	0	0	0	0
39	male	68	28.9	Severe	12		23.6604	63.1	8.55	11	unk0wn		0		1	1	0	0	0	0	1	0	0	0	0	0	0	0	0	0	0	0
39	male	68	28.9	Severe	16		19.4227	6.8	13.86	12	unk0wn		0		1	1	0	0	0	0	1	0	0	0	0	0	0	0	0	0	0	0
39	male	68	28.9	Severe	18		15.9796	3.5	14.59	11	unk0wn		0		1	1	0	0	0	0	1	0	0	0	0	0	0	0	0	0	0	0
39	male	68	28.9	Severe	22		20.8353	1.6	10.46	8	unk0wn		0		0	1	0	0	0	0	1	0	0	0	0	0	0	0	0	0	0	0
39	male	68	28.9	Severe	24		14.7436	2.4	9.61	8	unk0wn		0		0	1	0	0	0	0	1	0	0	0	0	0	0	0	0	0	0	0
40	male	67	30.7	Severe	11	12.8	50.5873	27.4	10.55	11	0		0		1	1	0	1	0	1	0	0	1	0	0	0	0	0	0	0	0	0
40	male	67	30.7	Severe	14	30.6	51.9116	8.4	14.19	5	0		0		1	1	0	1	0	1	0	0	1	0	0	0	0	0	0	0	0	0
41	female	64	30.4	Severe	8		30.6349	83.3	2.62	22	unk0wn		0			0	0	0	0	0	0	0	0	0	0	0	0	0	0	0	0	0
41	female	64	30.4	Severe	16		34.696	14.7	7.59	14	unk0wn		0			0	0	0	0	0	0	0	0	0	0	0	0	0	0	0	0	0
42	male	49	24.9	Severe	14		21.983		3.34	31	0		0		1	1	0	0	0	1	0	0	0	0	0	0	0	0	0	0	0	0
42	male	49	24.9	Severe	18		31.9592		6.22	28	0		0		0	1	0	0	0	1	0	0	0	0	0	0	0	0	0	0	0	0
43	male	69	28.7	Severe	8		18.9813	12.2	12.02	12	0		0		2	1	0	0	0	1	1	0	0	0	0	0	0	0	0	0	0	0
44	male	69	25.2	Severe	8		11.5653	166.8	8.44	4	0		0		1	0	0	0	0	0	0	0	0	0	0	0	0	0	0	0	0	0
44	male	69	25.2	Severe	10		13.7725	148.5	3.57	14	0		0		1	0	0	0	0	0	0	0	0	0	0	0	0	0	0	0	0	0
45	male	62	37.7	Severe	8	382.2	20.2173		6.65	7	0		0		1	1	1	1	0	0	0	0	0	0	0	0	1	0	0	0	0	0
45	male	62	37.7	Severe	14		15.0084	5.1	13.7	6	0		0		1	1	1	1	0	0	0	0	0	0	0	0	1	0	0	0	0	0
46	male	59	27.9	Severe	6		35.4023	59.1	3.56	26	0		0		0	1	1	0	0	1	0	0	0	0	0	0	0	0	0	0	0	0
46	male	59	27.9	Severe	10	26	29.6638	8.7	3.91	35	0		0		1	1	1	0	0	1	0	0	0	0	0	0	0	0	0	0	0	0
47	male	49	25.1	Severe	12	996.5	10.8591	6.4	9.43	7	0		0		2	0	0	0	0	0	0	0	0	0	0	0	0	0	0	0	0	0
47	male	49	25.1	Severe	14	351	11.3005		9.18	11	0		0		2	0	0	0	0	0	0	0	0	0	0	0	0	0	0	0	0	0
47	male	49	25.1	Severe	16	340.6	14.3022	1.4	10.49	9	0		0		1	0	0	0	0	0	0	0	0	0	0	0	0	0	0	0	0	0
47	male	49	25.1	Severe	18	200.3	21.4533	0.8	13.25	6	0		0		1	0	0	0	0	0	0	0	0	0	0	0	0	0	0	0	0	0
47	male	49	25.1	Severe	20	36.7	11.7419	0.4	12.63	6	0		0		1	0	0	0	0	0	0	0	0	0	0	0	0	0	0	0	0	0
47	male	49	25.1	Severe	24	9.3	11.7419	0.3	13	6	0		0		1	0	0	0	0	0	0	0	0	0	0	0	0	0	0	0	0	0
48	male	65	27.8	Severe	12	91.3	17.3039	6.1	5.42	16	0		0		0	1	1	0	0	0	0	0	0	0	0	0	0	0	0	0	0	0
48	male	65	27.8	Severe	16	647.2	16.5093	5.4	5.36	12	0		0		0	1	1	0	0	0	0	0	0	0	0	0	0	0	0	0	0	0
48	male	65	27.8	Severe	18	270	19.2461	1	5.8	22	0		0		0	1	1	0	0	0	0	0	0	0	0	0	0	0	0	0	0	0
48	male	65	27.8	Severe	21	100.5	14.7436	0.5	9.47	14	0		0		0	1	1	0	0	0	0	0	0	0	0	0	0	0	0	0	0	0
49	female	50	23.2	Severe	7		13.8765	15.9	3.85	31	0		0		1	0	0	0	0	0	0	0	0	0	0	0	0	0	0	0	0	0
49	female	50	23.2	Severe	10		16.5093	5.8	5.42	38	0		0		0	0	0	0	0	0	0	0	0	0	0	0	0	0	0	0	0	0
49	female	50	23.2	Severe	12		16.5976	3.4	7.36	29	0		0		0	0	0	0	0	0	0	0	0	0	0	0	0	0	0	0	0	0
50	male	55	27.1	Severe	10	32.3	13.5076	11.3	6.83	21	0		0		0	0	0	0	0	0	0	0	0	0	0	0	0	0	0	0	0	0
51	male	65	27	Severe	10		16.7741	28	8.43	11	0		0		0	1	1	0	0	0	0	0	0	0	0	0	0	0	0	0	0	0
51	male	65	27	Severe	13	119.6	6.5046	239.7	16.54	4	0		0		1	1	1	0	0	0	0	0	0	0	0	0	0	0	0	0	0	0
51	male	65	27	Severe	16		13.2427	43.8	10.87	13	0		0		1	1	1	0	0	0	0	0	0	0	0	0	0	0	0	0	0	0
51	male	65	27	Severe	22		27.6332	30.8	7.89	25	0		0		1	1	1	0	0	0	0	0	0	0	0	0	0	0	0	0	0	0
51	male	65	27	Severe	24		27.3683	13.5	7.38	23	0		0		0	1	1	0	0	0	0	0	0	0	0	0	0	0	0	0	0	0
52	male	45	25.6	Severe	10		9.88792	73.8	5.89	7	0		0		1	1	1	0	0	0	0	0	0	0	0	0	0	0	0	0	0	0
52	male	45	25.6	Severe	12	28.6	10.5942	63.6	10	6	0		0		1	1	1	0	0	0	0	0	0	0	0	0	0	0	0	0	0	0
52	male	45	25.6	Severe	16	33.8	14.4787	8.5	6.68	12	0		0		1	1	1	0	0	0	0	0	0	0	0	0	0	0	0	0	0	0
52	male	45	25.6	Severe	19		11.3831	2.9	8.85	9	0		0		0	1	1	0	0	0	0	0	0	0	0	0	0	0	0	0	0	0
53	male	61	27.7	Severe	12	1.9	31.606	28.4	8	17	0		0		1	1	1	1	0	1	0	0	0	0	0	0	0	0	0	0	0	0
53	male	61	27.7	Severe	14	2.9	42.4651	9.4	8.94	15	0		0		1	1	1	1	0	1	0	0	0	0	0	0	0	0	0	0	0	0
53	male	61	27.7	Severe	18		48.645	2.3	7.38	12	0		0		0	1	1	1	0	1	0	0	0	0	0	0	0	0	0	0	0	0
54	male	65	27.3	Severe	4	3032	19.2461	44.9	5.48	11	0		0		1	0	0	0	0	0	0	0	0	0	0	0	0	0	0	0	0	0
54	male	65	27.3	Severe	6	450	18.8047	10.2	6.96	11	0		0		1	0	0	0	0	0	0	0	0	0	0	0	0	0	0	0	0	0
54	male	65	27.3	Severe	8	304.3	19.2461	4	6.17	13	0		0		1	0	0	0	0	0	0	0	0	0	0	0	0	0	0	0	0	0
54	male	65	27.3	Severe	10	175.1	24.3667	1.8			0		0		0	0	0	0	0	0	0	0	0	0	0	0	0	0	0	0	0	0
54	male	65	27.3	Severe	13	26.1	25.6909	0.6	11.05	9	0		0		0	0	0	0	0	0	0	0	0	0	0	0	0	0	0	0	0	0
55	male	65	32.3	Severe	6		21.8064	38.3	5.99	16	0		0		1	1	1	0	0	1	0	0	0	0	0	0	0	0	0	0	0	0
55	male	65	32.3	Severe	8		16.9507				0		0		1	1	1	0	0	1	0	0	0	0	0	0	0	0	0	0	0	0
55	male	65	32.3	Severe	10		24.0135	69.4	11.26	6	0		0		1	1	1	0	0	1	0	0	0	0	0	0	0	0	0	0	0	0
55	male	65	32.3	Severe	12	43.7	16.0679	100.4	10.38	4	0		0		1	1	1	0	0	1	0	0	0	0	0	0	0	0	0	0	0	0
55	male	65	32.3	Severe	16		18.4516	12	11.02	13	0		0		1	1	1	0	0	1	0	0	0	0	0	0	0	0	0	0	0	0
55	male	65	32.3	Severe	18		15.0967	3.8	3.8	14	0		0		0	1	1	0	0	1	0	0	0	0	0	0	0	0	0	0	0	0
55	male	65	32.3	Severe	18		14.7436	3.8	3.8	14	0		0		0	1	1	0	0	1	0	0	0	0	0	0	0	0	0	0	0	0
56	male	56	28.3	Severe	9		7.37512	114.1	6.41	18	0		0		1	1	0	0	0	1	0	0	0	0	0	0	0	0	0	0	0	0
56	male	56	28.3	Severe	11		18.8047	168	3.09	8	0		0		1	1	0	0	0	1	0	0	0	0	0	0	0	0	0	0	0	0
56	male	56	28.3	Severe	12	24.5	15.3616	47.1	7.36	11	0		0		1	1	0	0	0	1	0	0	0	0	0	0	0	0	0	0	0	0
56	male	56	28.3	Severe	14	7	16.2444	33.3	5.4	21	0		0		0	1	0	0	0	1	0	0	0	0	0	0	0	0	0	0	0	0
56	male	56	28.3	Severe	16	6.1	22.7775	13	5.84	28	0		0		0	1	0	0	0	1	0	0	0	0	0	0	0	0	0	0	0	0
56	male	56	28.3	Severe	18	6.4	27.1918	6.4	5.58	31	0		0		0	1	0	0	0	1	0	0	0	0	0	0	0	0	0	0	0	0
56	male	56	28.3	Severe	20	18	30.37	8.2	7.04	23	0		0		0	1	0	0	0	1	0	0	0	0	0	0	0	0	0	0	0	0
56	male	56	28.3	Severe	22	2.7	28.3395	9.9	10.42	15	0		0		0	1	0	0	0	1	0	0	0	0	0	0	0	0	0	0	0	0
56	male	56	28.3	Severe	25	2.1	13.5512	7.5	6.66	24	0		0		0	1	0	0	0	1	0	0	0	0	0	0	0	0	0	0	0	0
57	male	47	25.7	Severe	14		10.7708	33.3	3.92	31	0		0		1	0	0	0	0	0	0	0	0	0	0	0	0	0	0	0	0	0
57	male	47	25.7	Severe	18		17.7453	4	7.86	18	0		0		1	0	0	0	0	0	0	0	0	0	0	0	0	0	0	0	0	0
57	male	47	25.7	Severe	20		15.0967	2.3	9.85	20	0		0		1	0	0	0	0	0	0	0	0	0	0	0	0	0	0	0	0	0
58	male	90	24.4	Severe	16		12.8013	25.4	11.93	13	0		0		1	1	0	1	0	0	0	0	0	0	0	0	0	0	0	0	0	0
59	male	61	18.1	Severe	10	29.4	49.263	141.8	7.39	16	unk0wn		0		2	1	1	0	0	1	0	0	0	0	0	0	0	0	0	0	0	0
59	male	61	18.1	Severe	14	257.9	38.8454	13.1	6.64	13	unk0wn		0		1	1	1	0	0	1	0	0	0	0	0	0	0	0	0	0	0	0
59	male	61	18.1	Severe	18		9.73517				unk0wn		0		0	1	1	0	0	1	0	0	0	0	0	0	0	0	0	0	0	0
60	male	51	26.1	Severe	5		9.88792	42.7	3.43	17	0		0		0	1	1	0	0	1	0	0	0	0	0	0	0	0	0	0	0	0
60	male	51	26.1	Severe	7		9.18164	107.5	3.63	13	0		0		0	1	1	0	0	1	0	0	0	0	0	0	0	0	0	0	0	0
60	male	51	26.1	Severe	9		11.6536	77	4.44	16	0		0		0	1	1	0	0	1	0	0	0	0	0	0	0	0	0	0	0	0
61	male	48	25.1	Severe	10	274.5	15.6264	100.1	6.78	17	0		0		1	0	0	0	0	0	0	0	0	0	0	0	0	0	0	0	0	0
61	male	48	25.1	Severe	14	30.1	12.5365	8.2	13.84	19	0		0		1	0	0	0	0	0	0	0	0	0	0	0	0	0	0	0	0	0
61	male	48	25.1	Severe	16		13.4193		15.72	20	0		0		0	0	0	0	0	0	0	0	0	0	0	0	0	0	0	0	0	0
61	male	48	25.1	Severe	18		15.803				0		0		0	0	0	0	0	0	0	0	0	0	0	0	0	0	0	0	0	0
62	female	79	24.2	Severe	14		44.4956	58.8	8.26	17	0		0		1	0	0	0	0	0	0	0	0	0	0	0	0	0	0	0	0	0
62	female	79	24.2	Severe	18		27.8981	9.2	8	19	0		0		1	0	0	0	0	0	0	0	0	0	0	0	0	0	0	0	0	0
63	male	71	32	Severe	12	8.4	10.3293	81	9.64	9	0		0		1	1	1	0	0	1	0	0	0	0	0	0	0	0	0	0	0	0
64	female	75	27.8	Severe	10		27.5449	13.6	3.58	36	0		0		1	1	1	0	0	1	0	1	0	0	0	0	0	0	0	0	0	0
64	female	75	27.8	Severe	13		7.67013	8.8	4.68	24	0		0		1	1	1	0	0	1	0	1	0	0	0	0	0	0	0	0	0	0
65	male	54	32.4	Severe	14		17.3921	219.8	10.34	9	unk0wn		0		1	0	0	0	0	0	0	0	0	0	0	0	0	0	0	0	0	0
65	male	54	32.4	Severe	16		15.8913	76.8	10.68	12	unk0wn		0		1	0	0	0	0	0	0	0	0	0	0	0	0	0	0	0	0	0
65	male	54	32.4	Severe	18		14.9202	23.5	13.97	9	unk0wn		0		1	0	0	0	0	0	0	0	0	0	0	0	0	0	0	0	0	0
65	male	54	32.4	Severe	22		14.9519	6.6	17.22	8	unk0wn		0		1	0	0	0	0	0	0	0	0	0	0	0	0	0	0	0	0	0
65	male	54	32.4	Severe	24		11.519	3.5	19.35	10	unk0wn		0		1	0	0	0	0	0	0	0	0	0	0	0	0	0	0	0	0	0
65	male	54	32.4	Severe	26		6.25537	2.6	20.05	9	unk0wn		0		1	0	0	0	0	0	0	0	0	0	0	0	0	0	0	0	0	0
65	male	54	32.4	Severe	28		9.30677	3.8	16.49	18	unk0wn		0		1	0	0	0	0	0	0	0	0	0	0	0	0	0	0	0	0	0
66	female	51	20.2	Severe	9		7.17079	31.7	8.62	14	0		0		1	0	0	0	0	0	0	0	0	0	0	0	0	0	0	0	0	0
66	female	51	20.2	Severe	14		4.55322	18.1	8.17	10	0		0		0	0	0	0	0	0	0	0	0	0	0	0	0	0	0	0	0	0
66	female	51	20.2	Severe	16		4.98686	11.4	8.76	8	0		0		0	0	0	0	0	0	0	0	0	0	0	0	0	0	0	0	0	0
66	female	51	20.2	Severe	18		4.87845	17.8	8.77	7	0		0		0	0	0	0	0	0	0	0	0	0	0	0	0	0	0	0	0	0
66	female	51	20.2	Severe	20	4.7	9.61191	52.6	6.24	25	0		0		0	0	0	0	0	0	0	0	0	0	0	0	0	0	0	0	0	0
67	male	29	28.7	Severe	2		20.5207	6.6	6.56	10	0		0		0	1	0	0	0	0	0	0	0	1	0	0	0	0	0	0	0	0
67	male	29	28.7	Severe	4		9.07792	3.1	5.13	18	0		0		0	1	0	0	0	0	0	0	0	1	0	0	0	0	0	0	0	0
68	male	49	26	Severe	0		16.2487				0		0			1	0	0	0	0	0	0	0	1	0	0	0	0	0	0	0	1
68	male	49	26	Severe	2		14.189	67.4	0.56	96	0		0		0	1	0	0	0	0	0	0	0	1	0	0	0	0	0	0	0	1
68	male	49	26	Severe	4		23.0381	91.8	0.71	72	0		0		0	1	0	0	0	0	0	0	0	1	0	0	0	0	0	0	0	1
68	male	49	26	Severe	8		36.6931	76.9	4.35	15	0		0		0	1	0	0	0	0	0	0	0	1	0	0	0	0	0	0	0	1
68	male	49	26	Severe	10		35.7777	34.2	6.11	10	0		0		0	1	0	0	0	0	0	0	0	1	0	0	0	0	0	0	0	1
68	male	49	26	Severe	12		33.4891	10.4	6.69	7	0		0		1	1	0	0	0	0	0	0	0	1	0	0	0	0	0	0	0	1
68	male	49	26	Severe	14		45.771	4.2	8.24	6	0		0		1	1	0	0	0	0	0	0	0	1	0	0	0	0	0	0	0	1
68	male	49	26	Severe	16		38.2188	1.4	12.42	7	0		0		1	1	0	0	0	0	0	0	0	1	0	0	0	0	0	0	0	1
68	male	49	26	Severe	18		35.4725	0.8	16.41	7	0		0		1	1	0	0	0	0	0	0	0	1	0	0	0	0	0	0	0	1
68	male	50	26	Severe	20		24.3349	0.4	21.9	7	0		0		1	1	0	0	0	0	0	0	0	1	0	0	0	0	0	0	0	1
68	male	50	26	Severe	22		26.3183	0.3	24.65	7	0		0		0	1	0	0	0	0	0	0	0	1	0	0	0	0	0	0	0	1
69	female	72	22.5	Severe	6		20.8258	11.7	4.61	22	0		0		0	1	0	0	0	0	0	0	1	0	0	0	0	0	0	0	0	0
69	female	72	22.5	Severe	10	66.5	23.4958	48.6	7.51	15	0		0		1	1	0	0	0	0	0	0	1	0	0	0	0	0	0	0	0	0
69	female	72	22.5	Severe	12	102.5	18.0795	83.2	9.07	12	0		0		1	1	0	0	0	0	0	0	1	0	0	0	0	0	0	0	0	0
69	female	72	22.5	Severe	14	487	14.9519	96.5	8.48	12	0		0		1	1	0	0	0	0	0	0	1	0	0	0	0	0	0	0	0	0
70	male	62	25.2	Critical	7	17.2	31.7622	63.2	13.02	11	0		1	8	2	1	1	0	0	0	0	0	0	0	0	0	0	0	0	0	0	0
70	male	62	25.2	Critical	9	105	15.6353	12.7	12.03	6	0		1	8	3	1	1	0	0	0	0	0	0	0	0	0	0	0	0	0	0	0
70	male	62	25.2	Critical	12		13.2736	2.4	7.89	16	0		1	8	3	1	1	0	0	0	0	0	0	0	0	0	0	0	0	0	0	0
70	male	62	25.2	Critical	14		18.0033	0.9	7.81	20	0		1	8	1	1	1	0	0	0	0	0	0	0	0	0	0	0	0	0	0	0
70	male	62	25.2	Critical	16		24.1823	0.5	9.46	19	0		1	8	0	1	1	0	0	0	0	0	0	0	0	0	0	0	0	0	0	0
70	male	62	25.2	Critical	18		24.5638	0.5	11.75	13	0		1	8	0	1	1	0	0	0	0	0	0	0	0	0	0	0	0	0	0	0
71	male	59	38.7	Critical	6		10.9088	193.7	8.7	8	unk0wn		1	7	1	1	0	0	1	0	0	0	0	0	0	0	0	0	0	0	0	0
71	male	59	38.7	Critical	18		14.4941	0.9	16.08	9	unk0wn		1	7	1	1	0	0	1	0	0	0	0	0	0	0	0	0	0	0	0	0
72	male	64	39.7	Critical	17	241.2	49.8131	1.4	10.01	13	0		1	7	4	1	0	1	0	1	0	0	0	0	1	0	0	1	0	0	0	0
72	male	64	39.7	Critical	22	361.2	48.8224	2.8	7.84	13	0		1	7	4	1	0	1	0	1	0	0	0	0	1	0	0	1	0	0	0	0
72	male	64	39.7	Critical	28	169.7	67.0545	0.5	4.52	45	0		1	7	1	1	0	1	0	1	0	0	0	0	1	0	0	1	0	0	0	0
73	female	80	33.6	Critical	22	5180	34.5571	3.3	1.05	36	1	40	1	10	4	1	1	0	1	0	0	0	0	1	0	0	0	0	0	0	0	0
73	female	80	33.6	Critical	28	124	62.2486	3.5	2.14	13	1	40	1	10	4	1	1	0	1	0	0	0	0	1	0	0	0	0	0	0	0	0
74	male	56	28.4	Critical	7	229	17.012	59.6	2.8	16	1	44	1	15	1	1	1	1	0	0	0	0	0	0	0	0	0	0	0	0	0	0
74	male	56	28.4	Critical	9	179.4	18.0936	12.3	6.23	8	1	44	1	15	1	1	1	1	0	0	0	0	0	0	0	0	0	0	0	0	0	0
74	male	56	28.4	Critical	15		7.32336		11.44	7	1	44	1	15	3	1	1	1	0	0	0	0	0	0	0	0	0	0	0	0	0	0
74	male	56	28.4	Critical	17		7.96513	6.5	11.99	2	1	44	1	15	4	1	1	1	0	0	0	0	0	0	0	0	0	0	0	0	0	0
74	male	56	28.4	Critical	22		6.86565	23	12.29	5	1	44	1	15	4	1	1	1	0	0	0	0	0	0	0	0	0	0	0	0	0	0
74	male	56	28.4	Critical	25		18.782	46.9	22.64	3	1	44	1	15	4	1	1	1	0	0	0	0	0	0	0	0	0	0	0	0	0	0
74	male	56	28.4	Critical	28		53.6284	80.5	16.17	3	1	44	1	15	4	1	1	1	0	0	0	0	0	0	0	0	0	0	0	0	0	0
74	male	56	28.4	Critical	30		72.7679	81.7	20.67	3	1	44	1	15	4	1	1	1	0	0	0	0	0	0	0	0	0	0	0	0	0	0
75	female	67	27.7	Critical	14		11.4428	3.3	24.86	5	0		1	8	4	1	0	0	0	0	0	0	0	0	0	0	0	0	0	0	0	0
75	female	67	27.7	Critical	20		20.3681	30	11.72	3	0		1	8	4	1	0	0	0	0	0	0	0	0	0	0	0	0	0	0	0	0
75	female	67	27.7	Critical	22		19.9104	7.7	5	10	0		1	8	4	1	0	0	0	0	0	0	0	0	0	0	0	0	0	0	0	0
75	female	67	27.7	Critical	24		19.0712	35.5	7.8	7	0		1	8	4	1	0	0	0	0	0	0	0	0	0	0	0	0	0	0	0	0
75	female	67	27.7	Critical	26		33.8705	25.1	9.6	12	0		1	8	4	1	0	0	0	0	0	0	0	0	0	0	0	0	0	0	0	0
75	female	67	27.7	Critical	28		48.6698	51.6	10.86	11	0		1	8	4	1	0	0	0	0	0	0	0	0	0	0	0	0	0	0	0	0
76	female	54	32	Critical	6	19.3	15.7147	172.9	3.72	12	0		1	11	1	1	0	0	0	0	0	0	0	0	1	0	0	0	0	0	0	0
76	female	54	32	Critical	10		16.859	15.4	6.46	12	0		1	11	2	1	0	0	0	0	0	0	0	0	1	0	0	0	0	0	0	0
76	female	54	32	Critical	12		31.1243	7.4	7.75	12	0		1	11	3	1	0	0	0	0	0	0	0	0	1	0	0	0	0	0	0	0
76	female	54	32	Critical	14		40.431	4.9	7.35	10	0		1	11	1	1	0	0	0	0	0	0	0	0	1	0	0	0	0	0	0	0
76	female	54	32	Critical	16		36.0065	3.5	5.31	12	0		1	11	1	1	0	0	0	0	0	0	0	0	1	0	0	0	0	0	0	0
76	female	54	32	Critical	18		17.0204	3	5.41	13	0		1	11	2	1	0	0	0	0	0	0	0	0	1	0	0	0	0	0	0	0
76	female	54	32	Critical	20		10.7326	2.2	6.8	12	0		1	11	1	1	0	0	0	0	0	0	0	0	1	0	0	0	0	0	0	0
77	female	79	34.2	Critical	19		29.9922	105.2	3.55	15	0		1	16	1	1	1	1	0	1	1	0	0	0	0	0	0	0	0	0	0	0
77	female	79	34.2	Critical	21		29.1072	34.8	8.97	11	0		1	16	1	1	1	1	0	1	1	0	0	0	0	0	0	0	0	0	0	0
77	female	79	34.2	Critical	24		3.96682	11.3	9.74	15	0		1	16	1	1	1	1	0	1	1	0	0	0	0	0	0	0	0	0	0	0
78	female	70	27.2	Critical	12		7.04665	85.1	10.42	5	0		1	13	2	1	1	1	0	1	1	0	0	0	0	0	0	0	0	0	0	0
78	female	70	27.2	Critical	14		4.3364		8.21	6	0		1	13	3	1	1	1	0	1	1	0	0	0	0	0	0	0	0	0	0	0
78	female	70	27.2	Critical	16		9.97372	15.3	10.09	6	0		1	13	3	1	1	1	0	1	1	0	0	0	0	0	0	0	0	0	0	0
78	female	70	27.2	Critical	23		41.2515	1	7.76	15	0		1	13	0	1	1	1	0	1	1	0	0	0	0	0	0	0	0	0	0	0
79	male	93	24.6	Critical	10		8.77277	53.1	8.76	11	1	18	1	8	1	1	1	1	0	0	0	0	1	0	0	0	0	0	0	0	0	0
79	male	93	24.6	Critical	12		14.1127	109.1	8.46	7	1	18	1	8	2	1	1	1	0	0	0	0	1	0	0	0	0	0	0	0	0	0
79	male	93	24.6	Critical	14		46.2292	118.2	9.34	5	1	18	1	8	2	1	1	1	0	0	0	0	1	0	0	0	0	0	0	0	0	0
81	male	57	37.4	Critical	0		8.008				1	12	1	-11		1	0	0	0	0	0	0	0	1	0	0	0	0	0	0	0	1
81	male	57	37.4	Critical	2		8.008	96.2	0.02		1	12	1	-11	0	1	0	0	0	0	0	0	0	1	0	0	0	0	0	0	0	1
81	male	57	37.4	Critical	4		9.21485	77.2	0.02		1	12	1	-11	0	1	0	0	0	0	0	0	0	1	0	0	0	0	0	0	0	1
81	male	57	37.4	Critical	6	306.2	17.5624	205.6	0.05		1	12	1	-11	0	1	0	0	0	0	0	0	0	1	0	0	0	0	0	0	0	1
81	male	57	37.4	Critical	9		10.841	329.3	0.01		1	12	1	-11	1	1	0	0	0	0	0	0	0	1	0	0	0	0	0	0	0	1
81	male	57	37.4	Critical	10		10.7326	394.9	0.02		1	12	1	-11	2	1	0	0	0	0	0	0	0	1	0	0	0	0	0	0	0	1
82	female	87	25.7	Critical	5	424.2	97.5975	273	6.02	10	0		1	8	1	1	1	1	0	0	0	0	1	0	0	0	0	0	0	0	0	0
82	female	87	25.7	Critical	7	346.6	83.8838	346.9	6.82	6	0		1	8	2	1	1	1	0	0	0	0	1	0	0	0	0	0	0	0	0	0
82	female	87	25.7	Critical	8	2716	64.6646	297.6	5.66	8	0		1	8	3	1	1	1	0	0	0	0	1	0	0	0	0	0	0	0	0	0
82	female	88	25.7	Critical	10	1379	63.9639	93.3	7.21	8	0		1	8	4	1	1	1	0	0	0	0	1	0	0	0	0	0	0	0	0	0
82	female	88	25.7	Critical	12	672	69.4694	35.5	13.77	10	0		1	8	4	1	1	1	0	0	0	0	1	0	0	0	0	0	0	0	0	0
82	female	88	25.7	Critical	14	290	73.5735	16.8	14.59	9	0		1	8	4	1	1	1	0	0	0	0	1	0	0	0	0	0	0	0	0	0
82	female	88	25.7	Critical	16		68.4684	11	13.06	8	0		1	8	4	1	1	1	0	0	0	0	1	0	0	0	0	0	0	0	0	0
82	female	88	25.7	Critical	17		80.1801	9	10.84	7	0		1	8	4	1	1	1	0	0	0	0	1	0	0	0	0	0	0	0	0	0
82	female	88	25.7	Critical	20		87.2872	6.3	8.4	5	0		1	8	4	1	1	1	0	0	0	0	1	0	0	0	0	0	0	0	0	0
82	female	88	25.7	Critical	22		68.9689	4.9	8.74	7	0		1	8	4	1	1	1	0	0	0	0	1	0	0	0	0	0	0	0	0	0
82	female	88	25.7	Critical	26	150.2	63.2632	2.8	8.84	8	0		1	8	3	1	1	1	0	0	0	0	1	0	0	0	0	0	0	0	0	0
82	female	88	25.7	Critical	30	129.2	79.7497	2.3	6.61	14	0		1	8	1	1	1	1	0	0	0	0	1	0	0	0	0	0	0	0	0	0
83	female	77	26.6	Critical	2		7.80552	0.8	6.2	9	0		1	15	0	1	1	0	0	0	0	0	0	0	0	0	0	0	0	0	0	0
83	female	77	26.6	Critical	5		10.1285	1.5	3.68	33	0		1	15	0	1	1	0	0	0	0	0	0	0	0	0	0	0	0	0	0	0
83	female	77	26.6	Critical	7		8.65348	4.7	4.01	23	0		1	15	0	1	1	0	0	0	0	0	0	0	0	0	0	0	0	0	0	0
83	female	77	26.6	Critical	9		16.8153	11.9	3.16	28	0		1	15	0	1	1	0	0	0	0	0	0	0	0	0	0	0	0	0	0	0
83	female	78	26.6	Critical	11	68.3	10.0821	36.4			0		1	15	1	1	1	0	0	0	0	0	0	0	0	0	0	0	0	0	0	0
83	female	78	26.6	Critical	13	151.8	15.3942	52.2	6.04	11	0		1	15	1	1	1	0	0	0	0	0	0	0	0	0	0	0	0	0	0	0
83	female	78	26.6	Critical	15	1466	16.6186	18.4	6.92	7	0		1	15	2	1	1	0	0	0	0	0	0	0	0	0	0	0	0	0	0	0
83	female	78	26.6	Critical	17		19.8637	4.8	5.81	4	0		1	15	4	1	1	0	0	0	0	0	0	0	0	0	0	0	0	0	0	0
83	female	78	26.6	Critical	20		25.3253	1.1	6.9	11	0		1	15	4	1	1	0	0	0	0	0	0	0	0	0	0	0	0	0	0	0
83	female	78	26.6	Critical	22		7.8078	0.9	17.86	10	0		1	15	4	1	1	0	0	0	0	0	0	0	0	0	0	0	0	0	0	0
83	female	78	26.6	Critical	24	455.2	9.1091	0.7	10.93	9	0		1	15	1	1	1	0	0	0	0	0	0	0	0	0	0	0	0	0	0	0
83	female	78	26.6	Critical	27	162.7	6.8068	0.5	6.84	22	0		1	15	0	1	1	0	0	0	0	0	0	0	0	0	0	0	0	0	0	0
84	male	73	23.5	Critical	12	43.4	17.9179	199.7	7.56	7	0		1	11	3	1	1	0	0	0	0	0	0	1	0	0	0	0	0	0	0	0
84	male	73	23.5	Critical	16		14.5145	32.3	10.28	7	0		1	11	3	1	1	0	0	0	0	0	0	1	0	0	0	0	0	0	0	0
84	male	73	23.5	Critical	18		20.2202	17	6.7	7	0		1	11	3	1	1	0	0	0	0	0	0	1	0	0	0	0	0	0	0	0
84	male	73	23.5	Critical	20		18.3183	10.5	6.61	7	0		1	11	3	1	1	0	0	0	0	0	0	1	0	0	0	0	0	0	0	0
84	male	73	23.5	Critical	22		15.6156	7.1	13.68	6	0		1	11	3	1	1	0	0	0	0	0	0	1	0	0	0	0	0	0	0	0
84	male	73	23.5	Critical	27		26.9269	69.8	4.42	12	0		1	11	1	1	1	0	0	0	0	0	0	1	0	0	0	0	0	0	0	0
84	male	73	23.5	Critical	28		25.9259	67.8	4.21	12	0		1	11	1	1	1	0	0	0	0	0	0	1	0	0	0	0	0	0	0	0
84	male	73	23.5	Critical	30		50.3691	69.7	5.07	20	0		1	11	1	1	1	0	0	0	0	0	0	1	0	0	0	0	0	0	0	0
85	male	61	25.9	Critical	8		7.15506	3.6	7.78	14	0		1	8	2	0	0	0	0	0	0	0	0	0	0	0	0	0	0	0	0	0
85	male	61	25.9	Critical	10		3.68594	1.1	11.4	6	0		1	8	2	0	0	0	0	0	0	0	0	0	0	0	0	0	0	0	0	0
85	male	61	25.9	Critical	12		5.09527	0.7	13.58	6	0		1	8	1	0	0	0	0	0	0	0	0	0	0	0	0	0	0	0	0	0
85	male	61	25.9	Critical	14		9.21485	0.4	12.78	6	0		1	8	1	0	0	0	0	0	0	0	0	0	0	0	0	0	0	0	0	0
85	male	61	25.9	Critical	16		6.82983	0.3	12.02	8	0		1	8	1	0	0	0	0	0	0	0	0	0	0	0	0	0	0	0	0	0
85	male	61	25.9	Critical	18		7.15506	0.2	12.62	10	0		1	8	1	0	0	0	0	0	0	0	0	0	0	0	0	0	0	0	0	0
85	male	61	25.9	Critical	20		7.5075	0.2	12	9	0		1	8	1	0	0	0	0	0	0	0	0	0	0	0	0	0	0	0	0	0
85	male	61	25.9	Critical	22		8.3083	0.2	12.62	9	0		1	8	0	0	0	0	0	0	0	0	0	0	0	0	0	0	0	0	0	0
86	male	51	25.86	Critical	12	308.1	9.009	2.9	13.82	15	0		1	12	3	1	1	0	0	0	0	0	0	0	0	0	0	0	0	0	0	0
86	male	51	25.86	Critical	16		4.98686	1	18.52	8	0		1	12	3	1	1	0	0	0	0	0	0	0	0	0	0	0	0	0	0	0
86	male	51	25.86	Critical	18		4.01117	0.9	21.33	7	0		1	12	3	1	1	0	0	0	0	0	0	0	0	0	0	0	0	0	0	0
86	male	51	25.86	Critical	20	37.8	8.7087	0.7	22.67	6	0		1	12	2	1	1	0	0	0	0	0	0	0	0	0	0	0	0	0	0	0
86	male	51	25.86	Critical	24	13.3	8.3083	0.6	23.14	7	0		1	12	1	1	1	0	0	0	0	0	0	0	0	0	0	0	0	0	0	0
87	male	73	26.8	Critical	14		10.3103	28.7	9.86	11	0		1	10	3	1	1	1	0	1	0	0	0	0	0	0	0	0	0	0	0	0
87	male	73	26.8	Critical	16		16.5165	40.1	13.55	12	0		1	10	1	1	1	1	0	1	0	0	0	0	0	0	0	0	0	0	0	0
87	male	73	26.8	Critical	18		17.1171	9	13.61	10	0		1	10	1	1	1	1	0	1	0	0	0	0	0	0	0	0	0	0	0	0
87	male	73	26.8	Critical	20		18.3183	4	10.42	15	0		1	10	1	1	1	1	0	1	0	0	0	0	0	0	0	0	0	0	0	0
87	male	73	26.8	Critical	22		24.024	1.7	8.34	23	0		1	10	0	1	1	1	0	1	0	0	0	0	0	0	0	0	0	0	0	0
88	female	94	21.6	Critical	13	204.7	25.6654	58.6	14.9	1	1	30	1	13	4	1	1	0	0	0	0	0	0	0	0	0	0	0	0	0	0	0
88	female	94	21.6	Critical	18	571.4	24.5245	185.7	9.81	3	1	30	1	13	4	1	1	0	0	0	0	0	0	0	0	0	0	0	0	0	0	0
88	female	94	21.6	Critical	20		48.2482	176.4	23.62	2	1	30	1	13	4	1	1	0	0	0	0	0	0	0	0	0	0	0	0	0	0	0
88	female	94	21.6	Critical	22	246.5	29.5295	142	16.62	3	1	30	1	13	4	1	1	0	0	0	0	0	0	0	0	0	0	0	0	0	0	0
88	female	94	21.6	Critical	24		25.025	47.8	12.85	3	1	30	1	13	4	1	1	0	0	0	0	0	0	0	0	0	0	0	0	0	0	0
88	female	94	21.6	Critical	26		20.2727	98.8	12.72	2	1	30	1	13	4	1	1	0	0	0	0	0	0	0	0	0	0	0	0	0	0	0
88	female	94	21.6	Critical	28		9.32326	59.4	11.86	3	1	30	1	13	4	1	1	0	0	0	0	0	0	0	0	0	0	0	0	0	0	0
89	female	61	42.2	Critical	19	208.7	18.3183	3.1	11.83	16	0		1	13	3	1	0	0	1	1	0	0	0	0	0	0	0	0	0	0	0	0
89	female	61	42.2	Critical	22	257.6	25.8016	1.3	13.28	24	0		1	13	1	1	0	0	1	1	0	0	0	0	0	0	0	0	0	0	0	0
89	female	61	42.2	Critical	24		16.1161	0.9	8.84	30	0		1	13	1	1	0	0	1	1	0	0	0	0	0	0	0	0	0	0	0	0
89	female	61	42.2	Critical	26		41.8463	0.7	7.44	32	0		1	13	1	1	0	0	1	1	0	0	0	0	0	0	0	0	0	0	0	0
89	female	61	42.2	Critical	28		20.3203	0.7	6.49	34	0		1	13	0	1	0	0	1	1	0	0	0	0	0	0	0	0	0	0	0	0
90	female	93	39.2	Critical	5		30.2872	57.8	5.33	24	1	20	1	10	2	1	1	0	0	0	1	0	0	0	0	0	0	0	0	0	0	0
90	female	93	39.2	Critical	7		32.1555	84.1	4.68	22	1	20	1	10	2	1	1	0	0	0	1	0	0	0	0	0	0	0	0	0	0	0
90	female	93	39.2	Critical	10		39.0276	112.2	12.62	3	1	20	1	10	4	1	1	0	0	0	1	0	0	0	0	0	0	0	0	0	0	0
90	female	93	39.2	Critical	12		51.7116	145.9	13.44	2	1	20	1	10	4	1	1	0	0	0	1	0	0	0	0	0	0	0	0	0	0	0
90	female	93	39.2	Critical	18		28.028	79.7	15.68	1	1	20	1	10	4	1	1	0	0	0	1	0	0	0	0	0	0	0	0	0	0	0
91	male	74	24.2	Critical	2		10.2102	161.2	2.83	23	1	34	1	1	3	1	0	0	0	0	1	0	0	0	0	0	0	0	0	0	0	0
91	male	74	24.2	Critical	4		10.7107	46.3	6.77	7	1	34	1	1	4	1	0	0	0	0	1	0	0	0	0	0	0	0	0	0	0	0
91	male	74	24.2	Critical	8		18.5185	9	6.04	5	1	34	1	1	4	1	0	0	0	0	1	0	0	0	0	0	0	0	0	0	0	0
91	male	74	24.2	Critical	10		17.2172	4.4	6.2	2	1	34	1	1	4	1	0	0	0	0	1	0	0	0	0	0	0	0	0	0	0	0
91	male	74	24.2	Critical	16		16.8168	0.8	11.14	3	1	34	1	1	4	1	0	0	0	0	1	0	0	0	0	0	0	0	0	0	0	0
91	male	74	24.2	Critical	18		17.3173	0.7	6.6	3	1	34	1	1	4	1	0	0	0	0	1	0	0	0	0	0	0	0	0	0	0	0
91	male	74	24.2	Critical	20		15.8158	0.7	9.67	2	1	34	1	1	4	1	0	0	0	0	1	0	0	0	0	0	0	0	0	0	0	0
91	male	74	24.2	Critical	24		9.3093	1.9	10.13	3	1	34	1	1	4	1	0	0	0	0	1	0	0	0	0	0	0	0	0	0	0	0
91	male	74	24.2	Critical	26		6.5065	1.2	8.56	3	1	34	1	1	4	1	0	0	0	0	1	0	0	0	0	0	0	0	0	0	0	0
91	male	74	24.2	Critical	28		22.3223	40.2	2.7	9	1	34	1	1	4	1	0	0	0	0	1	0	0	0	0	0	0	0	0	0	0	0
92	male	69	25.8	Critical	10		4.44481	185.5	14.37	3	1	45	1	15	2	1	1	1	0	1	0	0	0	0	0	0	0	0	0	0	0	0
92	male	69	25.8	Critical	16		2.60184	9.8	6.92	7	1	45	1	15	4	1	1	1	0	1	0	0	0	0	0	0	0	0	0	0	0	0
92	male	69	25.8	Critical	22		3.03548	2.4	9.88	5	1	45	1	15	4	1	1	1	0	1	0	0	0	0	0	0	0	0	0	0	0	0
92	male	69	25.8	Critical	24		7.3073	12.3	8.46	5	1	45	1	15	4	1	1	1	0	1	0	0	0	0	0	0	0	0	0	0	0	0
92	male	69	25.8	Critical	26		8.7087				1	45	1	15		1	1	1	0	1	0	0	0	0	0	0	0	0	0	0	0	0
92	male	69	25.8	Critical	28		7.007				1	45	1	15		1	1	1	0	1	0	0	0	0	0	0	0	0	0	0	0	0
92	male	69	25.8	Critical	30		10.4519				1	45	1	15		1	1	1	0	1	0	0	0	0	0	0	0	0	0	0	0	0
93	female	78	21.8	Critical	6		8.6086	92.1	4.43	5	1	56	1	6	1	1	1	0	0	0	0	0	0	0	1	0	0	0	0	0	0	0
93	female	78	21.8	Critical	10		13.1131	79.1	5.63	5	1	56	1	6	3	1	1	0	0	0	0	0	0	0	1	0	0	0	0	0	0	0
93	female	78	21.8	Critical	12		7.9079	42.9	9.18	4	1	56	1	6	3	1	1	0	0	0	0	0	0	0	1	0	0	0	0	0	0	0
93	female	78	21.8	Critical	14		22.4224	60.8	13.27	5	1	56	1	6	4	1	1	0	0	0	0	0	0	0	1	0	0	0	0	0	0	0
93	female	78	21.8	Critical	15		22.7128	81.2	11.28	6	1	56	1	6	4	1	1	0	0	0	0	0	0	0	1	0	0	0	0	0	0	0
93	female	78	21.8	Critical	18		12.1676	76	27.12	3	1	56	1	6	4	1	1	0	0	0	0	0	0	0	1	0	0	0	0	0	0	0
93	female	78	21.8	Critical	20		17.4852	19.4	26.97	6	1	56	1	6	4	1	1	0	0	0	0	0	0	0	1	0	0	0	0	0	0	0
93	female	78	21.8	Critical	24		14.2405	15.3	18.19	3	1	56	1	6	4	1	1	0	0	0	0	0	0	0	1	0	0	0	0	0	0	0
93	female	78	21.8	Critical	26		13.2491	17.9	13.88	4	1	56	1	6	4	1	1	0	0	0	0	0	0	0	1	0	0	0	0	0	0	0
93	female	78	21.8	Critical	28		18.026	24.3	17.06	2	1	56	1	6	4	1	1	0	0	0	0	0	0	0	1	0	0	0	0	0	0	0
93	female	78	21.8	Critical	30		66.4916	37.5	19.43	2	1	56	1	6	4	1	1	0	0	0	0	0	0	0	1	0	0	0	0	0	0	0
94	male	91		Critical	2	9.9	7.66105	84.2	2.77	15	1	12	1	11	2	1	1	0	0	1	0	0	0	0	0	0	0	0	0	0	0	0
94	male	91		Critical	5		5.20368	8.6	5.98	14.9	1	12	1	11	2	1	1	0	0	1	0	0	0	0	0	0	0	0	0	0	0	0
94	male	91		Critical	10		10.4551	5	22.1	3	1	12	1	11	2	1	1	0	0	1	0	0	0	0	0	0	0	0	0	0	0	0
94	male	91		Critical	12	11030	17.8457	78.6	27.6	3	1	12	1	11	4	1	1	0	0	1	0	0	0	0	0	0	0	0	0	0	0	0
95	male	58	26.6	Critical	9		7.69711	47.5	5.49	16	0		1	7	1	0	0	0	0	0	0	0	0	0	0	0	0	0	0	0	0	0
95	male	58	26.6	Critical	12		6.66962	33.2	4.64	9	0		1	7	1	0	0	0	0	0	0	0	0	0	0	0	0	0	0	0	0	0
95	male	58	26.6	Critical	14		6.07096	8.8	4.82	12	0		1	7	1	0	0	0	0	0	0	0	0	0	0	0	0	0	0	0	0	0
95	male	58	26.6	Critical	16		8.45598	3.5	6.3	12	0		1	7	1	0	0	0	0	0	0	0	0	0	0	0	0	0	0	0	0	0
95	male	58	26.6	Critical	19		13.7681	3.7	8.87	10	0		1	7	0	0	0	0	0	0	0	0	0	0	0	0	0	0	0	0	0	0
96	female	90	22.5	Critical	6		7.03014	22.3	3.97	34	0		1	13	1	1	1	0	0	0	0	0	0	0	0	0	0	0	0	0	0	0
96	female	90	22.5	Critical	14	2322	9.19326	4.6	12.81	5	0		1	13	2	1	1	0	0	0	0	0	0	0	0	0	0	0	0	0	0	0
96	female	90	22.5	Critical	26	893.3	13.6096	19.5	6.53	11	0		1	13	4	1	1	0	0	0	0	0	0	0	0	0	0	0	0	0	0	0
96	female	90	22.5	Critical	29	2266	14.6912	43.9	8.87	7	0		1	13	4	1	1	0	0	0	0	0	0	0	0	0	0	0	0	0	0	0
97	female	83	34.7	Moderate	4		10.8156	5.4	3.65	40	0		0		0	1	1	0	0	1	0	0	0	0	0	0	0	0	0	0	0	0
97	female	83	34.7	Moderate	10	17.5	9.55378	4.4	4.91	43	0		0		0	1	1	0	0	1	0	0	0	0	0	0	0	0	0	0	0	0
97	female	83	34.7	Moderate	14		8.74261	1.4	5.36	42	0		0		0	1	1	0	0	1	0	0	0	0	0	0	0	0	0	0	0	0
98	male	66	23.8	Moderate	14		3.87559	14.1	3.53	33	0		0		0	0	0	0	0	0	0	0	0	0	0	0	0	0	0	0	0	0
99	male	54	27.7	Moderate	14		3.51507	27	5.67	28	0		0		0	0	0	0	0	0	0	0	0	0	0	0	0	0	0	0	0	0
99	male	54	27.7	Moderate	16		4.59663	12.2	5.19	32	0		0		0	0	0	0	0	0	0	0	0	0	0	0	0	0	0	0	0	0
100	male	82	27.7	Moderate	11		12.9008	30.9	5	17	0		0		0	1	1	0	0	0	0	0	0	0	0	0	0	0	0	0	0	0
100	male	82	27.7	Moderate	14		6.12884	22.9	7.26	12	0		0		0	1	1	0	0	0	0	0	0	0	0	0	0	0	0	0	0	0
100	male	82	27.7	Moderate	18		5.76832	5.4	10.85	8	0		0		0	1	1	0	0	0	0	0	0	0	0	0	0	0	0	0	0	0
101	female	64	20.7	Moderate	8		5.31767	4.1	4.25	36	0		0		0	0	0	0	0	0	0	0	0	0	0	0	0	0	0	0	0	0
101	female	64	20.7	Moderate	10		2.34338	2.3	3.72	40	0		0		0	0	0	0	0	0	0	0	0	0	0	0	0	0	0	0	0	0
101	female	64	20.7	Moderate	12		2.79403	1.2	4.46	42	0		0		0	0	0	0	0	0	0	0	0	0	0	0	0	0	0	0	0	0
101	female	64	20.7	Moderate	16		3.69533	0.8	6.15	35	0		0		0	0	0	0	0	0	0	0	0	0	0	0	0	0	0	0	0	0
102	female	70	25.7	Moderate	10	2.4	8.65248	38.9	6.22	13	0		0		0	1	0	0	0	0	0	0	0	0	0	0	0	0	0	0	1	0
102	female	70	25.7	Moderate	13		15.5369	10	10.49	13	0		0		0	1	0	0	0	0	0	0	0	0	0	0	0	0	0	0	1	0
103	female	64	20	Moderate	4		2.97429	22.8	2.36	25	0		0		0	1	0	0	0	0	0	0	0	0	1	0	0	0	0	0	0	0
103	female	64	20	Moderate	6		6.03871	19.5	2.74	21	0		0		0	1	0	0	0	0	0	0	0	0	1	0	0	0	0	0	0	0
103	female	64	20	Moderate	8		6.94001	12.8	3.91	21	0		0		0	1	0	0	0	0	0	0	0	0	1	0	0	0	0	0	0	0
104	male	82	25.2	Moderate	5		17.307	171.2	8.49	11	0		0		1	1	1	0	0	0	0	0	0	0	1	0	0	0	0	0	0	0
104	male	82	25.2	Moderate	10		8.92287	127.6	21.75	2	0		0		1	1	1	0	0	0	0	0	0	0	1	0	0	0	0	0	0	0
104	male	82	25.2	Moderate	12		7.39066				0		0		1	1	1	0	0	0	0	0	0	0	1	0	0	0	0	0	0	0
104	male	82	25.2	Moderate	14		10.365				0		0		1	1	1	0	0	0	0	0	0	0	1	0	0	0	0	0	0	0
104	male	82	25.2	Moderate	16		5.76832				0		0		1	1	1	0	0	0	0	0	0	0	1	0	0	0	0	0	0	0
104	male	82	25.2	Moderate	18		7.84131				0		0		1	1	1	0	0	0	0	0	0	0	1	0	0	0	0	0	0	0
105	female	26	23.8	Moderate	7	2	12.1935	1.2	4.73	36	0		0		0	0	0	0	0	0	0	0	0	0	0	0	0	0	0	0	0	0
105	female	27	23.8	Moderate	10		7.30053	0.5	6.7	43	0		0		0	0	0	0	0	0	0	0	0	0	0	0	0	0	0	0	0	0
106	male	61	25.5	Moderate	4	1.5	6.94001	1.5	4.98	35	0		0		0	1	1	0	0	0	0	0	0	0	0	0	0	0	0	0	0	0
106	male	61	25.5	Moderate	6	3.5	5.49793	1.3	5.48	32	0		0		0	1	1	0	0	0	0	0	0	0	0	0	0	0	0	0	0	0
107	female	76	22.9	Moderate	12		8.65248	23.3	8.94	18	0		0		0	0	0	0	0	0	0	0	0	0	0	0	0	0	0	0	0	0
107	female	77	22.9	Moderate	14		12.6182	8.7	8.25	24	0		0		0	0	0	0	0	0	0	0	0	0	0	0	0	0	0	0	0	0
107	female	77	22.9	Moderate	16		19.4681	3.7	7.81	29	0		0		0	0	0	0	0	0	0	0	0	0	0	0	0	0	0	0	0	0
108	male	69	29.3	Moderate	8		8.92287				0		0		0	1	1	0	0	0	0	0	0	0	0	0	0	0	0	0	0	0
108	male	69	29.3	Moderate	10		9.37352	80.8	5.65	27	0		0		0	1	1	0	0	0	0	0	0	0	0	0	0	0	0	0	0	0
108	male	69	29.3	Moderate	12		13.4294	38.2	8.02	26	0		0		0	1	1	0	0	0	0	0	0	0	0	0	0	0	0	0	0	0
109	male	68	29.3	Moderate	6		25.1511	8.3	6.31	24	0		0		0	1	1	0	0	1	0	0	0	0	0	0	0	0	0	0	0	0
110	male	83	33.3	Moderate	4		17.7556	48.8	6.42	21	unk0wn		0		0	1	0	0	0	1	0	0	1	0	0	0	0	0	0	0	0	0
110	male	83	33.3	Moderate	6		18.4766	25.9	6.55	22	unk0wn		0		0	1	0	0	0	1	0	0	1	0	0	0	0	0	0	0	0	0
111	female	79	48.4	Moderate	8		7.39066				0		0		0	1	0	0	1	0	0	0	0	0	0	0	0	0	0	0	0	0
112	male	71	34.6	Moderate	4		9.46365	71.8	5.66	17	0		0		0	1	1	0	0	1	0	0	0	0	0	0	0	0	0	0	0	0
112	male	71	34.6	Moderate	7	25.1	8.65248	110.5	5.89	15	0		0		0	1	1	0	0	1	0	0	0	0	0	0	0	0	0	0	0	0
112	male	71	34.6	Moderate	10	27.6	9.73404	74.9	9.18	20	0		0		0	1	1	0	0	1	0	0	0	0	0	0	0	0	0	0	0	0
113	male	65	27.9	Moderate	14	25.4	3.96572	9.6	3.34	28	0		0		0	1	1	1	0	0	0	0	0	0	0	0	0	0	0	0	0	0
114	female	60	34.3	Moderate	0		11.9873				0		0			1	1	0	0	1	0	0	0	0	1	0	0	0	0	0	0	0
114	female	60	34.3	Moderate	2		11.7169	74.7	7.71	25	0		0		1	1	1	0	0	1	0	0	0	0	1	0	0	0	0	0	0	0
114	female	60	34.3	Moderate	4		11.3564	94.9	11.35	36	0		0		1	1	1	0	0	1	0	0	0	0	1	0	0	0	0	0	0	0
114	female	60	34.3	Moderate	6		13.159	112.8	7.88	21	0		0		1	1	1	0	0	1	0	0	0	0	1	0	0	0	0	0	0	0
114	female	60	34.3	Moderate	8		11.1761	89.5	6.9	23	0		0		1	1	1	0	0	1	0	0	0	0	1	0	0	0	0	0	0	0
114	female	60	34.3	Moderate	10		11.7169	77.8	8.11	22	0		0		1	1	1	0	0	1	0	0	0	0	1	0	0	0	0	0	0	0
115	female	65	22.3	Moderate	16		6.48936	3.1	7.45	13	0		0		0	1	0	0	0	0	0	0	0	0	0	0	0	0	0	0	1	1
115	female	65	22.3	Moderate	18		5.85845	1.3	7.63	13	0		0		0	1	0	0	0	0	0	0	0	0	0	0	0	0	0	0	1	1
116	male	60	28.4	Moderate	2	11.7	7.57092	20.2	6.32	24	0		0		0	1	1	0	0	1	0	0	0	0	0	0	0	0	0	0	0	0
116	male	60	28.4	Moderate	4	5.5	6.66962	13.1	5.57	39	0		0		0	1	1	0	0	1	0	0	0	0	0	0	0	0	0	0	0	0
116	male	60	28.4	Moderate	6	10.8	6.48936	11.4	5.96	39	0		0		0	1	1	0	0	1	0	0	0	0	0	0	0	0	0	0	0	0
116	male	60	28.4	Moderate	8	7.1	8.02157		8.16	29	0		0		0	1	1	0	0	1	0	0	0	0	0	0	0	0	0	0	0	0
117	male	60	31.7	Moderate	12		23.1997	27.5	9.03	11	0		0		0	1	1	0	1	1	0	0	0	0	0	0	1	0	0	0	0	0
118	female	48	22.1	Moderate	8		4.95715	7.8	4.85	34	0		0		0	0	0	0	0	0	0	0	0	0	0	0	0	0	0	0	0	0
118	female	48	22.1	Moderate	12	3.9	3.87559	4.5	5.67	33	0		0		0	0	0	0	0	0	0	0	0	0	0	0	0	0	0	0	0	0
119	female	79	21.1	Moderate	4		40.8706	68.7	8.92	22	0		0		1	1	1	0	0	1	0	0	0	0	0	0	0	0	0	0	0	0
119	female	79	21.1	Moderate	6		3.69533	64.5	8.34	23	0		0		0	1	1	0	0	1	0	0	0	0	0	0	0	0	0	0	0	0
119	female	79	21.1	Moderate	8		2.16312	37	9.44	20	0		0		0	1	1	0	0	1	0	0	0	0	0	0	0	0	0	0	0	0
120	male	44	24.4	Moderate	16		3.24468	64.3	5.74	32	0		0		0	1	0	0	0	1	0	0	0	0	0	0	0	0	0	0	0	0
120	male	44	24.4	Moderate	18		2.52364	16.9	5.68	37	0		0		0	1	0	0	0	1	0	0	0	0	0	0	0	0	0	0	0	0
120	male	44	24.4	Moderate	20		2.52364	4.9	6.63	34	0		0		0	1	0	0	0	1	0	0	0	0	0	0	0	0	0	0	0	0
121	male	47	29.8	Moderate	10		4.77689	2.3	6.09	32	0		0		0	1	1	0	0	0	0	0	0	0	0	0	0	0	0	0	0	0
121	male	47	29.8	Moderate	12		6.94001	1.1	6.92	38	0		0		0	1	1	0	0	0	0	0	0	0	0	0	0	0	0	0	0	0
121	male	47	29.8	Moderate	14		10.9959	0.6	7	38	0		0		0	1	1	0	0	0	0	0	0	0	0	0	0	0	0	0	0	0
122	male	69	29	Moderate	2		4.05585	4.5	1.1	27	0		0		0	1	1	1	0	0	0	0	0	0	0	0	0	0	0	0	0	0
122	male	69	29	Moderate	3		5.49793	4.1	7.8	36	0		0		0	1	1	1	0	0	0	0	0	0	0	0	0	0	0	0	0	0
123	female	54	31.1	Moderate	4		3.04916				0		0		0	1	1	0	0	0	0	0	0	0	0	0	0	0	0	0	0	0
124	male	70	27.7	Moderate	2		2.85244	1.9	4.55	33	0		0		0	1	0	1	0	0	0	0	0	0	0	0	0	0	0	0	0	0
124	male	70	27.7	Moderate	5		4.72008	1.4	4.78	35	0		0		0	1	0	1	0	0	0	0	0	0	0	0	0	0	0	0	0	0
124	male	70	27.7	Moderate	7		3.14752	9.9	4.46	41	0		0		0	1	0	1	0	0	0	0	0	0	0	0	0	0	0	0	0	0
124	male	70	27.7	Moderate	10		3.04916	3.3	5.1	36	0		0		0	1	0	1	0	0	0	0	0	0	0	0	0	0	0	0	0	0
125	female	58	22.1	Moderate	8		3.24588	8.5	3.52	46	0		0		0	1	0	0	0	0	0	0	0	0	0	0	1	0	0	0	0	0
126	female	53	21.2	Moderate	4		8.16388	4	4.89	33	0		0		0	1	1	0	0	0	0	0	0	0	0	0	0	0	0	0	0	0
126	female	53	21.2	Moderate	6		8.3606	3.9	2.77	57	0		0		0	1	1	0	0	0	0	0	0	0	0	0	0	0	0	0	0	0
126	female	53	21.2	Moderate	12		6.78684				0		0		0	1	1	0	0	0	0	0	0	0	0	0	0	0	0	0	0	0
127	male	41	26.2	Moderate	10		4.32784	18	5.81	40	0		0			0	0	0	0	0	0	0	0	0	0	0	0	0	0	0	0	0
127	male	41	26.2	Moderate	12		3.24588	9.7	6.09	41	0		0			0	0	0	0	0	0	0	0	0	0	0	0	0	0	0	0	0
128	female	40	21.5	Moderate	8	1.8	4.03276	4.8	1.54	36	0		0		0	0	0	0	0	0	0	0	0	0	0	0	0	0	0	0	0	0
128	female	40	21.5	Moderate	10		3.4426	0.8	5.57	26	0		0		0	0	0	0	0	0	0	0	0	0	0	0	0	0	0	0	0	0
129	male	50	24.2	Moderate	4		3.63932	2.3	6.32	43	0		0		0	0	0	0	0	0	0	0	0	0	0	0	0	0	0	0	0	0
129	male	50	24.2	Moderate	8		4.22948	0.6	11.34	30	0		0		0	0	0	0	0	0	0	0	0	0	0	0	0	0	0	0	0	0
129	male	50	24.2	Moderate	12		4.03276	0.2	13.54	22	0		0		0	0	0	0	0	0	0	0	0	0	0	0	0	0	0	0	0	0
130	male	57	26.2	Moderate	6		4.72128	6	5.44	42	0		0		0	1	1	0	0	1	0	0	0	0	0	0	0	0	0	0	0	0
130	male	57	26.2	Moderate	8		4.62292	11.5	5.74	44	0		0		0	1	1	0	0	1	0	0	0	0	0	0	0	0	0	0	0	0
130	male	57	26.2	Moderate	10		4.918	8.8	6.27	41	0		0		0	1	1	0	0	1	0	0	0	0	0	0	0	0	0	0	0	0
130	male	57	26.2	Moderate	12		4.13112	2.7	8.1	27	0		0		0	1	1	0	0	1	0	0	0	0	0	0	0	0	0	0	0	0
130	male	57	26.2	Moderate	14		3.34424	1	11.16	30	0		0		0	1	1	0	0	1	0	0	0	0	0	0	0	0	0	0	0	0
130	male	57	26.2	Moderate	16		2.85244	0.7	10.51	46	0		0		0	1	1	0	0	1	0	0	0	0	0	0	0	0	0	0	0	0
131	female	80	32.4	Moderate	6		6.19668	71.4	5.41	28	0		0		0	1	0	0	0	0	0	0	0	0	1	0	0	0	0	0	0	0
131	female	80	32.4	Moderate	8		5.50816	67.8	35.8	7	0		0		0	1	0	0	0	0	0	0	0	0	1	0	0	0	0	0	0	0
131	female	80	32.4	Moderate	10	49.3	6.98356	63.1	50.75	9	0		0		0	1	0	0	0	0	0	0	0	0	1	0	0	0	0	0	0	0
131	female	80	32.4	Moderate	12	60.4	6.98356	62.2	30.47	8	0		0		0	1	0	0	0	0	0	0	0	0	1	0	0	0	0	0	0	0
131	female	80	32.4	Moderate	18	123.5	4.52341	121.3	25.76	5	0		0		0	1	0	0	0	0	0	0	0	0	1	0	0	0	0	0	0	0
132	male	79	26.2	Moderate	6	4.4	4.4262	32.5	3.1	54	0		0		0	1	1	0	0	1	0	0	0	0	0	0	0	0	0	0	0	0
132	male	79	26.2	Moderate	8	62.3	4.62292	11.5	5.2	34	0		0		0	1	1	0	0	1	0	0	0	0	0	0	0	0	0	0	0	0
132	male	79	26.2	Moderate	10	12.7	4.72128	6.1	8.64	22	0		0		0	1	1	0	0	1	0	0	0	0	0	0	0	0	0	0	0	0
132	male	79	26.2	Moderate	14		6.29504	9.7	9.54	28	0		0		0	1	1	0	0	1	0	0	0	0	0	0	0	0	0	0	0	0
133	male	65	22.3	Moderate	12		3.9344	28	4.08	12	0		0		0	1	1	0	0	0	0	0	0	0	1	0	0	0	0	0	0	0
133	male	65	22.3	Moderate	14		5.11472	13.2	5.21	17	0		0		0	1	1	0	0	0	0	0	0	0	1	0	0	0	0	0	0	0
133	male	65	22.3	Moderate	16		5.80324	7.8	1.28	45	0		0		0	1	1	0	0	0	0	0	0	0	1	0	0	0	0	0	0	0
133	male	65	22.3	Moderate	20	14.7	5.9016	18.3	13.53	7	0		0		0	1	1	0	0	0	0	0	0	0	1	0	0	0	0	0	0	0
133	male	65	22.3	Moderate	22	12.9	3.83604	14.6	7.92	24	0		0		0	1	1	0	0	0	0	0	0	0	1	0	0	0	0	0	0	0
134	female	58	27	Moderate	6		5.60652	17.1	4.01	36	0		0		0	1	0	0	0	0	0	0	0	0	0	0	0	0	0	0	1	0
134	female	58	27	Moderate	9		1.77003	17	8.55	21	0		0		0	1	0	0	0	0	0	0	0	0	0	0	0	0	0	0	1	0
134	female	58	27	Moderate	13		1.37669	6.8	13.22	19	0		0		0	1	0	0	0	0	0	0	0	0	0	0	0	0	0	0	1	0
135	male	61	28.3	Mild	4	1.5	5.11472	3.5	6.39	21	0		0		0	1	1	0	0	1	0	0	0	0	0	0	0	0	0	0	0	0
136	male	51	34.5	Mild	4		7.47536	7.1	4.71	44	0		0		0	1	1	0	0	0	0	0	0	0	1	0	0	0	0	0	0	0
136	male	51	34.5	Mild	8		8.95076	7.9	6.13	35	0		0		0	1	1	0	0	0	0	0	0	0	1	0	0	0	0	0	0	0
137	female	52	33.8	Mild	10		6.09832	9.6	7.81	37	0		0		0	1	0	0	0	0	0	0	0	0	1	0	0	0	0	0	0	0
138	male	42	23.9	Mild	4		3.24588	15.1	2.5	39	0		0		0	0	0	0	0	0	0	0	0	0	0	0	0	0	0	0	0	0
138	male	42	23.9	Mild	6		3.54096	12.1	3.32	40	0		0		0	0	0	0	0	0	0	0	0	0	0	0	0	0	0	0	0	0
139	female	31	21.2	Mild	4		5.01636	5.6	4.19	40	0		0		0	0	0	0	0	0	0	0	0	0	0	0	0	0	0	0	0	0
139	female	31	21.2	Mild	6		4.32784	1.8	4.8	41	0		0		0	0	0	0	0	0	0	0	0	0	0	0	0	0	0	0	0	0
139	female	31	21.2	Mild	8		6.09832	2.1	5.89	38	0		0		0	0	0	0	0	0	0	0	0	0	0	0	0	0	0	0	0	0
139	female	32	21.2	Mild	13		14.4552	0.3	8.8	38	0		0		0	0	0	0	0	0	0	0	0	0	0	0	0	0	0	0	0	0
140	male	35	30.5	Mild	4		5.01636				0		0		0	0	0	0	0	0	0	0	0	0	0	0	0	0	0	0	0	0
140	male	35	30.5	Mild	6		3.9344	4.5	5.08	31	0		0		0	0	0	0	0	0	0	0	0	0	0	0	0	0	0	0	0	0
140	male	35	30.5	Mild	8		3.9344	1.2	2.57	42	0		0		0	0	0	0	0	0	0	0	0	0	0	0	0	0	0	0	0	0
141	male	67	28.7	Mild	18		9.73764	1.3	3.38	26	0		0		0	1	1	0	0	1	0	0	1	0	0	0	0	0	1	0	0	1
141	male	67	28.7	Mild	20		10.918	1.5	3.45	26	0		0		0	1	1	0	0	1	0	0	1	0	0	0	0	0	1	0	0	1
142	female	87	36.1	Mild	2		5.60652	50.9	9.47	18	0		0		1	1	0	0	0	1	1	0	0	0	0	0	0	0	0	0	0	0
142	female	87	36.1	Mild	3		3.54096	29.6	9.06	19	0		0		1	1	0	0	0	1	1	0	0	0	0	0	0	0	0	0	0	0
142	female	87	36.1	Mild	6		2.9508	13.8	9.49	27	0		0		1	1	0	0	0	1	1	0	0	0	0	0	0	0	0	0	0	0
142	female	87	36.1	Mild	9		12.8819	5.2	8.63	24	0		0		1	1	0	0	0	1	1	0	0	0	0	0	0	0	0	0	0	0
143	female	60	22.5	Mild	10		3.83604	1	4.4	43	0		0		0	0	0	0	0	0	0	0	0	0	0	0	0	0	0	0	0	0
144	male	52	26.5	Mild	4	3.3	2.459	6.3	4.04	21	0		0		0	0	0	0	0	0	0	0	0	0	0	0	0	0	0	0	0	0
144	male	52	26.5	Mild	8		3.4426	3.3	3.27	35	0		0		0	0	0	0	0	0	0	0	0	0	0	0	0	0	0	0	0	0
145	male	56	33.2	Mild	5	4.7	4.81841	4.7	5.91	34	0		0		0	0	0	0	0	0	0	0	0	0	0	0	0	0	0	0	0	0
145	male	56	33.2	Mild	9	5.2	2.75408	2.7	8.59	27	0		0		0	0	0	0	0	0	0	0	0	0	0	0	0	0	0	0	0	0
146	male	55	26	Mild	8	18.4	3.24588	3.4	5.93	44	0		0		0	1	1	0	0	0	0	0	0	0	0	0	0	0	0	0	0	0
147	male	53	33	Mild	4		2.75408	2.4	5.4	35	0		0		0	1	1	1	0	1	0	0	0	0	0	0	0	0	0	0	0	0
148	female	57	25.1	Mild	6		3.83604	0.3	2.96	40	0		0		0	1	0	0	0	0	0	0	0	0	0	0	0	0	0	0	1	0
148	female	57	25.1	Mild	9		1.9667	1.3	2.93	45	0		0		0	1	0	0	0	0	0	0	0	0	0	0	0	0	0	0	1	0
149	male	82	23.5	Mild	5		1.47503	5.9	3.95	19	0		0		0	1	1	1	0	1	0	0	0	0	1	0	0	0	0	0	0	1
149	male	82	23.5	Mild	7		1.9667	33.8	4.01	16	0		0		0	1	1	1	0	1	0	0	0	0	1	0	0	0	0	0	0	1
149	male	82	23.5	Mild	9		3.24588				0		0		0	1	1	1	0	1	0	0	0	0	1	0	0	0	0	0	0	1
149	male	82	23.5	Mild	10		3.63932	40.6	3.27	22	0		0		0	1	1	1	0	1	0	0	0	0	1	0	0	0	0	0	0	1
149	male	82	23.5	Mild	14		3.04916	41	6.77	14	0		0		0	1	1	1	0	1	0	0	0	0	1	0	0	0	0	0	0	1
150	male	46	27.7	Critical	8		6.17937	12.2	3.95	39	0		1	2	1	0	0	0	0	0	0	0	0	0	0	0	0	0	0	0	0	0
150	male	46	27.7	Critical	10		6.61301	6.3	3.86	8	0		1	2	1	0	0	0	0	0	0	0	0	0	0	0	0	0	0	0	0	0
151	male	74	24.8	Critical	8		3.46912	60.8	2.85	18	1	19	1	19	1	1	0	0	0	1	0	0	0	0	0	0	0	0	0	0	0	0
151	male	74	24.8	Critical	16		4.66163	9.8	15.33	11	1	19	1	19	1	1	0	0	0	1	0	0	0	0	0	0	0	0	0	0	0	0
151	male	74	24.8	Critical	18		10.2294	78.8	21.85	9	1	19	1	19	2	1	0	0	0	1	0	0	0	0	0	0	0	0	0	0	0	0
152	male	70	33.8	Critical	14	1117	6.78684	5.3	12.55	14.1	1	66	1	8	3	1	1	0	0	0	0	0	0	0	0	0	0	0	0	0	0	0
152	male	70	33.8	Critical	19		180.15	0.9	18.14	4	1	66	1	8	3	1	1	0	0	0	0	0	0	0	0	0	0	0	0	0	0	0
152	male	70	33.8	Critical	23	562.3	19.2786	0.9	16.45	3	1	66	1	8	4	1	1	0	0	0	0	0	0	0	0	0	0	0	0	0	0	0
153	female	93	21.9	Critical	12		6.72142	17	6.41	8	0		1	12	3	1	0	1	0	0	0	0	0	0	0	0	0	0	0	0	0	0
153	female	93	21.9	Critical	14		8.3606	6.8	12.08	8	0		1	12	3	1	0	1	0	0	0	0	0	0	0	0	0	0	0	0	0	0
153	female	93	21.9	Critical	16		12.5901	3.7	17.3	5	0		1	12	3	1	0	1	0	0	0	0	0	0	0	0	0	0	0	0	0	0
153	female	93	21.9	Critical	18		7.67208	1.7	15.25	6	0		1	12	3	1	0	1	0	0	0	0	0	0	0	0	0	0	0	0	0	0
153	female	93	21.9	Critical	19		15.3942	1.4	16.58	7	0		1	12	1	1	0	1	0	0	0	0	0	0	0	0	0	0	0	0	0	0
153	female	93	21.9	Critical	26		10.6229	0.6	12.7	9	0		1	12	0	1	0	1	0	0	0	0	0	0	0	0	0	0	0	0	0	0
153	female	93	21.9	Critical	28		10.8196	1.8	12.56	8	0		1	12	0	1	0	1	0	0	0	0	0	0	0	0	0	0	0	0	0	0
154	male	94	27.9	Severe	4		26.1571	5.5	5.59	29	0		0		0	1	0	0	0	0	1	0	0	0	0	0	1	0	0	0	0	0
154	male	94	27.9	Severe	6		26.9438	32.9	5.24	28	0		0		0	1	0	0	0	0	1	0	0	0	0	0	1	0	0	0	0	0
154	male	94	27.9	Severe	10	8.6	24.1904	24.7	3.73	17	0		0		1	1	0	0	0	0	1	0	0	0	0	0	1	0	0	0	0	0
154	male	94	27.9	Severe	16	51.4	27.8288	41.4	9.36	8	0		0		1	1	0	0	0	0	1	0	0	0	0	0	1	0	0	0	0	0
154	male	94	27.9	Severe	18	93.9	35.6956	88.8	7.63	9	0		0		1	1	0	0	0	0	1	0	0	0	0	0	1	0	0	0	0	0
154	male	94	27.9	Severe	20	1270	22.4204	16.5	8.9	8	0		0		1	1	0	0	0	0	1	0	0	0	0	0	1	0	0	0	0	0
154	male	94	27.9	Severe	22	23	31.0739	4.2	9.37	10	0		0		1	1	0	0	0	0	1	0	0	0	0	0	1	0	0	0	0	0
155	female	22	17.5	Mild	5	1.5	15.1436	0.8	3.51	32	0		0		0	1	0	0	0	0	0	1	0	0	0	0	0	0	0	0	0	0
155	female	22	17.5	Mild	7		10.8169	0.6	4.31	46	0		0		0	1	0	0	0	0	0	1	0	0	0	0	0	0	0	0	0	0
156	female	47	27.4	Severe	9		16.5203	5	6	22	0		0		1	0	0	0	0	0	0	0	0	0	0	0	0	0	0	0	0	0
156	female	47	27.4	Severe	13		26.6488	0.7	5.94	22	0		0		1	0	0	0	0	0	0	0	0	0	0	0	0	0	0	0	0	0
157	male	83	3.63	Severe	7		36.679	158.3	4.71	8	0		0		1	1	1	0	0	0	0	0	0	0	0	0	0	0	0	0	0	0
157	male	83	3.63	Severe	17		48.8725	1.9	9.48	8	0		0		1	1	1	0	0	0	0	0	0	0	0	0	0	0	0	0	0	0
158	male	75	27.8	Critical	2		12.4885	16.1	151.17	82	1	90	1	1		1	0	0	0	0	0	0	0	1	0	0	0	0	0	0	0	0
158	male	75	27.8	Critical	4		11.2102	28.6	139.88	74	1	90	1	1		1	0	0	0	0	0	0	0	1	0	0	0	0	0	0	0	0
158	male	75	27.8	Critical	6		15.1436	17.6	176.66	85	1	90	1	1		1	0	0	0	0	0	0	0	1	0	0	0	0	0	0	0	0
158	male	75	27.8	Critical	10		11.3085	11.8	158.46	86	1	90	1	1		1	0	0	0	0	0	0	0	1	0	0	0	0	0	0	0	0
158	male	75	27.8	Critical	12		9.14516	57.5	135.35	86	1	90	1	1		1	0	0	0	0	0	0	0	1	0	0	0	0	0	0	0	0
158	male	75	27.8	Critical	14		9.14516	19.7	92.54	88	1	90	1	1		1	0	0	0	0	0	0	0	1	0	0	0	0	0	0	0	0
158	male	75	27.8	Critical	16		5.09527	74.8	58.81	84	1	90	1	1		1	0	0	0	0	0	0	0	1	0	0	0	0	0	0	0	0
158	male	75	27.8	Critical	18		11.2102	148.5	84.12	78	1	90	1	1		1	0	0	0	0	0	0	0	1	0	0	0	0	0	0	0	0
158	male	75	27.8	Critical	20	5660	15.4386	37.5	97.18	77	1	90	1	1		1	0	0	0	0	0	0	0	1	0	0	0	0	0	0	0	0
158	male	75	27.8	Critical	22	1086	38.744	7.8	55.21	81	1	90	1	1		1	0	0	0	0	0	0	0	1	0	0	0	0	0	0	0	0
158	male	75	27.8	Critical	24	7767	24.6821	21.7	65.39	80	1	90	1	1		1	0	0	0	0	0	0	0	1	0	0	0	0	0	0	0	0
158	male	75	27.8	Critical	29	4142	41.2024	21.9	63.64	83	1	90	1	1		1	0	0	0	0	0	0	0	1	0	0	0	0	0	0	0	0
159	female	89	22.9	Severe	5		16.9136	22.3	5.29	14	0		0		1	1	1	1	0	1	0	0	0	0	0	0	0	0	0	0	0	0
159	female	89	22.9	Severe	7		14.5536	61.4	5.97	19	0		0		1	1	1	1	0	1	0	0	0	0	0	0	0	0	0	0	0	0
160	male	59	31.2	Severe	13		19.962	8	15.79	10	0		0		1	0	0	0	0	0	0	0	0	0	0	0	0	0	0	0	0	0
161	male	58	30.7	Moderate	11		6.68678	2.6	5.87	31	0		0		0	0	0	0	0	0	0	0	0	0	0	0	0	0	0	0	0	0
162	female	29	21.3	Mild	5		1.67169	13.3	3.95	51	0		0			0	0	0	0	0	0	0	0	0	0	0	0	0	0	0	0	0
162	female	29	21.3	Mild	7		1.27835	4.6	4.36	55	0		0			0	0	0	0	0	0	0	0	0	0	0	0	0	0	0	0	0
163	male	59	27.4	Severe	11	8.2	1.86837	62.5	5.55	25	0		0		0	0	0	0	0	0	0	0	0	0	0	0	0	0	0	0	0	0
163	male	59	27.4	Severe	13		6.72142	12.2	9.33	20	0		0		0	0	0	0	0	0	0	0	0	0	0	0	0	0	0	0	0	0
164	male	68	22.6	Severe	13		5.85414	47.5	7.7	26	0		0		0	1	1	0	0	1	0	0	0	0	0	0	0	0	0	0	0	0
165	male	42	30.9	Moderate	5		1.27835	12.4	5.36	30	0		0		0	1	0	0	0	0	0	1	0	0	0	0	0	0	0	0	0	0
165	male	42	30.9	Moderate	7		1.08169	13.7	4.9	36	0		0		0	1	0	0	0	0	0	1	0	0	0	0	0	0	0	0	0	0
165	male	42	30.9	Moderate	9		0.885015	6.2	7.69	31	0		0		0	1	0	0	0	0	0	1	0	0	0	0	0	0	0	0	0	0
166	male	45	34.43	Severe	9		7.42016	99.4	11.94	12	0		0			1	1	0	0	0	0	0	0	0	0	0	0	0	0	0	0	0
166	male	45	34.43	Severe	14		22.0156	6.5	13.75	19	0		0			1	1	0	0	0	0	0	0	0	0	0	0	0	0	0	0	0
166	male	45	34.43	Severe	16		43.3641	2.6	9.95	32	0		0			1	1	0	0	0	0	0	0	0	0	0	0	0	0	0	0	0
167	female	24	22.09	Moderate	4		13.226	21.9	2.64	42	0		0			1	0	0	0	0	0	0	0	0	0	0	0	0	0	0	0	0
167	female	24	22.09	Moderate	6		11.5999	15.6	2.3	55	0		0			1	0	0	0	0	0	0	0	0	0	0	0	0	0	0	0	0
168	male	47	26.2	Mild	3		16.9009	2.2	4.45	37	0		0			1	0	0	0	0	0	0	0	0	0	0	0	0	0	0	0	0
169	female	27	30.49	Mild	1		7.44973	12.8	5.32	24	0		0			1	0	0	0	0	0	0	0	0	0	0	0	0	0	0	0	0
169	female	27	30.49	Mild	8		6.56021	0.6			0		0			1	0	0	0	0	0	0	0	0	0	0	0	0	0	0	0	0
169	female	27	30.49	Mild	10		5.00355	0.5			0		0			1	0	0	0	0	0	0	0	0	0	0	0	0	0	0	0	0
170	female	40	24.83	Moderate	14	77.4	13.7681	121.1	2.13	16	0		0			1	0	0	0	0	0	0	0	0	1	0	0	0	0	0	0	0
171	female	38	22.1	Mild	4		6.89378		7.18	34	0		0			1	0	0	0	0	0	0	0	0	0	0	0	0	0	0	0	0
172	female	38	36.92	Severe	7		26.5744	39.1	5.34	17	0		1	7		0	0	0	0	0	0	0	0	0	0	0	0	0	0	0	0	0
172	female	38	36.92	Severe	9		33.8018	8.2	6.94	14	0		1	7		0	0	0	0	0	0	0	0	0	0	0	0	0	0	0	0	0
172	female	38	36.92	Severe	11		15.6778	2.4	6.63	24	0		1	7		0	0	0	0	0	0	0	0	0	0	0	0	0	0	0	0	0
172	female	38	36.92	Severe	14		34.9137	0.8	6.23	36	0		1	7		0	0	0	0	0	0	0	0	0	0	0	0	0	0	0	0	0
172	female	38	36.92	Severe	16		33.357	0.6	7.29	34	0		1	7		0	0	0	0	0	0	0	0	0	0	0	0	0	0	0	0	0
173	male	49	23.15	Severe	6		9.45115	109.2	12.67	7	0		0			1	0	0	0	0	0	0	0	0	0	0	0	0	0	0	0	0
173	male	49	23.15	Severe	8		13.1204	65.5	9.5	7	0		0			1	0	0	0	0	0	0	0	0	0	0	0	0	0	0	0	0
173	male	49	23.15	Severe	13		7.7833	5.2	8.46	15	0		0			1	0	0	0	0	0	0	0	0	0	0	0	0	0	0	0	0
174	male	65	25.47	Severe	12		10.8966	17.3	7.76	16	0		0			1	0	0	0	0	0	0	0	0	0	0	0	0	0	0	0	0
174	male	65	25.47	Severe	14		12.2309	7.3	11.01	16	0		0			1	0	0	0	0	0	0	0	0	0	0	0	0	0	0	0	0
175	male	68	28.31	Mild	14	20.7	20.6813	18.6	7.19	33	0		0			1	0	0	0	0	0	0	0	0	1	0	0	0	0	0	0	0
176	male	59	22.49	Moderate	5		16.9009	60	5.26	19	0		0			0	0	0	0	0	0	0	0	0	0	0	0	0	0	0	0	0
176	male	59	22.49	Moderate	7		15.5666	43.6	4.78	28	0		0			0	0	0	0	0	0	0	0	0	0	0	0	0	0	0	0	0
176	male	59	22.49	Moderate	9		10.7854	49.1	8.28	21	0		0			0	0	0	0	0	0	0	0	0	0	0	0	0	0	0	0	0
176	male	59	22.49	Moderate	11		10.4519	13.8	11.23	16	0		0			0	0	0	0	0	0	0	0	0	0	0	0	0	0	0	0	0
177	male	80	26.53	Moderate	5	42.5	16.7897	17.8	3.47	29	0		0			1	0	0	0	0	0	0	0	0	0	0	0	0	0	0	0	0
177	male	80	26.53	Moderate	8	37.4	16.6951	13.3	4.63	31	0		0			1	0	0	0	0	0	0	0	0	0	0	0	0	0	0	0	0
177	male	80	26.53	Moderate	9		18.9718	9.8	5.3	34	0		0			1	0	0	0	0	0	0	0	0	0	0	0	0	0	0	0	0
177	male	80	26.53	Moderate	11	24.7	18.3213	7.5	6.13	34	0		0			1	0	0	0	0	0	0	0	0	0	0	0	0	0	0	0	0
178	male	57	27.75	Severe	12		20.6813	39.5	10.59	8	0		0			1	1	1	0	0	1	0	0	0	0	0	0	0	0	0	0	0
178	male	57	27.75	Severe	16		28.2423	3.1	12.55	11	0		0			1	1	1	0	0	1	0	0	0	0	0	0	0	0	0	0	0
178	male	57	27.75	Severe	17		35.9144	1.9	11.9	20	0		0			1	1	1	0	0	1	0	0	0	0	0	0	0	0	0	0	0
179	male	61	38.87	Severe	9	20	29.9101	22.9	4.63	17	0		0			1	1	0	0	1	0	0	0	0	0	0	0	0	0	0	0	0
179	male	61	38.87	Severe	12		34.3577	7.9	8.99	12	0		0			1	1	0	0	1	0	0	0	0	0	0	0	0	0	0	0	0
181	female	72	25.81	Moderate	11		15.1182	11.2	8.6	17	unk0wn		0			1	1	0	0	0	0	0	0	0	0	0	0	0	0	0	0	0
181	female	72	25.81	Moderate	12		15.5666	6.5	8.85	21	unk0wn		0			1	1	0	0	0	0	0	0	0	0	0	0	0	0	0	0	0
182	female	62	44.64	Severe	10		31.3556	39.4	14.43	14	0		0			1	1	0	0	0	0	0	0	0	0	0	0	0	0	0	0	0
182	female	62	44.64	Severe	13		27.7975	45.2	6.9	23	0		0			1	1	0	0	0	0	0	0	0	0	0	0	0	0	0	0	0
182	female	62	44.64	Severe	15		34.9137	11.8	9.8	22	0		0			1	1	0	0	0	0	0	0	0	0	0	0	0	0	0	0	0
183	female	62	24	Severe	6		22.238	29	2.45	31	0		0			0	0	0	0	0	0	0	0	0	0	0	0	0	0	0	0	0
183	female	62	24	Severe	8		26.4632	24.7	4.82	28	0		0			0	0	0	0	0	0	0	0	0	0	0	0	0	0	0	0	0
183	female	62	24	Severe	10		24.1282	35.9	5.22	27	0		0			0	0	0	0	0	0	0	0	0	0	0	0	0	0	0	0	0
183	female	62	24	Severe	12		22.7939	24.5	6.79	26	0		0			0	0	0	0	0	0	0	0	0	0	0	0	0	0	0	0	0
183	female	62	24	Severe	14		20.3478	10.8	8.76	21	0		0			0	0	0	0	0	0	0	0	0	0	0	0	0	0	0	0	0
184	female	56	24.83	Severe	6		10.7854	13.1	6.19	15	0		0			1	0	0	0	0	0	0	0	0	0	0	0	0	0	0	0	0
184	female	56	24.83	Severe	8		12.2309	37.8	3.8	25	0		0			1	0	0	0	0	0	0	0	0	0	0	0	0	0	0	0	0
184	female	56	24.83	Severe	10		11.0078	6.8	10.07	15	0		0			1	0	0	0	0	0	0	0	0	0	0	0	0	0	0	0	0
184	female	56	24.83	Severe	12		8.33925	2.1	9.5	22	0		0			1	0	0	0	0	0	0	0	0	0	0	0	0	0	0	0	0
185	male	79	26.71	Severe	12		26.4632	16.1	6.8	16	0		0			1	0	0	0	1	0	0	0	0	0	0	0	0	0	0	0	0
186	male	57	25.88	Severe	8		13.8987	2.1	15.32	7	unk0wn		0			0	0	0	0	0	0	0	0	0	0	0	0	0	0	0	0	0
186	male	57	25.88	Severe	10		11.3414	0.8	12.36	10	unk0wn		0			0	0	0	0	0	0	0	0	0	0	0	0	0	0	0	0	0
186	male	57	25.88	Severe	12		11.8973	0.3	12.49	9	unk0wn		0			0	0	0	0	0	0	0	0	0	0	0	0	0	0	0	0	0
186	male	57	25.88	Severe	14		23.4611	0.2	13.83	12	unk0wn		0			0	0	0	0	0	0	0	0	0	0	0	0	0	0	0	0	0
187	male	66	25.28	Mild	18	6.8	14.5659	8.1	6.94	21	0		0			1	0	0	0	0	0	0	0	0	0	0	0	0	0	0	0	0
188	female	77	24.22	Severe	12		20.5702	136.7	7.66	17	0		0			0	1	0	0	0	0	0	0	0	0	0	0	0	0	0	0	0
188	female	77	24.22	Severe	15		19.7918	20.7	7.24	22	0		0			0	1	0	0	0	0	0	0	0	0	0	0	0	0	0	0	0
188	female	77	24.22	Severe	17		21.0149		12.19	23	0		0			0	1	0	0	0	0	0	0	0	0	0	0	0	0	0	0	0
189	female	63	29.49	Severe	3		11.5638	209.9	4.2	18	0		0			0	1	0	0	1	0	0	0	0	0	0	0	0	0	0	0	0
189	female	63	29.49	Severe	6		10.4519	28.5	5.41	33	0		0			0	1	0	0	1	0	0	0	0	0	0	0	0	0	0	0	0
189	female	63	29.49	Severe	12		14.8995	1.7	8.73	34	0		0			0	1	0	0	1	0	0	0	0	0	0	0	0	0	0	0	0
189	female	63	29.49	Severe	17		15.4554	1.2	5.55	41	0		0			0	1	0	0	1	0	0	0	0	0	0	0	0	0	0	0	0
190	male	80	24.56	Severe	11		29.4654	139.7	12.61	10	0		0			1	1	0	0	0	0	0	0	0	0	0	0	0	0	0	0	0
191	female	52	21.11	Moderate	10		5.78188	6.4	3.44	25	0		0			1	0	0	0	0	0	0	0	0	0	0	0	0	0	0	0	0
191	female	52	21.11	Moderate	12		6.22664	2	7.83	19	0		0			1	0	0	0	0	0	0	0	0	0	0	0	0	0	0	0	0
191	female	52	21.11	Moderate	14		6.00426	1	10.07	25	0		0			1	0	0	0	0	0	0	0	0	0	0	0	0	0	0	0	0
192	male	36	26.48	Severe	8		9.67353	77.8	4.77	25	0		0			0	0	0	0	0	0	0	0	0	0	0	0	0	0	0	0	0
192	male	36	26.48	Severe	12		5.22593	5.1	11.11	14	0		0			0	0	0	0	0	0	0	0	0	0	0	0	0	0	0	0	0
192	male	36	26.48	Severe	14		3.78046	2.2	14.72	13	0		0			0	0	0	0	0	0	0	0	0	0	0	0	0	0	0	0	0
192	male	36	26.48	Severe	16		8.67282	1.2	12.09	14	0		0			0	0	0	0	0	0	0	0	0	0	0	0	0	0	0	0	0
192	male	36	26.48	Severe	18		7.00497	0.8	9.86	26	0		0			0	0	0	0	0	0	0	0	0	0	0	0	0	0	0	0	0
193	male	67	33.34	Severe	5		19.0135	66.2	7.94	11	0		0			1	0	0	0	0	0	1	0	0	0	0	0	0	0	0	0	0
193	male	67	33.34	Severe	8		19.1247	9.2	7.94	21	0		0			1	0	0	0	0	0	1	0	0	0	0	0	0	0	0	0	0
193	male	67	33.34	Severe	10		21.5709	2.8	12.52	18	0		0			1	0	0	0	0	0	1	0	0	0	0	0	0	0	0	0	0
193	male	67	33.34	Severe	11		21.4946	2.1	14.23	18	0		0			1	0	0	0	0	0	1	0	0	0	0	0	0	0	0	0	0
193	male	67	33.34	Severe	12		20.2366	1.5	13.81	19	0		0			1	0	0	0	0	0	1	0	0	0	0	0	0	0	0	0	0
194	male	58	27.77	Critical	13		24.1282	113.1	5.43	12	0		1	11		1	0	0	0	0	0	0	0	0	0	0	0	0	0	0	0	0
194	male	58	27.77	Critical	17		24.8885	186.2	7.52	9	0		1	11		1	0	0	0	0	0	0	0	0	0	0	0	0	0	0	0	0
194	male	58	27.77	Critical	20		40.7266	109.5	11.3	8	0		1	11		1	0	0	0	0	0	0	0	0	0	0	0	0	0	0	0	0
194	male	58	27.77	Critical	22		28.3852	141.5	16.03	10	0		1	11		1	0	0	0	0	0	0	0	0	0	0	0	0	0	0	0	0
194	male	58	27.77	Critical	24		40.8295	44.9	10.48	14	0		1	11		1	0	0	0	0	0	0	0	0	0	0	0	0	0	0	0	0
194	male	58	27.77	Critical	27		41.7551	47.6	14.59	12	0		1	11		1	0	0	0	0	0	0	0	0	0	0	0	0	0	0	0	0
194	male	58	27.77	Critical	29		36.2014	71.5	12.67	12	0		1	11		1	0	0	0	0	0	0	0	0	0	0	0	0	0	0	0	0
195	male	54	28	Severe	17	21.8	19.1292	6.8	13.16	11	0		0		0	0	0	0	0	0	0	0	0	0	0	0	0	0	0	0	0	0
196	male	81	28.55	Critical	6		19.3349	58.5	17.48	6	0		1	12		1	0	0	0	0	0	0	0	0	0	0	0	0	0	0	0	0
196	male	81	28.55	Critical	10		12.0329	84.2	13.58	7	0		1	12		1	0	0	0	0	0	0	0	0	0	0	0	0	0	0	0	0
196	male	81	28.55	Critical	12		17.7922		11.63	14	0		1	12		1	0	0	0	0	0	0	0	0	0	0	0	0	0	0	0	0
196	male	81	28.55	Critical	14		16.2495	8.4	19.47	9	0		1	12		1	0	0	0	0	0	0	0	0	0	0	0	0	0	0	0	0
196	male	81	28.55	Critical	17		12.4442	2.4	22.13	10	0		1	12		1	0	0	0	0	0	0	0	0	0	0	0	0	0	0	0	0
196	male	81	28.55	Critical	20		16.9694	1.1	18.14	9	0		1	12		1	0	0	0	0	0	0	0	0	0	0	0	0	0	0	0	0
196	male	81	28.55	Critical	22		14.8097	48.3	25.14	5	0		1	12		1	0	0	0	0	0	0	0	0	0	0	0	0	0	0	0	0
196	male	81	28.55	Critical	24		15.941	40.9	11.95	12	0		1	12		1	0	0	0	0	0	0	0	0	0	0	0	0	0	0	0	0
196	male	81	28.55	Critical	29		29.3108	6.1	7.03	21	0		1	12		1	0	0	0	0	0	0	0	0	0	0	0	0	0	0	0	0
196	male	81	28.55	Critical	39		34.8645	55.6	8.4	24	0		1	12		1	0	0	0	0	0	0	0	0	0	0	0	0	0	0	0	0
197	female	55	27.18	Mild	14		16.6609	8.4	6.62	23	0		0			1	1	0	0	0	0	0	0	0	0	0	0	0	0	0	0	0
198	female	74	27.34	Severe	8		13.4727	15	2.26	31	0		0			1	0	0	0	0	0	0	0	0	0	0	0	0	0	0	0	0
198	female	74	27.34	Severe	10		15.3239	18.1	2.33	37	0		0			1	0	0	0	0	0	0	0	0	0	0	0	0	0	0	0	0
198	female	74	27.34	Severe	12		12.6499	5.6	6.17	22	0		0			1	0	0	0	0	0	0	0	0	0	0	0	0	0	0	0	0
199	male	87	20.85	Critical	5	107.4	13.7812	64	3.62	19	1	17	1	13		1	0	0	0	0	0	0	0	0	0	0	0	0	0	0	0	0
199	male	87	20.85	Critical	8	77.5	16.2495	66.1	3.82	15	1	17	1	13		1	0	0	0	0	0	0	0	0	0	0	0	0	0	0	0	0
199	male	87	20.85	Critical	10	598.8	14.1926	63.4	3.4	15	1	17	1	13		1	0	0	0	0	0	0	0	0	0	0	0	0	0	0	0	0
200	female	59	35.75	Mild	7		13.9849	3.6	5.45	33	0		0			1	0	0	0	1	0	0	0	0	1	0	0	0	0	0	0	0
201	female	59	29.92	Severe	4	19.4	22.9344	36.3	7.8	19	0		0			1	0	0	0	0	0	0	0	0	1	0	0	0	0	0	0	0
202	female	42	33.98	Severe	5		23.6544	24.9	8.95	10	0		0			0	0	0	0	0	0	0	0	0	0	0	0	0	0	0	0	0
202	female	42	33.98	Severe	9		27.5625	1.6	7.48	31	0		0			0	0	0	0	0	0	0	0	0	0	0	0	0	0	0	0	0
202	female	42	33.98	Severe	11		23.7572	0.8	7.82	35	0		0			0	0	0	0	0	0	0	0	0	0	0	0	0	0	0	0	0
203	female	61	25.46	Severe	6		11.6215	18.7	12.87	5	0		0			0	0	0	0	0	0	0	0	0	0	0	0	0	0	0	0	0
203	female	61	25.46	Severe	9		9.46174	3.9	18.42	4	0		0			0	0	0	0	0	0	0	0	0	0	0	0	0	0	0	0	0
203	female	61	25.46	Severe	15		12.9585	0.6	15.16	5	0		0			0	0	0	0	0	0	0	0	0	0	0	0	0	0	0	0	0
204	female	47	20.76	Moderate	6		11.1073	105.2	4.71	32	0		0			1	0	0	0	0	0	0	0	0	0	0	0	0	0	0	0	0
205	male	61	27.18	Mild	14		6.99346	13.7	4.25	35	0		0			1	0	0	0	0	0	0	0	0	0	0	0	0	0	0	0	0
205	male	61	27.18	Mild	16		8.02191	35.3	5.31	24	0		0			1	0	0	0	0	0	0	0	0	0	0	0	0	0	0	0	0
205	male	61	27.18	Mild	18		9.97597	29.6	4.83	34	0		0			1	0	0	0	0	0	0	0	0	0	0	0	0	0	0	0	0
206	male	44	27.62	Severe	9		10.3873	51.7	3.62	15	0		0			1	0	0	0	0	0	0	0	0	0	0	0	0	0	0	0	0
206	male	44	27.62	Severe	14		6.68493	16.4	6.38	16	0		0			1	0	0	0	0	0	0	0	0	0	0	0	0	0	0	0	0
207	male	49	23.1	Moderate	9		5.65648	17.3	5.66	25	0		0			1	0	0	0	0	0	0	0	0	0	0	0	0	0	0	0	0
207	male	49	23.1	Moderate	11		5.45078	29.9	5.73	23	0		0			1	0	0	0	0	0	0	0	0	0	0	0	0	0	0	0	0
208	male	58	26.29	Severe	10		12.5471	133.9	17.86	3	0		0			1	0	0	0	0	0	0	0	0	0	0	0	0	0	0	0	0
208	male	58	26.29	Severe	12		10.3873	18	9.61	11	0		0			1	0	0	0	0	0	0	0	0	0	0	0	0	0	0	0	0
208	male	58	26.29	Severe	13		15.2211				0		0			1	0	0	0	0	0	0	0	0	0	0	0	0	0	0	0	0
209	male	52	33.6	Critical	11		8.84467	43	10.87	9	0		1	11		1	1	0	0	0	0	0	0	0	0	0	0	0	0	0	0	0
209	male	52	33.6	Critical	13		2.92707	15	10.68	10	0		1	11		1	1	0	0	0	0	0	0	0	0	0	0	0	0	0	0	0
209	male	52	33.6	Critical	15		7.09631	3.1	8.42	13	0		1	11		1	1	0	0	0	0	0	0	0	0	0	0	0	0	0	0	0
209	male	52	33.6	Critical	20		39.9039	0.7	7.76	18	0		1	11		1	1	0	0	0	0	0	0	0	0	0	0	0	0	0	0	0
210	male	53	26.3	Moderate	7	31.8	8.74183	70.2	10.7	7	unk0wn		0			1	0	0	0	0	0	0	0	0	0	0	0	0	0	0	0	0
210	male	53	26.3	Moderate	9	16.2	6.06786	98.2	7.79	11	unk0wn		0			1	0	0	0	0	0	0	0	0	0	0	0	0	0	0	0	0
210	male	53	26.3	Moderate	11		8.53613	57	10.5	12	unk0wn		0			1	0	0	0	0	0	0	0	0	0	0	0	0	0	0	0	0
210	male	53	26.3	Moderate	13		9.87312	132	13.8	7	unk0wn		0			1	0	0	0	0	0	0	0	0	0	0	0	0	0	0	0	0
210	male	53	26.3	Moderate	16		10.9016	5.9	4.78	41	unk0wn		0			1	0	0	0	0	0	0	0	0	0	0	0	0	0	0	0	0
210	male	53	26.3	Moderate	18		13.1642	2.3	4.13	48	unk0wn		0			1	0	0	0	0	0	0	0	0	0	0	0	0	0	0	0	0
211	male	41	29.55	Severe	13		8.56439	12	8.34	12	0		0			1	0	0	0	0	0	0	0	0	1	0	0	0	0	0	0	0
211	male	41	29.55	Severe	15		7.91906	4.3	9.03	20	0		0			1	0	0	0	0	0	0	0	0	1	0	0	0	0	0	0	0
212	male	42	29.14	Moderate	10		16.3524	34.6	7.36	16	0		0			0	0	0	0	1	0	0	0	0	0	0	0	0	0	0	0	0
212	male	42	29.14	Moderate	12		19.8491	11.2	9.02	21	0		0			0	0	0	0	1	0	0	0	0	0	0	0	0	0	0	0	0
212	male	42	29.14	Moderate	14		27.2539	4.8	14.08	17	0		0			0	0	0	0	1	0	0	0	0	0	0	0	0	0	0	0	0
213	male	54	30.1	Moderate	12		14.604	26.7	5.37	19	0		0			1	0	0	0	0	0	0	0	0	0	0	0	0	0	0	0	0
214	male	51	26.58	Moderate	10		39.5953	22.9	8.48	30	0		0			0	0	0	0	0	0	0	0	0	0	0	0	0	0	0	0	0
214	male	51	26.58	Moderate	12		45.2518	12.2	9.54	32	0		0			0	0	0	0	0	0	0	0	0	0	0	0	0	0	0	0	0
215	female	53	46.22	Severe	12		15.5296	172.9	7.57	13	0		0			1	1	0	0	0	0	0	0	0	0	0	0	0	0	0	0	0
215	female	53	46.22	Severe	14		14.5011	33.9	6.33	19	0		0			1	1	0	0	0	0	0	0	0	0	0	0	0	0	0	0	0
215	female	53	46.22	Severe	17		21.8031	6.1	9.68	15	0		0			1	1	0	0	0	0	0	0	0	0	0	0	0	0	0	0	0
215	female	53	46.22	Severe	19		26.1226	4.2	9.06	13	0		0			1	1	0	0	0	0	0	0	0	0	0	0	0	0	0	0	0
216	female	32	17.5	Mild	2		5.2451	0.5	6.74	34	0		0			1	0	0	0	0	0	0	0	0	0	0	0	0	0	0	0	0
216	female	32	17.5	Mild	4		4.93656	0.2	7.04	32	0		0			1	0	0	0	0	0	0	0	0	0	0	0	0	0	0	0	0
216	female	32	17.5	Mild	6		4.1138	0.5	6.94	32	0		0			1	0	0	0	0	0	0	0	0	0	0	0	0	0	0	0	0
216	female	32	17.5	Mild	9		4.73087	0.3	8.27	38	0		0			1	0	0	0	0	0	0	0	0	0	0	0	0	0	0	0	0
217	female	38	25.56	Severe	9		17.9979	14.9	10.62	27	0		0			1	0	0	0	0	0	0	0	0	0	0	0	0	0	0	0	0
217	female	38	25.56	Severe	11		18.8206	8.5	12.2	33	0		0			1	0	0	0	0	0	0	0	0	0	0	0	0	0	0	0	0
218	female	43	28.22	Mild	4		11.0044	1.2	3.77	46	0		0			1	0	0	0	0	0	1	0	0	0	0	0	0	0	0	0	0
218	female	43	28.22	Mild	8		7.61053	0.5	4.35	51	0		0			1	0	0	0	0	0	1	0	0	0	0	0	0	0	0	0	0
219	male	61	24.83	Severe	6		9.05036	39.2	1.75	16	unk0wn		0			1	0	0	0	0	0	0	0	0	0	0	0	0	0	0	0	0
219	male	61	24.83	Severe	10		9.46174	15.3			unk0wn		0			1	0	0	0	0	0	0	0	0	0	0	0	0	0	0	0	0
220	female	53	48.49	Severe	8		14.4711	87.2	9.74	6	0		0			1	1	0	0	0	0	0	0	0	0	0	0	0	0	0	0	0
220	female	53	48.49	Severe	10		13.3006	65.3	12.84	12	0		0			1	1	0	0	0	0	0	0	0	0	0	0	0	0	0	0	0
220	female	53	48.49	Severe	12		12.5558	19.8	14.45	11	0		0			1	1	0	0	0	0	0	0	0	0	0	0	0	0	0	0	0
221	female	39	27.14	Mild	9	25.6	5.85228	21.2	9.68	13	0		0			0	0	0	0	0	0	0	0	0	0	0	0	0	0	0	0	0
222	female	54	20.42	Severe	8		8.6728	42.1	3.37	29	0		0			0	0	0	0	1	0	0	0	0	0	0	0	0	0	0	0	0
222	female	54	20.42	Severe	11		11.2789	6.2	6.59	19	0		0			0	0	0	0	1	0	0	0	0	0	0	0	0	0	0	0	0
222	female	54	20.42	Severe	13		11.2789	2.5	7.98	15	0		0			0	0	0	0	1	0	0	0	0	0	0	0	0	0	0	0	0
223	male	75	28.12	Critical	8		20.9618	18.2	14.6	12	0		1	6		1	0	0	0	0	0	0	0	0	1	0	0	0	0	0	0	0
223	male	75	28.12	Critical	12		50.5424	10.1	23.88	7	0		1	6		1	0	0	0	0	0	0	0	0	1	0	0	0	0	0	0	0
223	male	75	28.12	Critical	14		57.3523	7.1	21.91	9	0		1	6		1	0	0	0	0	0	0	0	0	1	0	0	0	0	0	0	0
223	male	75	28.12	Critical	16		30.0062	2.9	13.83	10	0		1	6		1	0	0	0	0	0	0	0	0	1	0	0	0	0	0	0	0
223	male	75	28.12	Critical	20		31.2831	4.3	15.47	7	0		1	6		1	0	0	0	0	0	0	0	0	1	0	0	0	0	0	0	0
223	male	75	28.12	Critical	22		48.6271	1	25.04	12	0		1	6		1	0	0	0	0	0	0	0	0	1	0	0	0	0	0	0	0
223	male	75	28.12	Critical	24		45.4349	2.8	37.32	9	0		1	6		1	0	0	0	0	0	0	0	0	1	0	0	0	0	0	0	0
223	male	75	28.12	Critical	28		26.6013	2.7	24.82	8	0		1	6		1	0	0	0	0	0	0	0	0	1	0	0	0	0	0	0	0
224	male	65	28.69	Moderate	7		8.29959	22.3	8.73	21	0		0			1	0	0	0	0	0	0	0	0	0	0	0	0	0	0	0	0
225	female	75	33.05	Moderate	18		27.753	19	6.17	19	0		0			1	1	0	0	0	0	0	0	0	0	0	0	0	0	0	0	0
225	female	75	33.05	Moderate	20		30.68	7	7.39	21	0		0			1	1	0	0	0	0	0	0	0	0	0	0	0	0	0	0	0
226	male	63	28.83	Severe	4		8.19318	93.7	3.63	20	0		0			1	0	0	0	0	0	0	0	0	0	0	0	0	0	0	0	0
226	male	63	28.83	Severe	6		7.55476	98.7	4.9	15	0		0			1	0	0	0	0	0	0	0	0	0	0	0	0	0	0	0	0
226	male	63	28.83	Severe	8		9.25723	24.2	8.76	10	0		0			1	0	0	0	0	0	0	0	0	0	0	0	0	0	0	0	0
226	male	63	28.83	Severe	10		11.1725	7.4	7.48	19	0		0			1	0	0	0	0	0	0	0	0	0	0	0	0	0	0	0	0
226	male	63	28.83	Severe	12		7.23554	2.9	7.88	14	0		0			1	0	0	0	0	0	0	0	0	0	0	0	0	0	0	0	0
226	male	63	28.83	Severe	14		9.36364	1.4	10.48	9	0		0			1	0	0	0	0	0	0	0	0	0	0	0	0	0	0	0	0
226	male	63	28.83	Severe	18		17.5568	0.5	8.67	11	0		0			1	0	0	0	0	0	0	0	0	0	0	0	0	0	0	0	0
226	male	63	28.83	Severe	20		18.1953	0.4	7.76	12	0		0			1	0	0	0	0	0	0	0	0	0	0	0	0	0	0	0	0
226	male	63	28.83	Severe	22		17.344	0.2	7.36	13	0		0			1	0	0	0	0	0	0	0	0	0	0	0	0	0	0	0	0
226	male	63	28.83	Severe	26		20.217	1	6.4	16	0		0			1	0	0	0	0	0	0	0	0	0	0	0	0	0	0	0	0
226	male	63	28.83	Severe	28		19.2593	0.3	5.95	19	0		0			1	0	0	0	0	0	0	0	0	0	0	0	0	0	0	0	0
226	male	63	28.83	Severe	30		23.0899	0.2	6.34	16	0		0			1	0	0	0	0	0	0	0	0	0	0	0	0	0	0	0	0
227	female	53	26.22	Severe	10		18.9401	14.2	5.25	29	0		0			1	0	0	0	0	0	0	0	0	0	0	0	0	0	0	0	0
227	female	53	26.22	Severe	12		15.0031	5.5	6.46	32	0		0			1	0	0	0	0	0	0	0	0	0	0	0	0	0	0	0	0
228	female	95	27.55	Severe	7		11.811	40.1	5.55	31	0		0			1	1	0	0	0	0	0	0	0	0	0	0	0	0	0	0	0
229	female	62	40.4	Severe	10		59.2676	62.6	3.1	30	0		1	9		1	0	1	1	0	0	0	0	0	0	0	0	0	0	0	0	0
229	female	62	40.4	Severe	12		55.7562	36.4	4.88	17	0		1	9		1	0	1	1	0	0	0	0	0	0	0	0	0	0	0	0	0
230	male	62	28.34	Severe	8		11.3853	89.4			0		0			1	0	0	0	0	0	0	0	0	0	0	0	0	0	0	0	0
230	male	62	28.34	Severe	10		12.9814	20.2			0		0			1	0	0	0	0	0	0	0	0	0	0	0	0	0	0	0	0
230	male	62	28.34	Severe	12		13.5134	6.1			0		0			1	0	0	0	0	0	0	0	0	0	0	0	0	0	0	0	0
231	male	67	21.84	Mild	6		4.46901	221.3	5.99	11	0		0			0	1	0	0	0	0	0	0	0	0	0	0	0	0	0	0	0
231	male	67	21.84	Mild	8		3.51136	91	2.75	30	0		0			0	1	0	0	0	0	0	0	0	0	0	0	0	0	0	0	0
231	male	67	21.84	Mild	10		2.97934	53.4	5.07	21	0		0			0	1	0	0	0	0	0	0	0	0	0	0	0	0	0	0	0
231	male	67	21.84	Mild	12		3.93698	30.4	7.45	19	0		0			0	1	0	0	0	0	0	0	0	0	0	0	0	0	0	0	0
232	female	44	35.76	Moderate	6		8.6188	10.4	5.19	39	0		0			1	0	0	0	0	0	0	0	0	0	0	0	0	0	0	0	0
232	female	44	35.76	Moderate	8		9.57645	7.2	5.41	33	0		0			1	0	0	0	0	0	0	0	0	0	0	0	0	0	0	0	0
232	female	44	35.76	Moderate	10		9.36364	5.1	5.06	41	0		0			1	0	0	0	0	0	0	0	0	0	0	0	0	0	0	0	0
233	female	55	20.02	Moderate	4		3.51136	4.4			0		0			1	0	0	0	0	0	0	0	0	0	0	0	0	0	0	0	0
233	female	55	20.02	Moderate	6		4.89463	6.9	3.07	26	0		0			1	0	0	0	0	0	0	0	0	0	0	0	0	0	0	0	0
233	female	55	20.02	Moderate	8		4.57541	2.6	4.11	27	0		0			1	0	0	0	0	0	0	0	0	0	0	0	0	0	0	0	0
234	female	56	23.67	Severe	12		14.6839	31.7	8.18	17	0		0			1	0	0	0	0	0	0	0	0	0	0	0	0	0	0	0	0
234	female	56	23.67	Severe	16		8.08678	4	8.47	19	0		0			1	0	0	0	0	0	0	0	0	0	0	0	0	0	0	0	0
234	female	56	23.67	Severe	18		13.1942	1.5	13.38	16	0		0			1	0	0	0	0	0	0	0	0	0	0	0	0	0	0	0	0
234	female	56	23.67	Severe	23		13.5134	1.8	18.53	9	0		0			1	0	0	0	0	0	0	0	0	0	0	0	0	0	0	0	0
235	male	53	24.45	Moderate	6		6.27789	131.3	6.11	21	0		0			1	0	0	0	0	0	0	0	0	0	0	0	0	0	0	0	0
235	male	53	24.45	Moderate	8		2.97934	43.4	12.42	8	0		0			1	0	0	0	0	0	0	0	0	0	0	0	0	0	0	0	0
236	female	79	29.81	Severe	27		36.8161	5.2	7.73	10	0		1	26		1	1	0	0	0	0	0	0	0	0	0	0	0	0	0	0	0
236	female	79	29.81	Severe	30		41.498	3	7.29	15	0		1	26		1	1	0	0	0	0	0	0	0	0	0	0	0	0	0	0	0
237	female	61	27.91	Severe	2		14.8967				0		1	1		1	0	0	0	1	0	0	0	0	0	0	0	0	0	0	0	0
237	female	61	27.91	Severe	5		17.4504	55.1	14.05	4	0		1	1		1	0	0	0	1	0	0	0	0	0	0	0	0	0	0	0	0
237	female	61	27.91	Severe	6		15.0031	28.3	13.83	3	0		1	1		1	0	0	0	1	0	0	0	0	0	0	0	0	0	0	0	0
237	female	61	27.91	Severe	7		17.1312	12.8	11.52	11	0		1	1		1	0	0	0	1	0	0	0	0	0	0	0	0	0	0	0	0
237	female	61	27.91	Severe	10		23.6219	5.4	10.7	5	0		1	1		1	0	0	0	1	0	0	0	0	0	0	0	0	0	0	0	0
237	female	61	27.91	Severe	14		27.3461	3	15.75	4	0		1	1		1	0	0	0	1	0	0	0	0	0	0	0	0	0	0	0	0
237	female	61	27.91	Severe	16		20.217	2.6	11.03	5	0		1	1		1	0	0	0	1	0	0	0	0	0	0	0	0	0	0	0	0
237	female	61	27.91	Severe	20		25.9628	2.4	17.54	4	0		1	1		1	0	0	0	1	0	0	0	0	0	0	0	0	0	0	0	0
237	female	61	27.91	Severe	28		20.5362	6.4	9.17	13	0		1	1		1	0	0	0	1	0	0	0	0	0	0	0	0	0	0	0	0
238	male	72	27.47	Severe	5		9.57645	88	4.36	36	0		0			1	0	0	0	0	0	0	0	0	0	0	0	0	0	0	0	0
238	male	72	27.47	Severe	8		10.1085	10.5	23.34	15	0		0			1	0	0	0	0	0	0	0	0	0	0	0	0	0	0	0	0
238	male	72	27.47	Severe	10		6.82983	5.4	22.33	20	0		0			1	0	0	0	0	0	0	0	0	0	0	0	0	0	0	0	0
238	male	72	27.47	Severe	12		8.5124	2.6	27.87	19	0		0			1	0	0	0	0	0	0	0	0	0	0	0	0	0	0	0	0
238	male	72	27.47	Severe	14		10.0021	1.3	16.71	27	0		0			1	0	0	0	0	0	0	0	0	0	0	0	0	0	0	0	0
239	male	45	22.86	Moderate	4		3.08575	65	12.01	22	0		0			0	0	0	0	0	0	0	0	0	0	0	0	0	0	0	0	0
239	male	45	22.86	Moderate	6		3.93699	18	9.28	38	0		0			0	0	0	0	0	0	0	0	0	0	0	0	0	0	0	0	0
240	female	53	28.65	Critical	10		17.7696	26.3	11.23	6	0		1	10		1	0	0	0	0	0	0	0	0	0	0	0	0	0	0	0	0
240	female	53	28.65	Critical	12		11.3853	11.6	9.55	7	0		1	10		1	0	0	0	0	0	0	0	0	0	0	0	0	0	0	0	0
240	female	53	28.65	Critical	16		14.7903	0.9	12.89	7	0		1	10		1	0	0	0	0	0	0	0	0	0	0	0	0	0	0	0	0
241	female	58	23.7	Moderate	10		1.91529	0.8	2.63	35	0		0			1	0	0	0	0	0	0	0	0	0	0	0	0	0	0	0	0
241	female	58	23.7	Moderate	14		4.68182				0		0			1	0	0	0	0	0	0	0	0	0	0	0	0	0	0	0	0
241	female	58	23.7	Moderate	16		4.2562	1.6	3.08	47	0		0			1	0	0	0	0	0	0	0	0	0	0	0	0	0	0	0	0
242	male	44	33.78	Severe	8		9.69338	1.1	4.08	19	0		0			1	0	0	0	0	0	0	0	0	0	0	0	0	0	0	0	0
242	male	44	33.78	Severe	10		9.04715	0.6			0		0			1	0	0	0	0	0	0	0	0	0	0	0	0	0	0	0	0
242	male	44	33.78	Severe	12		9.69337	0.6			0		0			1	0	0	0	0	0	0	0	0	0	0	0	0	0	0	0	0
242	male	44	33.78	Severe	14		10.8566	0.4			0		0			1	0	0	0	0	0	0	0	0	0	0	0	0	0	0	0	0
243	female	34	18.29	Severe	12		4.22799	10.7			0		0			0	0	0	0	0	0	0	0	0	0	0	0	0	0	0	0	0
243	female	34	18.29	Severe	14		3.14389	1.7	7	23	0		0			0	0	0	0	0	0	0	0	0	0	0	0	0	0	0	0	0
244	female	53	29.02	Moderate	13		21.8988	141.8	1.48	8	0		0			0	0	0	0	0	0	0	0	0	0	0	0	0	0	0	0	0
244	female	53	29.02	Moderate	16		18.3213	17.9	1.04	35	0		0			0	0	0	0	0	0	0	0	0	0	0	0	0	0	0	0	0
244	female	53	29.02	Moderate	18		21.5736	6.5	3.05	18	0		0			0	0	0	0	0	0	0	0	0	0	0	0	0	0	0	0	0
244	female	53	29.02	Moderate	20		33.0867	3.2	3.67	26	0		0			0	0	0	0	0	0	0	0	0	0	0	0	0	0	0	0	0
244	female	53	29.02	Moderate	22		38.6443	1.9	2.66	18	0		0			0	0	0	0	0	0	0	0	0	0	0	0	0	0	0	0	0
244	female	53	29.02	Moderate	24		34.6377	0.9	3.04	34	0		0			0	0	0	0	0	0	0	0	0	0	0	0	0	0	0	0	0
245	male	50	26.67	Moderate	14	611.4	14.6047	12.9	9.21	30	0		0			0	1	0	0	1	0	0	0	0	0	0	0	0	0	0	0	0
245	male	50	26.67	Moderate	17		27.7877	3.2	15.71	24	0		0			0	1	0	0	1	0	0	0	0	0	0	0	0	0	0	0	0
246	male	34	29.22	Moderate	8		14.7339	28.4	3.89	37	0		0			1	0	0	0	0	0	0	0	0	0	0	0	0	0	0	0	0
247	male	60	27.08	Moderate	10		16.9311	177.2	4.23	12	0		0			1	1	0	0	1	0	0	0	0	0	0	0	0	0	0	0	0
247	male	60	27.08	Moderate	13		15.1217	32.5	6.82	17	0		0			1	1	0	0	1	0	0	0	0	0	0	0	0	0	0	0	0
247	male	60	27.08	Moderate	16		14.3462	5.5	8.51	20	0		0			1	1	0	0	1	0	0	0	0	0	0	0	0	0	0	0	0
248	male	57	29.26	Severe	11		9.95187	114.9	14.6	4	0		0			1	1	0	0	0	0	0	0	0	0	0	0	0	0	0	0	0
248	male	57	29.26	Severe	16		9.04715		8.69	16	0		0			1	1	0	0	0	0	0	0	0	0	0	0	0	0	0	0	0
248	male	57	29.26	Severe	19		12.149		15.07	7	0		0			1	1	0	0	0	0	0	0	0	0	0	0	0	0	0	0	0
248	male	57	29.26	Severe	21		12.666		14.11	7	0		0			1	1	0	0	0	0	0	0	0	0	0	0	0	0	0	0	0
248	male	57	29.26	Severe	25		11.2443	0.4	5.94	33	0		0			1	1	0	0	0	0	0	0	0	0	0	0	0	0	0	0	0
249	male	58	24.27	Severe	13		27.5292	68.3	5.65	6	0		0			0	0	0	0	1	0	0	0	0	0	0	0	0	0	0	0	0
249	male	58	24.27	Severe	18		17.0603	36.4	8.88	10	0		0			0	0	0	0	1	0	0	0	0	0	0	0	0	0	0	0	0
249	male	58	24.27	Severe	20		21.1962	14.3	7.52	15	0		0			0	0	0	0	1	0	0	0	0	0	0	0	0	0	0	0	0
249	male	58	24.27	Severe	22		18.0943	6.6	7.17	17	0		0			0	0	0	0	1	0	0	0	0	0	0	0	0	0	0	0	0
250	male	61	30.68	Moderate	15		17.8358	38.3	4.43	14	0		0			0	0	0	0	0	0	0	0	0	0	0	0	0	0	0	0	0
250	male	61	30.68	Moderate	17		18.6113	8.1	8.63	10	0		0			0	0	0	0	0	0	0	0	0	0	0	0	0	0	0	0	0
250	male	61	30.68	Moderate	19		22.8764	6	9.75	12	0		0			0	0	0	0	0	0	0	0	0	0	0	0	0	0	0	0	0
251	female	45	29.37	Critical	16		12.2783	11.3	13.78	10	0		0			1	0	0	0	0	0	0	0	0	0	0	0	0	0	0	0	0
251	female	45	29.37	Critical	18		9.56413	2.3	17.6	13	0		0			1	0	0	0	0	0	0	0	0	0	0	0	0	0	0	0	0
251	female	45	29.37	Critical	28		13.3122	0.2	18.1	27	0		0			1	0	0	0	0	0	0	0	0	0	0	0	0	0	0	0	0
252	female	70	29.97	Mild	4		12.5368	12.8	3.63	22	0		0			1	0	0	0	0	0	0	0	0	0	0	0	0	0	0	0	0
252	female	70	29.97	Mild	6		12.666	72.8	3.8	29	0		0			1	0	0	0	0	0	0	0	0	0	0	0	0	0	0	0	0
252	female	70	29.97	Mild	12		13.4415	4.6	9.55	24	0		0			1	0	0	0	0	0	0	0	0	0	0	0	0	0	0	0	0
253	male	85	23.99	Moderate	4		9.69338	72.2	4.82	31	0		0			1	1	0	0	0	0	0	0	0	0	0	0	0	0	0	0	0
253	male	85	23.99	Moderate	8		8.14244	46.1	6.12	24	0		0			1	1	0	0	0	0	0	0	0	0	0	0	0	0	0	0	0
253	male	85	23.99	Moderate	10		7.49621	25.4	6.4	24	0		0			1	1	0	0	0	0	0	0	0	0	0	0	0	0	0	0	0
254	female	98	33.77	Critical	13		45.882	10.5	12.62	17	0		1	14		1	1	0	0	0	0	0	0	0	0	0	0	0	0	0	0	0
254	female	98	33.77	Critical	16		49.6301	54.2	17.7	7	0		1	14		1	1	0	0	0	0	0	0	0	0	0	0	0	0	0	0	0
254	female	98	33.77	Critical	18		63.2008	60.5	15.65	6	0		1	14		1	1	0	0	0	0	0	0	0	0	0	0	0	0	0	0	0
254	female	98	33.77	Critical	20		60.2282	27.3	9.07	10	0		1	14		1	1	0	0	0	0	0	0	0	0	0	0	0	0	0	0	0
254	female	98	33.77	Critical	22		65.398	45.1	9.3	15	0		1	14		1	1	0	0	0	0	0	0	0	0	0	0	0	0	0	0	0
254	female	98	33.77	Critical	26		76.3838	68.9	10.14	9	0		1	14		1	1	0	0	0	0	0	0	0	0	0	0	0	0	0	0	0
254	female	98	33.77	Critical	28		70.4385	55.3	10.74	20	0		1	14		1	1	0	0	0	0	0	0	0	0	0	0	0	0	0	0	0
254	female	98	33.77	Critical	30		38.9027	29.8	7.35	33	0		1	14		1	1	0	0	0	0	0	0	0	0	0	0	0	0	0	0	0
255	male	71	29.9	Critical	8		11.1151	153	7.72	9	0		1	12		1	0	0	0	0	0	0	0	0	0	0	0	0	0	0	0	0
255	male	71	29.9	Critical	12		16.6726	50.1	12.77	5	0		1	12		1	0	0	0	0	0	0	0	0	0	0	0	0	0	0	0	0
255	male	71	29.9	Critical	14		18.3528	14.2	12.18	8	0		1	12		1	0	0	0	0	0	0	0	0	0	0	0	0	0	0	0	0
255	male	71	29.9	Critical	18		27.6584	3.1	12	7	0		1	12		1	0	0	0	0	0	0	0	0	0	0	0	0	0	0	0	0
255	male	71	29.9	Critical	20		17.7066	4.9	9.13	10	0		1	12		1	0	0	0	0	0	0	0	0	0	0	0	0	0	0	0	0
255	male	71	29.9	Critical	22		14.8632	7.6	6.71	15	0		1	12		1	0	0	0	0	0	0	0	0	0	0	0	0	0	0	0	0
255	male	71	29.9	Critical	26		19.516				0		1	12		1	0	0	0	0	0	0	0	0	0	0	0	0	0	0	0	0
255	male	71	29.9	Critical	28	59.4	15.6386	0.6	5.42	23	0		1	12		1	0	0	0	0	0	0	0	0	0	0	0	0	0	0	0	0
256	male	41	25.22	Moderate	10		13.5707	144.6	5.26	33	0		0			0	0	0	0	0	0	0	0	0	0	0	0	0	0	0	0	0
257	male	47	27.13	Severe	5		5.85414	60.3	3.8	18	0		0			1	0	0	0	0	0	0	0	0	0	0	0	0	0	0	0	0
257	male	47	27.13	Severe	8		4.44481	21.7	8.28	17	0		0			1	0	0	0	0	0	0	0	0	0	0	0	0	0	0	0	0
257	male	47	27.13	Severe	10		3.14389				0		0			1	0	0	0	0	0	0	0	0	0	0	0	0	0	0	0	0
258	female	44	21.71	Severe	10		11.632	46	3.65	31	0		0			1	0	0	0	0	0	0	0	0	0	0	0	0	0	0	0	0
258	female	44	21.71	Severe	13		12.666	124.9	5.67	23	0		0			1	0	0	0	0	0	0	0	0	0	0	0	0	0	0	0	0
258	female	44	21.71	Severe	16		8.14244	14.5	9.41	37	0		0			1	0	0	0	0	0	0	0	0	0	0	0	0	0	0	0	0
259	female	76	21.87	Critical	0		37.6103	11.7	8.67	13	0		1	-6		1	1	0	0	0	0	0	0	0	0	0	0	0	0	0	0	0
259	female	76	21.87	Critical	2		35.5424	40.3	8.44	14	0		1	-6		1	1	0	0	0	0	0	0	0	0	0	0	0	0	0	0	0
259	female	76	21.87	Critical	4		22.1009	46.4	8.43	17	0		1	-6		1	1	0	0	0	0	0	0	0	0	0	0	0	0	0	0	0
259	female	76	21.87	Critical	6		22.4886	46.9	11	15	0		1	-6		1	1	0	0	0	0	0	0	0	0	0	0	0	0	0	0	0
259	female	76	21.87	Critical	8		4.52357	42.7	7.98	18	0		1	-6		1	1	0	0	0	0	0	0	0	0	0	0	0	0	0	0	0
259	female	76	21.87	Critical	10		5.42829	28.8	7.23	23	0		1	-6		1	1	0	0	0	0	0	0	0	0	0	0	0	0	0	0	0
259	female	76	21.87	Critical	12		21.0669	19.1	5.93	27	0		1	-6		1	1	0	0	0	0	0	0	0	0	0	0	0	0	0	0	0
259	female	76	21.87	Critical	14		26.6245	22.8	7.93	33	0		1	-6		1	1	0	0	0	0	0	0	0	0	0	0	0	0	0	0	0
260	female	40	29.05	Severe	10		6.39619	6.2	3.68	39	0		0			1	0	0	0	0	0	0	0	0	0	0	0	0	0	0	0	0
261	female	35	21.51	Mild	10		3.61886	12.8	4.89	23	0		0			1	0	0	0	0	0	0	0	0	0	0	0	0	0	0	0	0
261	female	35	21.51	Mild	12		3.48962	28.4	5.48	18	0		0			1	0	0	0	0	0	0	0	0	0	0	0	0	0	0	0	0
261	female	35	21.51	Mild	15		4.78207	25.1	5.4	25	0		0			1	0	0	0	0	0	0	0	0	0	0	0	0	0	0	0	0
262	male	52	27.1	Severe	9	29.7	4.78207	30.6	10.88	7	unk0wn		0			1	0	0	0	1	0	1	0	0	0	0	0	0	0	0	0	0
263	male	44	33.95	Critical	11		14.8403	94.3	7.11	16	0		1	10		1	0	0	0	0	0	0	0	0	0	0	0	0	0	0	0	0
263	male	44	33.95	Critical	13		10.8909	22.6	11.46	14	0		1	10		1	0	0	0	0	0	0	0	0	0	0	0	0	0	0	0	0
263	male	44	33.95	Critical	15		14.601	6.2	12.26	16	0		1	10		1	0	0	0	0	0	0	0	0	0	0	0	0	0	0	0	0
264	male	54	27.46	Severe	8		13.7632	447.2	5.45	11	0		0			1	0	0	0	0	0	0	0	0	0	0	0	0	0	0	0	0
264	male	54	27.46	Severe	9		12.9254	216.4	6.97	10	0		0			1	0	0	0	0	0	0	0	0	0	0	0	0	0	0	0	0
264	male	54	27.46	Severe	16		22.0211	6.9	9.09	37	0		0			1	0	0	0	0	0	0	0	0	0	0	0	0	0	0	0	0
264	male	54	27.46	Severe	19		16.9946	2.8	12.87	13	0		0			1	0	0	0	0	0	0	0	0	0	0	0	0	0	0	0	0
265	male	56	27.99	Mild	6	33.6	22.2605	32.9	4.41	22	0		0			1	1	0	0	0	0	0	0	0	0	0	0	0	0	0	0	0
266	male	72	33.69	Severe	6		33.271	124.4	7.7	10	unk0wn		0			1	0	0	0	1	0	0	0	0	0	0	0	0	0	0	0	0
266	male	72	33.69	Severe	8		29.0822	85	12.72	5	unk0wn		0			1	0	0	0	1	0	0	0	0	0	0	0	0	0	0	0	0
266	male	72	33.69	Severe	14		34.3482	9.7	14.26	9	unk0wn		0			1	0	0	0	1	0	0	0	0	0	0	0	0	0	0	0	0
267	male	42	36.61	Severe	9		9.69408	45.9	9.19	19	0		0			1	0	0	0	1	0	0	0	0	0	0	0	0	0	0	0	0
267	male	42	36.61	Severe	11		11.7286	49.4	8.1	33	0		0			1	0	0	0	1	0	0	0	0	0	0	0	0	0	0	0	0
267	male	42	36.61	Severe	13		12.2074	12.7	10.04	27	0		0			1	0	0	0	1	0	0	0	0	0	0	0	0	0	0	0	0
268	male	58	41.07	Severe	12		20.1062	49.8	10.05	11	0		0			0	0	0	0	0	0	0	0	0	0	0	0	0	0	0	0	0
268	male	58	41.07	Severe	18		31.8349	3	7.14	29	0		0			0	0	0	0	0	0	0	0	0	0	0	0	0	0	0	0	0
269	male	50	31.47	Moderate	13	10.9	14.3616	28.8	7.99	9	0		0			1	0	0	0	0	0	0	0	0	0	0	0	0	0	0	0	0
270	male	44	26.17	Severe	11	44.1	10.2925	33.1	14.11	17	0		0			0	0	0	0	0	0	0	0	0	0	0	0	0	0	0	0	0
271	female	59	28.67	Mild	11	1.5	21.7818	34.6	4.34	44	0		0			1	0	0	0	0	0	0	0	0	0	0	0	0	0	0	0	0
272	female	47	23	Mild	6		6.22336	1.1	3.7	18	0		0			1	0	0	0	0	0	0	0	0	0	0	1	0	0	0	0	0
273	female	32	31.24	Moderate	10		6.34304	1.5	6.62	27	0		0			1	0	0	0	0	0	0	0	0	0	0	0	0	0	0	0	0
273	female	32	31.24	Moderate	12		8.13824	1.3	6.71	26	0		0			1	0	0	0	0	0	0	0	0	0	0	0	0	0	0	0	0
274	male	21	21.22	Mild	9		7.42016	0.2	5.72	41	0		0			1	0	0	0	0	0	0	0	0	0	0	0	0	0	0	0	0
275	male	58	23.77	Severe	10		5.74464	107.6	4.88	13	0		0			0	0	0	0	0	0	0	0	0	0	0	0	0	0	0	0	0
275	male	58	23.77	Severe	12		7.1808	23.3	11.61	6	0		0			0	0	0	0	0	0	0	0	0	0	0	0	0	0	0	0	0
275	male	58	23.77	Severe	14		8.01856	7.2	9.75	11	0		0			0	0	0	0	0	0	0	0	0	0	0	0	0	0	0	0	0
275	male	58	23.77	Severe	22		11.0106	2.9	6.59	14	0		0			0	0	0	0	0	0	0	0	0	0	0	0	0	0	0	0	0
275	male	58	23.77	Severe	24		9.69408	1.1	6.45	20	0		0			0	0	0	0	0	0	0	0	0	0	0	0	0	0	0	0	0
276	male	75	34.6	Severe	14		49.4278	3.7	8.36	7	0		0			1	0	0	0	0	0	0	0	0	0	0	0	0	0	0	0	0
277	male	58	29.48	Severe	10		23.577	43	7.25	13	0		0			1	0	0	0	0	0	0	0	0	0	0	0	0	0	0	0	0
277	male	58	29.48	Severe	12		24.0557	56.3	10.45	14	0		0			1	0	0	0	0	0	0	0	0	0	0	0	0	0	0	0	0
277	male	58	29.48	Severe	15		26.0902	93.4	7.21	16	0		0			1	0	0	0	0	0	0	0	0	0	0	0	0	0	0	0	0
277	male	58	29.48	Severe	18		25.6115	5	6.75	24	0		0			1	0	0	0	0	0	0	0	0	0	0	0	0	0	0	0	0
278	male	39	23.62	Severe	9	545.5	7.06112	4.3	2.38	17	0		0			0	0	0	0	0	0	0	0	0	0	0	0	0	0	0	0	0
278	male	39	23.62	Severe	16		6.82176		6.59	23	0		0			0	0	0	0	0	0	0	0	0	0	0	0	0	0	0	0	0
278	male	39	23.62	Severe	22		12.0877		4.33	45	0		0			0	0	0	0	0	0	0	0	0	0	0	0	0	0	0	0	0
279	male	46	25.63	Moderate	13		16.1568	45.5	11.03	10	0		0			1	1	0	0	0	0	0	0	0	0	0	0	0	0	0	0	0
279	male	46	25.63	Moderate	15		24.6541	10.7	11.07	17	0		0			1	1	0	0	0	0	0	0	0	0	0	0	0	0	0	0	0
280	female	68	23.98	Moderate	8		15.9174	8.5	3.46	42	0		0			1	0	0	0	0	0	0	0	0	0	0	0	0	0	0	0	0
280	female	68	23.98	Moderate	10		11.0106	6.2	3.68	39	0		0			1	0	0	0	0	0	0	0	0	0	0	0	0	0	0	0	0
280	female	68	23.98	Moderate	13		9.81376	7	4.21	36	0		0			1	0	0	0	0	0	0	0	0	0	0	0	0	0	0	0	0
281	female	46	23.44	Moderate	10		35.1859	10.9	5.41	44	0		0			1	0	0	0	0	0	1	0	0	0	0	0	0	0	0	0	0
282	female	63	28.21	Severe	5		29.4413	26.9	2.73	25	0		1	13		1	0	0	0	0	0	0	0	0	0	0	0	0	0	0	0	0
282	female	63	28.21	Severe	8		19.1488	70.8	2.56	22	0		1	13		1	0	0	0	0	0	0	0	0	0	0	0	0	0	0	0	0
282	female	63	28.21	Severe	10		21.303	28.4	2.79	24	0		1	13		1	0	0	0	0	0	0	0	0	0	0	0	0	0	0	0	0
282	female	63	28.21	Severe	13		8.25792	4.9	4.76	20	0		1	13		1	0	0	0	0	0	0	0	0	0	0	0	0	0	0	0	0
282	female	63	28.21	Severe	22		32.912	1.4	13.65	3	0		1	13		1	0	0	0	0	0	0	0	0	0	0	0	0	0	0	0	0
282	female	63	28.21	Severe	23		16.2765	8.1	16.59	4	0		1	13		1	0	0	0	0	0	0	0	0	0	0	0	0	0	0	0	0
282	female	63	28.21	Severe	26		35.6646	1	12.2	6	0		1	13		1	0	0	0	0	0	0	0	0	0	0	0	0	0	0	0	0
282	female	63	28.21	Severe	29		42.0077	0.8	15.08	5	0		1	13		1	0	0	0	0	0	0	0	0	0	0	0	0	0	0	0	0
282	female	63	28.21	Severe	30		15.6781	1	12.44	7	0		1	13		1	0	0	0	0	0	0	0	0	0	0	0	0	0	0	0	0
283	male	78	27.7	Severe	6		26.2099	17.9	5	7	unk0wn		1	11		1	1	1	0	1	0	0	0	0	0	0	0	0	0	0	0	0
283	male	78	27.7	Severe	8		34.2285	28.9	6.62	5	unk0wn		1	11		1	1	1	0	1	0	0	0	0	0	0	0	0	0	0	0	0
283	male	78	27.7	Severe	10		45.9571	65.7	8.27	3	unk0wn		1	11		1	1	1	0	1	0	0	0	0	0	0	0	0	0	0	0	0
283	male	78	27.7	Severe	12		26.2099	17.1	6.68	3	unk0wn		1	11		1	1	1	0	1	0	0	0	0	0	0	0	0	0	0	0	0
283	male	78	27.7	Severe	14		17.2339	5.3	6.94	5	unk0wn		1	11		1	1	1	0	1	0	0	0	0	0	0	0	0	0	0	0	0
283	male	79	27.7	Severe	18		12.327	1.2	6.7	2	unk0wn		1	11		1	1	1	0	1	0	0	0	0	0	0	0	0	0	0	0	0
283	male	79	27.7	Severe	20		21.0637	0.6	4.91	3	unk0wn		1	11		1	1	1	0	1	0	0	0	0	0	0	0	0	0	0	0	0
283	male	79	27.7	Severe	22		11.0106	0.5	4.7	6	unk0wn		1	11		1	1	1	0	1	0	0	0	0	0	0	0	0	0	0	0	0
283	male	79	27.7	Severe	24		17.4733	0.3	4.64	3	unk0wn		1	11		1	1	1	0	1	0	0	0	0	0	0	0	0	0	0	0	0
283	male	79	27.7	Severe	26		16.2765	0.3	3.55	4	unk0wn		1	11		1	1	1	0	1	0	0	0	0	0	0	0	0	0	0	0	0
283	male	79	27.7	Severe	28		13.5238	0.3	2.94	4	unk0wn		1	11		1	1	1	0	1	0	0	0	0	0	0	0	0	0	0	0	0
283	male	79	27.7	Severe	30		19.1488	0.2	2.9	3	unk0wn		1	11		1	1	1	0	1	0	0	0	0	0	0	0	0	0	0	0	0
284	male	46	24.02	Moderate	5	11.4	5.74464	51.5	5.32	12	0		0			1	0	0	0	0	0	0	0	0	0	0	0	0	0	0	0	0
285	male	79	30.4	Severe	12		8.49728	29.8	5.6	6	0		0			1	1	0	0	0	0	0	0	0	0	0	0	0	0	0	0	0
285	male	79	30.4	Severe	15		8.13824				0		0			1	1	0	0	0	0	0	0	0	0	0	0	0	0	0	0	0
285	male	79	30.4	Severe	19	164.2	8.49728	2.1	7.9	15	0		0			1	1	0	0	0	0	0	0	0	0	0	0	0	0	0	0	0

## Sheet: Overview 
			COVID-19 Disease severity
		Total (%)	Mild (%)	Moderate (%)	Severe (%)	Critical (%)
	Total Patients	283	35 (12.4)	72 (25.4)	134 (47.3)	42 (14.8)
	Female	109 (38.5)	18 (6.4)	30 (10.6)	44 (15.5)	17 (6)
	Male	174 (61.5)	17 (6)	42 (14.8)	90 (31.8)	25 (8.8)
	Median Age	61 (21– 99)	53 (21 – 87)	60 (24 – 83)	59 (33 – 99)	74 (54 – 93)
	Median BMI	27.2 (17.5 – 48.5)	26 (17.5 – 36.1)	26.2 (20 – 48.4)	26.8 (22.6 – 38.5)	25.9 (24.6 – 39.7)
	ICU admission	47 (16.6)	0 (0.0)	0 (0.0)	6 (2.1)	41 (14.5)
	Mortality	14 (4.9)	0 (0.0)	0 (0.0)	0 (0.0)	14 (4.9)
	All Comorbidity	210 (74.2)	26 (9.2)	54 (19.1)	93 (32.9)	39 (13.8)
	Hypertension	95 (44.8)	8 (2.8)	32 (11.3)	42 (14.8)	21 (7.4)
	Coronary Artery Disease	30 (14.2)	2 (0.7)	3 (1.1)	16 (5.7)	9 (3.2)
	Obesity	7 (3.3)	0 (0.0)	2 (0.7)	2 (0.7)	3 (1.1)
	Diabetes	57 (26.9)	6 (2.1)	14 (4.9)	29 (10.2)	8 (2.8)
	COPD	11 (5.2)	1 (0.4)	0 (0.0)	4 (1.4)	6 (2.1)
	Asthma	9 (4.2)	2 (0.7)	2 (0.7)	5 (1.8)	0 (0.0)
	Chronic Kidney Failure	7 (3.3)	1 (0.4)	1 (0.4)	3 (1.1)	2 (0.7)
	Active Hematological Malignity	6 (2.8)	0 (0.0)	0 (0.0)	2 (0.7)	4 (1.4)
	Active Solid Cancer	18 (8.5)	5 (1.8)	6 (2.1)	3 (1.1)	4 (1.4)
	Remission Hematological Cancer	0 (0.0)	0 (0.0)	0 (0.0)	0 (0.0)	0 (0.0)
	Remission Solid Cancer	7 (3.3)	1 (0.4)	2 (0.7)	4 (1.4)	0 (0.0)
	Lung Cancer	2 (0.9)	0 (0.0)	0 (0.0)	1 (0.4)	1 (0.4)
	Solid Organ Trans	1 (0.5)	1 (0.4)	0 (0.0)	0 (0.0)	0 (0.0)
	Bone Marrow Transplant	0 (0.0)	0 (0.0)	0 (0.0)	0 (0.0)	0 (0.0)
	Autoimmune Disease	8 (3.8)	1 (0.4)	3 (1.1)	4 (1.4)	0 (0.0)
	Immunosuppressive Treatment	5 (2.4)	2 (0.7)	1 (0.4)	1 (0.4)	1 (0.4)
