# Supplementary material for: FABP4 as a therapeutic host target controlling SARS-CoV-2 infection
Source: EMBO Mol Med. 2025 Jan 22;17(3):414–40. doi: 10.1038/s44321-024-00188-x (PMC11904229; doi:10.1038/s44321-024-00188-x)
Supplement: Supplementary file 5 — Dataset EV2 [file 44321_2024_188_MOESM5_ESM.xlsx]

## Sheet: Description
	Dataset EV2: Patient cohort 2.
	This data was collected between March and May 2020.
	Disease severity was definedd based on the WHO severity criteria.
	Patients were longitudinally samples to measure circulating FABP4, IL-6, CRP and immune cells.
	The dataset includes several clinical parameters including oxygen support, ICU addmission, mortality and comorbidity.

## Sheet: Data
Patient #	Sex	age	BMI	Disease severity	Day post-symptom onset	IL-6 (pg/ml)	FABP4 (ng/ml)	Fabp5 (ng/ml)	Leukocyte # (x1000/μl)	Lymphocyte(%)	CRP (mg/L)	death	ICU admission	Any comorbidity, (1 for yes)	hypertension	coronary artery disease	obesity	diabeties Malitus	COPD	asthma	chronic renal failure	active hematologic malignity	active solid tissue cancer	hematologic malignancy in remission	solid tissue cancer in remission	lung cancer	solid organ transplant	bone marrow transplant	autoimmune disease	immunosuppressive therapy	day of admition post symptom onset
1	male	74	29.3	moderate	7	11.1	28.36	27.88	NA	NA	NA	0	0	1	1	0	0	0	0	0	0	0	0	0	0	0	0	0	0	0	7
2	male	54	28	critical	12	1336.93	5.0925	7.36	5.54	11	98.4	0	1	0	0	0	0	0	0	0	0	0	0	0	0	0	0	0	0	0	5
3	male	60	26.3	critical	9	25.98	12.99	10.88	2.67	45	15.3	0	0	0	0	0	0	0	0	0	0	0	0	0	0	0	0	0	0	0	5
3	male	60	26.3	critical	13	778.94	32.095	13.98	1.68	64	180	0	0	0	0	0	0	0	0	0	0	0	0	0	0	0	0	0	0	0	5
4	male	NA	NA	critical	2	103.95	32.095	18.7	NA	NA	NA	0	NA	NA	NA	NA	NA	NA	NA	NA	NA	NA	NA	NA	NA	NA	NA	NA	NA	NA	NA
5	male	NA	27	severe	3	167.06	24.85	11.95	NA	NA	NA	0	NA	NA	NA	NA	NA	NA	NA	NA	NA	NA	NA	NA	NA	NA	NA	NA	NA	NA	NA
6	male	36	26	severe	20	38.67	4.433	11.42	4.83	62	1	0	0	0	0	0	0	0	0	0	0	0	0	0	0	0	0	0	0	0	18
7	male	NA	NA	moderate	2	17.4	36.16	5.98	NA	NA	NA	0	NA	NA	NA	NA	NA	NA	NA	NA	NA	NA	NA	NA	NA	NA	NA	NA	NA	NA	NA
8	female	83	31.6	critical	3	376.84	85.075	5.35	13.99	4	160.6	0	1	1	1	1	0	1	0	0	0	0	0	0	0	0	0	0	0	0	2
8	female	83	31.6	critical	9	54.92	110.975	14.94	16.8	3	94.2	0	1	1	1	1	0	1	0	0	0	0	0	0	0	0	0	0	0	0	2
10	female	NA	22.3	severe	7	56.03	32.2475	2.72	4.55	21	176.8	0	0	0	0	0	0	0	0	0	0	0	0	0	0	0	0	0	0	0	7
10	female	NA	22.3	severe	11	374.87	17.905	15.37	4.8	30	14.7	0	0	0	0	0	0	0	0	0	0	0	0	0	0	0	0	0	0	0	7
10	female	NA	22.3	severe	16	119.12	38.3525	13.57	4.38	52	1.7	0	0	0	0	0	0	0	0	0	0	0	0	0	0	0	0	0	0	0	7
10	female	NA	22.3	severe	20	21.78	9.1	11.58	NA	NA	NA	0	NA	NA	NA	NA	NA	NA	NA	NA	NA	NA	NA	NA	NA	NA	NA	NA	NA	NA	NA
10	female	NA	22.3	severe	30	2.49	19.4475	88.7	NA	NA	NA	0	NA	NA	NA	NA	NA	NA	NA	NA	NA	NA	NA	NA	NA	NA	NA	NA	NA	NA	NA
12	male	NA	27	severe	4	220.82	3.211	7.78	NA	NA	NA	0	NA	NA	NA	NA	NA	NA	NA	NA	NA	NA	NA	NA	NA	NA	NA	NA	NA	NA	NA
13	male	82	25.4	critical	10	570.94	10.8975	25.49	5.82	12	193.6	1	1	1	0	0	0	1	0	0	0	0	0	0	0	0	0	0	0	0	4
13	male	82	25.4	critical	13	12382.2	65.475	11.49	11.63	4	62.8	1	1	1	0	0	0	1	0	0	0	0	0	0	0	0	0	0	0	0	4
14	female	NA	NA	critical	24	2025.58	48.4925	30.42	NA	NA	NA	0	NA	NA	NA	NA	NA	NA	NA	NA	NA	NA	NA	NA	NA	NA	NA	NA	NA	NA	NA
16	female	69	25	critical	9	191.31	27.76	33.8	7.46	9	115.5	0	1	1	0	1	0	0	0	0	0	0	0	0	0	0	0	0	0	0	3
17	female	NA	36.4	critical	13	1349.52	51.4675	18.63	NA	NA	NA	0	NA	NA	NA	NA	NA	NA	NA	NA	NA	NA	NA	NA	NA	NA	NA	NA	NA	NA	NA
17	female	NA	36.4	critical	17	1078.59	95.575	23.16	NA	NA	NA	0	NA	NA	NA	NA	NA	NA	NA	NA	NA	NA	NA	NA	NA	NA	NA	NA	NA	NA	NA
17	female	NA	36.4	critical	21	1284.16	54.975	38.13	NA	NA	NA	0	NA	NA	NA	NA	NA	NA	NA	NA	NA	NA	NA	NA	NA	NA	NA	NA	NA	NA	NA
18	female	NA	31.2	moderate	9	25.21	41.2475	16.58	NA	NA	NA	0	NA	NA	NA	NA	NA	NA	NA	NA	NA	NA	NA	NA	NA	NA	NA	NA	NA	NA	NA
20	male	81	35.6	critical	6	2746.23	40.63	17.53	3.5	23	127.5	0	1	1	1	0	0	1	0	0	0	0	0	0	1	0	0	0	0	0	3
20	male	81	35.6	critical	9	8869.79	113.625	11.3	7.2	13	27.4	0	1	1	1	0	0	1	0	0	0	0	0	0	1	0	0	0	0	0	3
20	male	81	35.6	critical	13	569.78	68.1	8.78	18.66	9	4.8	0	1	1	1	0	0	1	0	0	0	0	0	0	1	0	0	0	0	0	3
20	male	81	35.6	critical	17	346.43	85.275	44.28	28.13	5	1.7	0	1	1	1	0	0	1	0	0	0	0	0	0	1	0	0	0	0	0	3
22	male	75	23.9	critical	11	1738.96	3.945	21.51	6.67	6	128.2	1	1	1	0	1	0	0	0	0	0	0	0	0	0	0	0	0	0	0	5
22	male	75	23.9	critical	13	1038.97	0.0625	21.36	9.77	7	44.9	1	1	1	0	1	0	0	0	0	0	0	0	0	0	0	0	0	0	0	5
22	male	75	23.9	critical	17	24939.7	26.0875	4.44	12.82	10	172	1	1	1	0	1	0	0	0	0	0	0	0	0	0	0	0	0	0	0	5
25	female	47	26	moderate	5	3.82	6.78	6.03	8.53	30	27.9	0	0	0	0	0	0	0	0	0	0	0	0	0	0	0	0	0	0	0	4
31	female	56	NA	moderate	15	12.29	47.9575	11.77	4.45	25	40.1	0	0	1	0	0	0	1	0	0	0	0	0	0	0	0	0	0	0	0	15
33	male	38	31	moderate	3	6.87	3.226	5.24	7.44	19	29.1	0	0	0	0	0	0	0	0	0	0	0	0	0	0	0	0	0	0	0	2
34	female	55	37	moderate	13	11.33	33.88	10.6	7.59	16	NA	0	0	1	1	0	0	0	0	0	0	0	0	0	0	0	0	0	0	0	7
35	male	52	26	critical	11	176.22	6.3175	10.91	5.46	12	120.5	0	0	0	0	0	0	0	0	0	0	0	0	0	0	0	0	0	0	0	7
35	male	52	26	critical	14	660.22	7.3725	20.04	2.53	32	29.1	0	0	0	0	0	0	0	0	0	0	0	0	0	0	0	0	0	0	0	7
36	male	71	NA	critical	3	54.92	3.28	16.28	4.97	6	158.1	1	1	1	0	0	0	1	0	0	0	0	0	0	0	0	0	0	0	0	3
36	male	71	NA	critical	6	116.84	3.805	14.72	5.22	12	203	1	1	1	0	0	0	1	0	0	0	0	0	0	0	0	0	0	0	0	3
36	male	71	NA	critical	9	110.41	43.425	5.32	12.13	2	381.5	1	1	1	0	0	0	1	0	0	0	0	0	0	0	0	0	0	0	0	3
38	male	49	24.4	critical	15	38.67	7.7375	7.03	14.62	7	363.7	0	0	0	0	0	0	0	0	0	0	0	0	0	0	0	0	0	0	0	3
38	male	49	24.4	critical	19	255.13	0.835	46.36	9.44	7	64.7	0	0	0	0	0	0	0	0	0	0	0	0	0	0	0	0	0	0	0	3
38	male	49	24.4	critical	21	765.98	13.655	21.85	22.77	6	18.3	0	0	0	0	0	0	0	0	0	0	0	0	0	0	0	0	0	0	0	3
38	male	49	24.4	critical	24	687.89	4.52675	20	15	11	10.4	0	0	0	0	0	0	0	0	0	0	0	0	0	0	0	0	0	0	0	3
39	male	50	28.3	severe	5	58.19	9.27	28	7.48	12	84.2	0	0	0	0	0	0	0	0	0	0	0	0	0	0	0	0	0	0	0	4
39	male	50	28.3	severe	9	1243.55	6.2325	26.41	5.14	21	102.7	0	0	0	0	0	0	0	0	0	0	0	0	0	0	0	0	0	0	0	4
43	female	68	30.1	moderate	7	2.32	72.325	10.4	7.07	41	17.2	0	0	1	1	1	1	1	0	0	0	0	0	0	0	0	0	0	0	0	3
46	female	NA	NA	moderate	15	14.28	7.5525	18.89	NA	NA	NA	0	NA	NA	NA	NA	NA	NA	NA	NA	NA	NA	NA	NA	NA	NA	NA	NA	NA	NA	NA
47	male	38	27.2	severe	3	2.17	17.205	13.34	8.49	9	10.2	0	0	0	0	0	0	0	0	0	0	0	0	0	0	0	0	0	0	1	2
47	male	38	27.2	severe	7	39.33	28.78	14.81	5.72	21	40.1	0	0	0	0	0	0	0	0	0	0	0	0	0	0	0	0	0	0	1	2
47	male	38	27.2	severe	12	147.26	32.63	7.47	4.05	33	6.3	0	0	0	0	0	0	0	0	0	0	0	0	0	0	0	0	0	0	1	2
47	male	NA	27.2	severe	16	2.35	44.6925	4.71	NA	NA	NA	0	NA	NA	NA	NA	NA	NA	NA	NA	NA	NA	NA	NA	NA	NA	NA	NA	NA	NA	NA
49	female	68	34.1	critical	14	13.94	57.7	11.42	10.99	6	39.5	0	1	1	1	1	0	1	1	0	1	0	0	0	0	0	0	0	0	0	3
49	female	68	34.1	critical	17	38.67	96.5	18.91	15.13	6	40	0	1	1	1	1	0	1	1	0	1	0	0	0	0	0	0	0	0	0	3
50	male	NA	32	severe	4	27.57	7.45	16.92	NA	NA	NA	0	NA	NA	NA	NA	NA	NA	NA	NA	NA	NA	NA	NA	NA	NA	NA	NA	NA	NA	NA
53	male	78	30.1	critical	10	1092.67	28.8575	15.15	7.66	9	55.5	1	1	1	1	0	0	0	0	0	0	0	0	0	0	0	0	0	0	0	6
53	male	78	30.1	critical	14	2063.74	76.375	15.35	15.18	7	9.6	1	1	1	1	0	0	0	0	0	0	0	0	0	0	0	0	0	0	0	6
54	female	NA	25	moderate	3	2.3	3.699	50.93	NA	NA	NA	0	NA	NA	NA	NA	NA	NA	NA	NA	NA	NA	NA	NA	NA	NA	NA	NA	NA	NA	NA
54	female	NA	25	moderate	9	2.26	2.707	25.68	NA	NA	NA	0	NA	NA	NA	NA	NA	NA	NA	NA	NA	NA	NA	NA	NA	NA	NA	NA	NA	NA	NA
54	female	NA	25	moderate	12	2.39	1.692	6.12	NA	NA	NA	0	NA	NA	NA	NA	NA	NA	NA	NA	NA	NA	NA	NA	NA	NA	NA	NA	NA	NA	NA
54	female	NA	25	moderate	16	2.44	10.62	10.59	NA	NA	NA	0	NA	NA	NA	NA	NA	NA	NA	NA	NA	NA	NA	NA	NA	NA	NA	NA	NA	NA	NA
57	female	NA	23.6	moderate	1	2.13	28.84	7.71	NA	NA	NA	0	NA	NA	NA	NA	NA	NA	NA	NA	NA	NA	NA	NA	NA	NA	NA	NA	NA	NA	NA
58	female	77	NA	severe	2	74.6	71.35	18.77	7.69	15	163.3	0	0	1	1	0	0	0	0	0	0	0	0	0	0	0	0	0	0	0	2
59	female	85	28	critical	14	1178.36	9.9175	27.4	5.62	21	212.4	0	0	1	0	0	0	0	0	0	0	0	0	0	1	0	0	0	0	0	12
59	female	85	28	critical	17	1038.97	6.4525	4.65	9.44	17	25.7	0	0	1	0	0	0	0	0	0	0	0	0	0	1	0	0	0	0	0	12
60	female	NA	NA	critical	21	849.49	28.5625	6.46	NA	NA	NA	0	NA	NA	NA	NA	NA	NA	NA	NA	NA	NA	NA	NA	NA	NA	NA	NA	NA	NA	NA
61	male	82	NA	moderate	13	12.29	30.2475	7.09	8.85	12	56	0	0	1	1	0	0	0	0	0	0	0	0	0	0	0	0	0	0	0	3
62	female	74	44	severe	7	338.85	59	12.1	4.1	31	25.7	0	0	1	1	1	1	1	0	0	0	0	0	0	0	0	0	0	0	0	5
62	female	74	44	severe	10	729.45	55.575	5.36	5.52	17	59.4	0	0	1	1	1	1	1	0	0	0	0	0	0	0	0	0	0	0	0	5
63	male	60	31	critical	16	61.47	32.295	11.84	11.83	9	48.5	0	1	0	0	0	0	0	0	0	0	0	0	0	0	0	0	0	0	0	9
63	male	60	31	critical	18	8.38	13.38	23.54	13.18	4	NA	0	1	0	0	0	0	0	0	0	0	0	0	0	0	0	0	0	0	0	9
63	male	60	31	critical	21	13.94	40.8225	41.98	7.99	18	67.2	0	1	0	0	0	0	0	0	0	0	0	0	0	0	0	0	0	0	0	9
64	female	72	44.1	moderate	11	16.34	72.5	13.37	6.54	19	103	0	0	1	1	1	0	0	0	0	0	0	0	0	0	0	0	0	0	0	10
64	female	72	44.1	moderate	15	33.65	67.875	11.62	6.34	24	23.2	0	0	1	1	1	0	0	0	0	0	0	0	0	0	0	0	0	0	0	10
65	female	48	NA	severe	12	48.39	6.718	23.12	6.38	24	70.8	0	0	0	0	0	0	0	0	0	0	0	0	0	0	0	0	0	0	0	7
66	female	83	30	moderate	7	25.21	20.36	17.3	7.59	33	22	0	0	1	1	0	0	0	0	1	0	0	0	0	0	0	0	0	0	0	7
69	female	46	55	moderate	5	24.06	42.42	7.27	4.43	31	113.8	0	0	1	1	1	0	0	0	0	0	0	0	0	0	0	0	0	0	0	3
71	male	56	25.5	critical	7	110.41	2.549	12.22	15.45	5	292.4	0	1	0	0	0	0	0	0	0	0	0	0	0	0	0	0	0	0	0	7
71	male	56	25.5	critical	12	1262.48	2.326	11.51	6.14	6	66.7	0	1	0	0	0	0	0	0	0	0	0	0	0	0	0	0	0	0	0	7
73	female	68	26.4	moderate	20	73.07	26.4825	11.57	4.39	35	18.6	0	0	0	0	0	0	0	0	0	0	0	0	0	0	0	0	0	0	0	10
74	female	63	31	moderate	4	26.38	5.653	3.2	9.8	30	126.2	0	0	1	1	0	0	0	0	0	0	0	0	0	0	0	0	0	0	0	3
75	female	70	28.2	severe	12	1459.64	33.5925	7.84	5.98	31	50.8	0	0	1	0	1	0	1	0	0	0	0	0	0	0	0	0	0	0	0	7
75	female	70	28.2	severe	16	674.14	25.9625	4.07	9.38	45	3.8	0	0	1	0	1	0	1	0	0	0	0	0	0	0	0	0	0	0	0	7
75	female	70	28.2	severe	19	110.41	39.0775	4.21	8.12	50	2.3	0	0	1	0	1	0	1	0	0	0	0	0	0	0	0	0	0	0	0	7
75	female	70	28.2	severe	21	100.71	32.2975	11.31	7.5	51	1.6	0	0	1	0	1	0	1	0	0	0	0	0	0	0	0	0	0	0	0	7
76	male	67	26	severe	7	101.71	14.79	21.1	6.04	15	79.8	0	0	0	0	0	0	0	0	0	0	0	0	0	0	0	0	0	0	0	7
77	male	64	28	critical	16	4404.91	7.1375	6.7	40.64	5	20.5	1	1	0	0	0	0	0	0	0	0	0	0	0	0	0	0	0	0	0	3
77	male	64	28	critical	19	5013.81	5.46	24.18	24.22	3	84.2	1	1	0	0	0	0	0	0	0	0	0	0	0	0	0	0	0	0	0	3
77	male	64	28	critical	22	2293.58	10.835	10.62	15.53	4	63.2	1	1	0	0	0	0	0	0	0	0	0	0	0	0	0	0	0	0	0	3
77	male	64	28	critical	24	108.14	25.195	5.92	21.17	4	364.5	1	1	0	0	0	0	0	0	0	0	0	0	0	0	0	0	0	0	0	3
78	male	35	22	severe	12	51.91	3.286	3.55	20.65	5	449.6	0	0	0	0	0	0	0	0	0	0	0	0	0	0	0	0	0	0	0	12
78	male	35	22	severe	16	19.56	4.779	14.4	NA	NA	NA	0	0	0	0	0	0	0	0	0	0	0	0	0	0	0	0	0	0	0	12
79	female	NA	38.2	moderate	15	37.42	59.125	11.17	NA	NA	NA	0	NA	NA	NA	NA	NA	NA	NA	NA	NA	NA	NA	NA	NA	NA	NA	NA	NA	NA	NA
80	male	51	29.3	critical	7	654.28	3.035	36.9	4.28	20	3.8	0	1	0	0	0	0	0	0	0	0	0	0	0	0	0	0	0	0	0	2
81	male	53	25.5	moderate	15	16.34	2.814	7.64	5.42	28	8.5	0	0	0	0	0	0	0	0	0	0	0	0	0	0	0	0	0	0	0	7
83	male	NA	NA	critical	1	7.84	8.325	0	NA	NA	NA	0	NA	NA	NA	NA	NA	NA	NA	NA	NA	NA	NA	NA	NA	NA	NA	NA	NA	NA	NA
83	male	NA	NA	critical	6	7.52	6.829	19.29	NA	NA	NA	0	NA	NA	NA	NA	NA	NA	NA	NA	NA	NA	NA	NA	NA	NA	NA	NA	NA	NA	NA
83	male	NA	NA	critical	11	8.96	33.8	NA	NA	NA	NA	0	NA	NA	NA	NA	NA	NA	NA	NA	NA	NA	NA	NA	NA	NA	NA	NA	NA	NA	NA
84	male	45	37.2	critical	11	1381.32	36.945	4.67	3.32	17	63.2	0	1	0	0	0	1	0	0	0	0	0	0	0	0	0	0	0	0	0	3
84	male	45	37.2	critical	15	5068.36	38.5375	6.42	8.83	12	6.1	0	1	0	0	0	1	0	0	0	0	0	0	0	0	0	0	0	0	0	3
84	male	45	37.2	critical	19	1430.42	39.81	10.95	10.2	17	9	0	1	0	0	0	1	0	0	0	0	0	0	0	0	0	0	0	0	0	3
84	male	45	37.2	critical	23	485.4	36.61	10	8.68	24	2.8	0	1	0	0	0	1	0	0	0	0	0	0	0	0	0	0	0	0	0	3
85	female	91	22.1	critical	3	212.06	64.05	15.14	6.45	17	56.3	1	1	1	1	0	0	0	0	0	0	0	0	0	0	0	0	0	0	0	3
85	female	91	22.1	critical	7	170.12	57.4	16.24	NA	NA	NA	1	1	1	1	0	0	0	0	0	0	0	0	0	0	0	0	0	0	0	3
85	female	91	22.1	critical	12	45.13	190.85	10.96	4.14	15	117	1	1	1	1	0	0	0	0	0	0	0	0	0	0	0	0	0	0	0	3
86	male	78	27	critical	12	162.28	4.891	13.61	6.1	11	146.5	0	1	1	1	0	0	0	0	0	0	0	0	0	0	0	0	0	0	0	5
86	male	78	27	critical	14	6293.84	10.87	12.72	5.55	14	20	0	1	1	1	0	0	0	0	0	0	0	0	0	0	0	0	0	0	0	5
86	male	78	27	critical	17	648.27	5.4385	6.62	7.72	11	3.1	0	1	1	1	0	0	0	0	0	0	0	0	0	0	0	0	0	0	0	5
87	male	NA	NA	severe	4	49.21	28.9275	8.17	NA	NA	NA	0	NA	NA	NA	NA	NA	NA	NA	NA	NA	NA	NA	NA	NA	NA	NA	NA	NA	NA	NA
88	female	NA	NA	critical	7	610.32	9.9675	4.92	NA	NA	NA	0	NA	NA	NA	NA	NA	NA	NA	NA	NA	NA	NA	NA	NA	NA	NA	NA	NA	NA	NA
88	female	NA	NA	critical	10	239.44	30.2	3.24	NA	NA	NA	0	NA	NA	NA	NA	NA	NA	NA	NA	NA	NA	NA	NA	NA	NA	NA	NA	NA	NA	NA
89	female	44	20	moderate	4	NA	4.64375	10.75	7.24	51	19.2	0	0	0	0	0	0	0	0	0	0	0	0	0	0	0	0	0	0	0	2
92	male	75	28.7	critical	5	48.39	35.8625	17.94	NA	NA	NA	1	1	1	1	0	0	1	0	0	0	0	1	0	0	0	0	0	0	0	4
92	male	75	28.7	critical	14	5158.11	97.2	9.7	4.28	4	402.6	1	1	1	1	0	0	1	0	0	0	0	1	0	0	0	0	0	0	0	4
93	male	52	27.9	moderate	13	51.91	5.4425	17.03	6.82	15	24.5	0	0	0	0	0	0	0	0	0	0	0	0	0	0	0	0	0	0	0	13
94	male	78	19.6	critical	16	22.89	72.25	19.64	12.09	4	186.3	0	1	1	0	0	0	1	0	0	0	0	0	0	0	0	0	0	0	0	10
96	male	59	24	severe	6	64.75	2.09	12.52	4.32	21	58.5	0	0	0	0	0	0	0	0	0	0	0	0	0	0	0	0	0	0	0	3
96	male	59	24	severe	9	16.86	3.511	9.41	3.57	28	41.9	0	0	0	0	0	0	0	0	0	0	0	0	0	0	0	0	0	0	0	3
97	female	61	35	severe	14	41.89	39.1	5.49	6.02	47	2.2	0	0	1	1	0	0	1	0	0	0	0	0	0	0	0	0	0	0	0	4
99	male	82	35	critical	10	16.86	100.025	23.53	9.88	7	291.4	1	1	1	1	1	1	1	0	1	0	0	0	0	0	0	0	0	0	0	3
99	male	82	35	critical	22	29.11	183.725	9.77	9.3	8	123.8	1	1	1	1	1	1	1	0	1	0	0	0	0	0	0	0	0	0	0	3
100	female	78	38.3	critical	14	3.39	92.625	7.57	13.45	6	71.5	0	0	1	1	0	1	1	0	0	0	0	0	0	0	0	0	0	0	0	8
102	male	41	24.4	moderate	2	2.21	11.704	4.58	4.5	32	9.9	0	0	0	0	0	0	0	0	0	0	0	0	0	0	0	0	0	0	0	1
102	male	41	24.4	moderate	7	3.39	3.378	5.11	4.22	28	5.3	0	0	0	0	0	0	0	0	0	0	0	0	0	0	0	0	0	0	0	1
102	male	41	24.4	moderate	12	2.24	2.238	6.62	4.77	32	3.3	0	0	0	0	0	0	0	0	0	0	0	0	0	0	0	0	0	0	0	1
102	male	NA	24.4	moderate	24	2.39	4.199	14.32	NA	NA	NA	0	NA	NA	NA	NA	NA	NA	NA	NA	NA	NA	NA	NA	NA	NA	NA	NA	NA	NA	NA
103	male	67	30	moderate	4	14.28	14.015	2.32	6.4	22	63.6	0	0	0	0	0	0	0	0	0	0	0	0	0	0	0	0	0	0	0	3
104	male	NA	NA	moderate	3	70.17	32.655	16.35	NA	NA	NA	0	NA	NA	NA	NA	NA	NA	NA	NA	NA	NA	NA	NA	NA	NA	NA	NA	NA	NA	NA
105	male	60	24.2	critical	9	111.83	2.254	6.6	3.47	21	81	0	0	1	1	0	0	0	0	0	0	0	0	0	0	0	0	0	0	0	4
105	male	60	24.2	critical	13	388.06	3.82875	20.77	2.83	38	10.4	0	0	1	1	0	0	0	0	0	0	0	0	0	0	0	0	0	0	0	4
106	male	40	23.6	moderate	15	122.32	4.933	5.43	3.78	30	40.5	0	0	0	0	0	0	0	0	0	0	0	0	0	0	0	0	0	0	0	14
106	male	40	23.6	moderate	19	19.56	0.0625	4.82	3.38	41	48.6	0	0	0	0	0	0	0	0	0	0	0	0	0	0	0	0	0	0	0	14
107	female	71	26.7	critical	7	320.41	49.65	18.6	5.17	25	214	0	1	1	1	0	0	0	0	0	0	0	0	0	0	0	0	0	0	0	4
107	female	71	26.7	critical	12	576.14	44.23	19.85	15.67	3	259.2	0	1	1	1	0	0	0	0	0	0	0	0	0	0	0	0	0	0	0	4
107	female	71	26.7	critical	16	2544.17	89.375	5.7	9.35	10	14.3	0	1	1	1	0	0	0	0	0	0	0	0	0	0	0	0	0	0	0	4
107	female	71	26.7	critical	20	962.36	33.0025	7.27	10.26	13	4.5	0	1	1	1	0	0	0	0	0	0	0	0	0	0	0	0	0	0	0	4
107	female	71	26.7	critical	24	578.25	75.5	11.2	14.04	16	4.4	0	1	1	1	0	0	0	0	0	0	0	0	0	0	0	0	0	0	0	4
108	female	76	52.1	critical	15	421.18	119.9	7.98	15.86	10	13.2	0	1	1	1	0	1	1	0	0	0	0	0	0	0	0	0	0	0	0	5
108	female	76	52.1	critical	18	646.92	126.6	13.57	13.77	14	2.8	0	1	1	1	0	1	1	0	0	0	0	0	0	0	0	0	0	0	0	5
108	female	76	52.1	critical	21	2038.91	154.45	1.61	13.53	6	4.4	0	1	1	1	0	1	1	0	0	0	0	0	0	0	0	0	0	0	0	5
108	female	76	52.1	critical	24	487.82	114.475	16.31	9.64	17	16.5	0	1	1	1	0	1	1	0	0	0	0	0	0	0	0	0	0	0	0	5
113	male	54	24.2	severe	3	19.56	5.993	8.51	3.22	29	21.3	0	0	1	1	0	0	0	0	0	0	0	0	0	0	0	0	0	0	0	3
113	male	54	24.2	severe	10	186.68	2.075	9.81	10.09	7	114.3	0	0	1	1	0	0	0	0	0	0	0	0	0	0	0	0	0	0	0	3
113	male	54	24.2	severe	13	36.15	5.006	8.78	1.94	49	38.4	0	0	1	1	0	0	0	0	0	0	0	0	0	0	0	0	0	0	0	3
116	male	NA	27.4	moderate	20	7.71	15.465	10.98	NA	NA	NA	0	NA	NA	NA	NA	NA	NA	NA	NA	NA	NA	NA	NA	NA	NA	NA	NA	NA	NA	NA
118	male	65	26.6	severe	7	33.65	12.295	12.78	4.62	15	47.3	0	0	1	1	1	0	0	0	0	0	0	0	0	0	0	0	0	0	0	7
118	male	65	26.6	severe	10	25.21	15.8475	11.03	NA	NA	NA	0	0	1	1	1	0	0	0	0	0	0	0	0	0	0	0	0	0	0	7
118	male	65	26.6	severe	13	353.54	14.4125	22.98	2.15	32	119.5	0	0	1	1	1	0	0	0	0	0	0	0	0	0	0	0	0	0	0	7
119	male	50	25.9	moderate	10	128.81	5.42	17.72	6.47	11	76.7	0	0	0	0	0	0	0	0	0	0	0	0	0	0	0	0	0	0	0	10
119	male	50	25.9	moderate	16	31.18	1.594	13.3	5.81	22	72.3	0	0	0	0	0	0	0	0	0	0	0	0	0	0	0	0	0	0	0	10
120	male	68	39	critical	4	94.21	21.965	10.12	9.42	14	99.8	1	1	1	1	1	0	0	0	0	0	0	0	0	0	0	0	0	0	0	4
120	male	68	39	critical	8	323.04	81.3	13.22	11.41	5	234.5	1	1	1	1	1	0	0	0	0	0	0	0	0	0	0	0	0	0	0	4
120	male	68	39	critical	15	2.24	84.5	17.46	7.93	13	22.6	1	1	1	1	1	0	0	0	0	0	0	0	0	0	0	0	0	0	0	4
122	female	59	22	moderate	24	94	32.5125	4.46	8.15	14	38.9	0	0	1	1	1	0	1	0	0	0	0	0	0	0	0	0	0	0	0	20
123	female	56	25.7	moderate	7	11.33	48.6825	15.6	NA	NA	NA	0	0	1	1	0	0	0	0	0	1	0	0	0	0	0	1	0	0	1	3
124	male	72	35	critical	10	19.85	67.35	19.23	9.65	5	168.3	0	1	1	1	1	0	0	0	0	0	0	0	0	0	0	0	0	0	0	3
126	male	66	24.9	moderate	5	204.58	4.665	8.71	7.09	26	NA	0	0	1	1	1	0	1	0	0	0	0	0	0	0	0	0	0	0	0	5
126	male	66	24.9	moderate	9	65.86	3.958	10.2	6.17	31	73.6	0	0	1	1	1	0	1	0	0	0	0	0	0	0	0	0	0	0	0	5
127	female	75	NA	moderate	2	21.78	54.35	13.09	NA	NA	NA	0	0	1	0	0	0	0	0	0	0	1	0	0	0	0	0	0	0	0	2
128	female	NA	36.1	moderate	7	6.06	18.89	19.37	NA	NA	NA	0	NA	NA	NA	NA	NA	NA	NA	NA	NA	NA	NA	NA	NA	NA	NA	NA	NA	NA	NA
130	female	70	31	moderate	7	14.28	38.525	13.55	6.31	17	57.8	0	0	1	1	0	0	1	0	0	0	0	0	0	0	0	0	0	0	0	7
132	male	52	26.2	moderate	3	5.28	20.75	11.96	4.03	23	38	0	0	0	0	0	0	0	0	0	0	0	0	0	0	0	0	0	0	0	2
133	male	67	29.6	critical	11	5997.58	28.44	38.83	7.36	4	49.8	0	1	1	1	0	0	1	0	0	0	0	0	0	0	0	0	0	0	0	3
133	male	67	29.6	critical	14	2659.72	39.19	7.12	10.47	8	11.9	0	1	1	1	0	0	1	0	0	0	0	0	0	0	0	0	0	0	0	3
133	male	67	29.6	critical	17	1859.5	49.27	28.54	9.55	12	9.8	0	1	1	1	0	0	1	0	0	0	0	0	0	0	0	0	0	0	0	3
133	male	67	29.6	critical	21	448.65	21.39	17.18	10.96	11	3.6	0	1	1	1	0	0	1	0	0	0	0	0	0	0	0	0	0	0	0	3
134	female	NA	18.6	moderate	1	2.21	0.0625	5.39	NA	NA	NA	0	NA	NA	NA	NA	NA	NA	NA	NA	NA	NA	NA	NA	NA	NA	NA	NA	NA	NA	NA
134	female	NA	18.6	moderate	5	2.39	2.421	4.82	NA	NA	NA	0	NA	NA	NA	NA	NA	NA	NA	NA	NA	NA	NA	NA	NA	NA	NA	NA	NA	NA	NA
134	female	NA	18.6	moderate	10	2.35	29.7675	7.76	NA	NA	NA	0	NA	NA	NA	NA	NA	NA	NA	NA	NA	NA	NA	NA	NA	NA	NA	NA	NA	NA	NA
134	female	NA	18.6	moderate	14	2.17	0.0625	6.17	NA	NA	NA	0	NA	NA	NA	NA	NA	NA	NA	NA	NA	NA	NA	NA	NA	NA	NA	NA	NA	NA	NA
136	male	NA	31.3	moderate	15	14.28	5.549	15.89	NA	NA	NA	0	NA	NA	NA	NA	NA	NA	NA	NA	NA	NA	NA	NA	NA	NA	NA	NA	NA	NA	NA
136	male	NA	31.3	moderate	19	111.12	9.71	12.82	NA	NA	NA	0	NA	NA	NA	NA	NA	NA	NA	NA	NA	NA	NA	NA	NA	NA	NA	NA	NA	NA	NA
137	male	87	20	moderate	2	15.3	5.809	20.91	11.39	7	2.4	0	0	1	1	0	0	0	0	0	0	0	0	0	0	0	0	0	0	0	2
138	male	75	39.8	critical	10	4148.96	9.3825	15.71	3.55	11	184.6	0	1	1	1	0	1	1	0	0	0	0	0	0	0	0	0	0	0	0	4
138	male	75	39.8	critical	14	8876.61	76.775	4.88	7.35	8	NA	0	1	1	1	0	1	1	0	0	0	0	0	0	0	0	0	0	0	0	4
138	male	75	39.8	critical	17	2257.55	74.6	4.89	6.8	11	31.3	0	1	1	1	0	1	1	0	0	0	0	0	0	0	0	0	0	0	0	4
139	male	71	27	critical	3	13.94	18.4725	23.42	6.35	37	124.4	0	1	1	1	0	0	0	0	0	0	0	0	0	0	0	0	0	0	0	1
139	male	71	27	critical	12	1329.8	19.8625	27.85	9.34	15	35.9	0	1	1	1	0	0	0	0	0	0	0	0	0	0	0	0	0	0	0	1
139	male	71	27	critical	14	235.26	38.3375	15.98	12.96	11	21.4	0	1	1	1	0	0	0	0	0	0	0	0	0	0	0	0	0	0	0	1
139	male	71	27	critical	17	151.61	22.76	10.74	19.34	12	3.6	0	1	1	1	0	0	0	0	0	0	0	0	0	0	0	0	0	0	0	1
139	male	71	27	critical	21	100.71	42.38	32.68	11.29	25	3.9	0	1	1	1	0	0	0	0	0	0	0	0	0	0	0	0	0	0	0	1
141	male	64	26	critical	7	212.06	15.7975	26.64	7.01	13	NA	0	1	1	0	0	1	0	0	0	0	0	0	0	0	0	0	0	0	0	2
141	male	64	26	critical	9	1707.76	25.605	11.85	7.86	6	67.8	0	1	1	0	0	1	0	0	0	0	0	0	0	0	0	0	0	0	0	2
142	male	57	25.9	moderate	14	24.06	10.52	7.98	4.52	25	64.2	0	0	1	1	1	0	1	0	0	0	0	0	0	0	0	0	0	0	0	7
142	male	57	25.9	moderate	18	12.29	16.31	15.71	4.61	27	31	0	0	1	1	1	0	1	0	0	0	0	0	0	0	0	0	0	0	0	7
143	female	86	37	moderate	7	89.43	43.0975	19.44	5.49	27	44.7	0	0	1	1	0	0	0	0	0	0	0	0	0	0	0	0	0	0	0	7
145	female	82	NA	moderate	10	6.06	41.5625	8.83	NA	NA	NA	0	0	1	1	0	0	0	0	0	0	0	0	0	0	0	0	0	0	0	5
146	male	56	22	critical	11	1268.28	13.33	15.78	9.88	9	333.5	0	1	1	0	0	0	1	0	0	0	0	0	0	0	0	0	0	0	0	7
146	male	56	22	critical	15	1069.15	18.75	13.36	9.93	15	37.5	0	1	1	0	0	0	1	0	0	0	0	0	0	0	0	0	0	0	0	7
146	male	56	22	critical	18	672.17	46.3825	19.95	9.57	14	6.9	0	1	1	0	0	0	1	0	0	0	0	0	0	0	0	0	0	0	0	7
147	male	51	24.9	critical	9	689.9	5.9125	25	6.57	17	273.3	0	1	0	0	0	0	0	0	0	0	0	0	0	0	0	0	0	0	0	7
149	male	67	37.1	moderate	5	15.3	31.045	8.45	6.09	29	14.8	0	0	1	1	1	0	0	0	0	1	0	0	0	0	0	0	0	0	0	2
151	female	43	37.5	moderate	3	139.08	54.525	8.61	8.33	19	128.5	0	0	0	0	0	0	0	0	0	0	0	0	0	0	0	0	0	0	0	2
152	female	60	24	moderate	4	16.34	27.645	9.76	3.97	39	19.9	0	0	1	1	0	0	0	0	0	0	0	0	0	0	0	0	0	0	0	2
154	male	NA	24.2	severe	13	54.92	5.79	18.94	NA	NA	NA	0	NA	NA	NA	NA	NA	NA	NA	NA	NA	NA	NA	NA	NA	NA	NA	NA	NA	NA	NA
154	male	NA	24.2	severe	20	209.12	12.625	41.74	NA	NA	NA	0	NA	NA	NA	NA	NA	NA	NA	NA	NA	NA	NA	NA	NA	NA	NA	NA	NA	NA	NA
156	male	65	28.4	critical	20	2450.22	11.645	6.65	17.09	2	450.3	0	1	0	0	0	0	0	0	0	0	0	0	0	0	0	0	0	0	0	14
156	male	65	28.4	critical	22	1626.65	40.28	11.56	10.65	5	220.3	0	1	0	0	0	0	0	0	0	0	0	0	0	0	0	0	0	0	0	14
157	male	63	24.7	critical	24	1428.18	32.2075	7.5	15.78	5	74.9	0	1	1	1	0	0	0	0	0	0	0	0	0	0	0	0	0	0	0	14
160	female	18	18.8	moderate	3	4.53	33.21	12.13	3.78	15	12.9	0	0	1	0	0	0	0	0	0	0	0	0	0	0	0	1	0	0	1	2
160	female	18	18.8	moderate	8	2.32	22.8325	14.41	5.52	25	1.9	0	0	1	0	0	0	0	0	0	0	0	0	0	0	0	1	0	0	1	2
165	female	75	29.1	severe	2	85.32	33.67	6.05	16.4	2	62.2	0	0	1	1	1	0	1	0	0	0	0	1	0	0	1	0	0	0	0	2
165	female	75	29.1	severe	6	15.31	41.6975	8.45	8.49	26	100.1	0	0	1	1	1	0	1	0	0	0	0	1	0	0	1	0	0	0	0	2
168	male	52	27.8	severe	2	119.1	9.445	52.49	15.12	16	198.6	0	0	0	0	0	0	0	0	0	0	0	0	0	0	0	0	0	0	0	2
168	male	52	27.8	severe	5	14.28	11.61	11.73	7.65	23	331.2	0	0	0	0	0	0	0	0	0	0	0	0	0	0	0	0	0	0	0	2
169	male	70	25.5	moderate	2	2.32	24.225	24.19	4.89	22	7	0	0	1	1	1	0	1	0	0	0	0	1	0	0	0	0	0	0	0	2
170	female	66	40.1	moderate	9	16.86	26.58	10.29	4.12	33	123.5	0	0	1	1	0	0	1	0	0	0	0	0	0	0	0	0	0	0	0	7
172	female	NA	26	moderate	7	32.41	100.525	7.38	NA	NA	NA	0	NA	NA	NA	NA	NA	NA	NA	NA	NA	NA	NA	NA	NA	NA	NA	NA	NA	NA	NA
173	female	63	25	moderate	5	22.91	10.275	8.35	6.86	22	21.4	0	0	0	0	0	0	0	0	0	0	0	0	0	0	0	0	0	0	0	5
174	male	64	NA	moderate	3	6.06	193	11.88	5.46	31	52.7	0	0	1	1	0	0	0	0	0	1	0	0	0	0	0	0	0	0	0	2
175	male	NA	30	moderate	2	2.39	47.8175	6.96	NA	NA	NA	0	NA	NA	NA	NA	NA	NA	NA	NA	NA	NA	NA	NA	NA	NA	NA	NA	NA	NA	NA
175	male	NA	30	moderate	6	15.31	64.675	19.25	NA	NA	NA	0	NA	NA	NA	NA	NA	NA	NA	NA	NA	NA	NA	NA	NA	NA	NA	NA	NA	NA	NA
175	male	NA	30	moderate	15	2.35	24.704	6.32	NA	NA	NA	0	NA	NA	NA	NA	NA	NA	NA	NA	NA	NA	NA	NA	NA	NA	NA	NA	NA	NA	NA
177	male	82	34	moderate	2	11.1	18.4525	14.71	5.35	27	12.8	0	0	1	1	1	0	0	0	0	0	0	0	0	0	0	0	0	0	0	1
178	male	64	31	moderate	2	19.56	21.47	3.24	NA	NA	NA	0	0	0	0	0	0	0	0	0	0	0	0	0	0	0	0	0	0	0	1

## Sheet: Overview
			COVID-19 Disease severity
		Total	Moderate	Severe	Critical
	Total Patients	116	52 (44.8)	21 (18.1)	42 (36.2)
	Female	48 (41.4)	29 (25)	7 (6)	12 (10.3)
	Male	68 (58.6)	23 (19.8)	14 (12.1)	31 (26.7)
	Median Age	65 (35 – 91)	63 (18 – 87)	60 (35 – 77)	69 (45 – 91)
	Median BMI	27.4 (19.6 – 55)	27.6 (18.6 – 55)	27 (22 – 44)	28 (19.6 – 52.1)
	ICU admission	31 (26.7)	0 (0.0)	0 (0.0)	31 (26.7)
	Mortality	9 (7.8)	0 (0.0)	0 (0.0)	9 (7.8)
	All Comorbidity	58 (50)	25 (21.6)	7 (6)	26 (22.4)
	Hypertension	46 (39.7)	22 (19)	6 (5.2)	18 (15.5)
	Coronary Artery Disease	20 (17.2)	9 (7.8)	4 (3.4)	7 (6)
	Obesity	8 (6.9)	1 (0.9)	1 (0.9)	6 (5.2)
	DM	25 (21.6)	8 (3.4)	4 (3.4)	13 (11.2)
	COPD	1 (0.9)	0	0	1 (0.9)
	Asthma	2 (1.7)	0	0	2 (1.7)
	Chronic Kidney Failure	4 (3.4)	3 (2.6)	0	1(0.9)
	Active Hematological Malignancy	1 (0.9)	1(0.9)	0	0
	Active Solid Cancer	3 (2.6)	1 (0.9)	1 (0.9)	1 (0.9)
	Remission Solid Cancer	2 (1.7)	0	0	2 (1.7)
	Lung Cancer	1 (0.9)	0	1 (0.9)	0
