# Supplementary material for: FABP4 as a therapeutic host target controlling SARS-CoV-2 infection
Source: EMBO Mol Med. 2025 Jan 22;17(3):414–40. doi: 10.1038/s44321-024-00188-x (PMC11904229; doi:10.1038/s44321-024-00188-x)
Supplement: Supplementary file 6 — Source data Fig. 1 [file 44321_2024_188_MOESM6_ESM.zip]

Archive with 18 entries (12 files):
- Figure 1/
- Figure 1/1G-H/
- Figure 1/1G-H/Cohort 1_FABP4 conc_comorbid_Age.xlsx
- Figure 1/1E-F/
- Figure 1/1E-F/Effect size estimate.xlsx
- Figure 1/1D/
- Figure 1/1D/Cohot 1_IL-6 conc_severity.xlsx
- Figure 1/1B-C/
- Figure 1/1B-C/Cohort 1_FABP4 conc_severity.xlsx
- Figure 1/1A/
- Figure 1/1A/PATIENT 3_low magnification.png
- Figure 1/1A/PATIENT 2_low magnification.png
- Figure 1/1A/PATIENT 1_low magnification.png
- Figure 1/1A/CONTROL_low magnification.png
- Figure 1/1A/PATIENT 2_high magnification.png
- Figure 1/1A/PATIENT 3_high magnification.png
- Figure 1/1A/PATIENT 1_high magnification.png
- Figure 1/1A/CONTROL_high magnification.png
