# Supplementary material for: FABP4 as a therapeutic host target controlling SARS-CoV-2 infection
Source: EMBO Mol Med. 2025 Jan 22;17(3):414–40. doi: 10.1038/s44321-024-00188-x (PMC11904229; doi:10.1038/s44321-024-00188-x)
Supplement: Supplementary file 6 — Source data Fig. 1 [file 44321_2024_188_MOESM6_ESM.zip › Figure 1/1G-H/Cohort 1_FABP4 conc_comorbid_Age.xlsx]

## Sheet: Data description
	Data description
	Cohort 1_Pateint Cohort [Nov20_May21] and healthy controls
	Maximum FABP4 concentration per patient (ng/ml)
	pooled from patients with either severe or critical disease.
	Comorbidities
	hypertension
	coronary artery disease
	obesity
	diabetes
	COPD
	Asthma
	Chronic kidney failure
	Active hematological malignancy
	Active sold cancer
	Remission Solid Cancer
	Lung Cancer
	Solid organ transplant
	Autoimmune disease
	Immunosuppressive treatment.

## Sheet: Data
FABP4 (ng/ml)	age	comorbidity	condition
32.409	55	no	Severe
50.8665	60	yes	Severe
23.7435	60	yes	Severe
10.8319	57	yes	Severe
12.7383	49	no	Severe
48.9601	71	yes	Severe
10.052	37	yes	Severe
15.8579	47	no	Severe
8.49219	46	yes	Severe
38.8214	99	yes	Severe
32.8422	52	no	Severe
50.4332	70	yes	Severe
14.3847	50	no	Severe
13.7781	33	yes	Severe
14.4714	73	yes	Severe
7.45233	73	yes	Severe
10.1386	51	no	Severe
31.4558	59	yes	Severe
17.591	67	yes	Severe
31.0041	72	yes	Severe
75.5831	88	yes	Severe
30.9204	54	no	Severe
38.6295	62	no	Severe
19.2729	57	yes	Severe
75.4155	44	no	Severe
33.0152	59	yes	Severe
57.4834	80	yes	Severe
18.1835	65	yes	Severe
15.0831	64	yes	Severe
50.277	63	yes	Severe
9.80401	52	yes	Severe
32.2611	53	yes	Severe
13.072	44	no	Severe
11.6475	64	yes	Severe
33.3504	47	yes	Severe
16.0886	51	yes	Severe
9.04986	48	no	Severe
14.9993	71	no	Severe
23.6604	68	yes	Severe
51.9116	67	yes	Severe
34.696	64	no	Severe
31.9592	49	yes	Severe
18.9813	69	yes	Severe
13.7725	69	no	Severe
20.2173	62	yes	Severe
35.4023	59	yes	Severe
21.4533	49	no	Severe
19.2461	65	yes	Severe
16.5976	50	no	Severe
13.5076	55	no	Severe
27.6332	65	yes	Severe
14.4787	45	yes	Severe
48.645	61	yes	Severe
25.6909	65	no	Severe
24.0135	65	yes	Severe
30.37	56	yes	Severe
17.7453	47	no	Severe
38.8454	61	yes	Severe
11.6536	51	yes	Severe
15.803	48	no	Severe
44.4956	79	no	Severe
10.3293	71	yes	Severe
27.5449	75	yes	Severe
17.3921	54	no	Severe
9.61191	51	no	Severe
20.5207	29	yes	Severe
45.771	49	yes	Severe
23.4958	72	yes	Severe
35.6956	94	yes	Severe
26.6488	47	no	Severe
48.8725	83	yes	Severe
16.9136	89	yes	Severe
19.962	59	no	Severe
6.72142	59	no	Severe
5.85414	68	yes	Severe
43.3641	45	yes	Severe
34.9137	38	no	Severe
13.1204	49	yes	Severe
12.2309	65	yes	Severe
35.9144	57	yes	Severe
34.3577	61	yes	Severe
34.9137	62	yes	Severe
26.4632	62	no	Severe
12.2309	56	yes	Severe
26.4632	79	yes	Severe
23.4611	57	no	Severe
21.0149	77	no	Severe
15.4554	63	no	Severe
29.4654	80	yes	Severe
8.67282	36	no	Severe
21.5709	67	yes	Severe
19.1292	54	no	Severe
15.3239	74	yes	Severe
22.9344	59	yes	Severe
27.5625	42	no	Severe
12.9585	61	no	Severe
10.3873	44	yes	Severe
15.2211	58	yes	Severe
8.56439	41	yes	Severe
26.1226	53	yes	Severe
18.8206	38	yes	Severe
9.46174	61	yes	Severe
13.3006	53	yes	Severe
11.2789	54	no	Severe
23.0899	63	yes	Severe
18.9401	53	yes	Severe
11.811	95	yes	Severe
59.2676	62	yes	Severe
13.5134	62	yes	Severe
14.6839	56	yes	Severe
41.498	79	yes	Severe
27.3461	61	yes	Severe
10.0021	72	yes	Severe
10.8566	44	yes	Severe
4.22799	34	no	Severe
12.666	57	yes	Severe
27.5292	58	no	Severe
5.85414	47	yes	Severe
11.632	44	yes	Severe
6.39619	40	yes	Severe
4.78207	52	yes	Severe
22.0211	54	yes	Severe
34.3482	72	yes	Severe
12.2074	42	yes	Severe
31.8349	58	no	Severe
10.2925	44	no	Severe
11.0106	58	no	Severe
49.4278	75	yes	Severe
26.0902	58	yes	Severe
12.0877	39	no	Severe
42.0077	63	yes	Severe
45.9571	78	yes	Severe
8.49728	79	yes	Severe
31.7622	62	yes	Critical
14.4941	59	yes	Critical
67.0545	64	yes	Critical
62.2486	80	yes	Critical
72.7679	56	yes	Critical
48.6698	67	yes	Critical
40.431	54	yes	Critical
29.9922	79	yes	Critical
41.2515	70	yes	Critical
46.2292	93	yes	Critical
17.5624	57	yes	Critical
97.5975	87	yes	Critical
25.3253	78	yes	Critical
50.3691	73	yes	Critical
8.3083	61	no	Critical
8.7087	51	yes	Critical
24.024	73	yes	Critical
48.2482	94	yes	Critical
41.8463	61	yes	Critical
51.7116	93	yes	Critical
22.3223	74	yes	Critical
10.4519	69	yes	Critical
66.4916	78	yes	Critical
17.8457	91	yes	Critical
13.7681	58	no	Critical
14.6912	90	yes	Critical
6.61301	46	no	Critical
10.2294	74	yes	Critical
180.15	70	yes	Critical
10.8196	93	yes	Critical
41.2024	75	yes	Critical
40.8295	58	yes	Critical
34.8645	81	yes	Critical
16.2495	87	yes	Critical
39.9039	52	yes	Critical
57.3523	75	yes	Critical
17.7696	53	yes	Critical
13.3122	45	yes	Critical
76.3838	98	yes	Critical
19.516	71	yes	Critical
37.6103	76	yes	Critical
14.8403	44	yes	Critical
