# Supplementary material for: FABP4 as a therapeutic host target controlling SARS-CoV-2 infection
Source: EMBO Mol Med. 2025 Jan 22;17(3):414–40. doi: 10.1038/s44321-024-00188-x (PMC11904229; doi:10.1038/s44321-024-00188-x)
Supplement: Supplementary file 6 — Source data Fig. 1 [file 44321_2024_188_MOESM6_ESM.zip › Figure 1/1E-F/Effect size estimate.xlsx]

## Sheet: Data description
	Data description
	Effect size estimates and inference based on regression analysis of FABP4 concentration on COVID-19 severity and oxygen support
	measures while accounting for time of collection post symptom onset, age, sex, and BMI
	using the linear mixed model to account for the patient-level random effects.
	For severity, the healthy controls were used as a reference group
	For oxygen support, patients who did not require oxygen support were used as a reference group
	p-values are calculated based on the Wald test.
	Note: GEE & GLMM account for two statistical methods used to check the robustness of the analysis.
	the figure reports the GLMM data.

## Sheet: Data
Severity	Estimate	SE	Pval	method
Mild	-0.257042	1.49244	0.863257	GEE (robust SE)
Moderate	1.10221	1.76027	0.531211	GEE (robust SE)
Severe	9.72707	1.80563	7.16078e-08	GEE (robust SE)
Critical	10.5839	2.66013	6.92883e-05	GEE (robust SE)
Mild	-1.15478	2.86911	0.687494	GLMM
Moderate	0.258886	2.66266	0.922583	GLMM
Severe	8.96494	2.57496	0.000542053	GLMM
Critical	9.84405	3.10642	0.00164329	GLMM
oxy_support	Estimate	SE	Pval	method
Nasal canula or mask	-0.747975	1.51676	0.621914	GEE (robust SE)
Non-invasive ventilation	12.2157	2.04035	2.13661e-09	GEE (robust SE)
Mechanical ventilation	9.26658	3.53952	0.00884388	GEE (robust SE)
Nasal canula or mask	-0.939417	3.67923	0.798727	GLMM
Non-invasive ventilation	12.2934	3.42663	0.000415556	GLMM
Mechanical ventilation	9.21029	3.94998	0.0207444	GLMM
