# Supplementary material for: FABP4 as a therapeutic host target controlling SARS-CoV-2 infection
Source: EMBO Mol Med. 2025 Jan 22;17(3):414–40. doi: 10.1038/s44321-024-00188-x (PMC11904229; doi:10.1038/s44321-024-00188-x)
Supplement: Supplementary file 6 — Source data Fig. 1 [file 44321_2024_188_MOESM6_ESM.zip › Figure 1/1D/Cohot 1_IL-6 conc_severity.xlsx]

## Sheet: Data description
	Data description
	Cohort 1_Pateint Cohort [Nov20_May21] and healthy controls
1	Maximum IL-6 concentration per patient (ng/ml)
2	Sex
3	Condition: COVID-19 positive patients stratified based on disease severity.

## Sheet: Data
IL-6 (pg/ml)	Sex	severity
1.5	male	Mild
3.3	male	Mild
5.2	male	Mild
18.4	male	Mild
1.5	female	Mild
20.7	male	Mild
6.8	male	Mild
25.6	female	Mild
33.6	male	Mild
1.5	female	Mild
17.5	female	Moderate
2.4	female	Moderate
2	female	Moderate
3.5	male	Moderate
27.6	male	Moderate
25.4	male	Moderate
11.7	male	Moderate
3.9	female	Moderate
1.8	female	Moderate
123.5	female	Moderate
62.3	male	Moderate
14.7	male	Moderate
77.4	female	Moderate
42.5	male	Moderate
31.8	male	Moderate
611.4	male	Moderate
10.9	male	Moderate
11.4	male	Moderate
966.2	male	Severe
235.3	male	Severe
570.3	male	Severe
23.4	male	Severe
1.5	female	Severe
23.1	male	Severe
41.8	male	Severe
85.7	female	Severe
26	male	Severe
414	male	Severe
78.5	male	Severe
66.2	male	Severe
55.2	female	Severe
77.9	female	Severe
1191	female	Severe
83.9	male	Severe
15.6	female	Severe
711.1	male	Severe
5.7	male	Severe
1889	male	Severe
306.3	male	Severe
68.1	male	Severe
1028	male	Severe
922.4	male	Severe
30.1	female	Severe
23.5	female	Severe
23.4	male	Severe
1046	male	Severe
30.6	male	Severe
382.2	male	Severe
26	male	Severe
996.5	male	Severe
647.2	male	Severe
32.3	male	Severe
119.6	male	Severe
33.8	male	Severe
2.9	male	Severe
3032	male	Severe
43.7	male	Severe
24.5	male	Severe
257.9	male	Severe
274.5	male	Severe
8.4	male	Severe
4.7	female	Severe
487	female	Severe
1270	male	Severe
8.2	male	Severe
20	male	Severe
21.8	male	Severe
19.4	female	Severe
29.7	male	Severe
44.1	male	Severe
545.5	male	Severe
164.2	male	Severe
105	male	Critical
361.2	male	Critical
5180	female	Critical
229	male	Critical
306.2	male	Critical
1379	female	Critical
1466	female	Critical
43.4	male	Critical
308.1	male	Critical
571.4	female	Critical
257.6	female	Critical
11030	male	Critical
2322	female	Critical
1117	male	Critical
7767	male	Critical
107.4	male	Critical
59.4	male	Critical
