# Supplementary material for: FABP4 as a therapeutic host target controlling SARS-CoV-2 infection
Source: EMBO Mol Med. 2025 Jan 22;17(3):414–40. doi: 10.1038/s44321-024-00188-x (PMC11904229; doi:10.1038/s44321-024-00188-x)
Supplement: Supplementary file 6 — Source data Fig. 1 [file 44321_2024_188_MOESM6_ESM.zip › Figure 1/1B-C/Cohort 1_FABP4 conc_severity.xlsx]

## Sheet: Data description
	Data description
	Cohort 1_Pateint Cohort [Nov20_May21] and healthy controls
1	Maximum FABP4 concentration per patient (ng/ml)
2	Sex
3	Condition: healthy controls and COVID-19 positive patients stratified based on disease severity.

## Sheet: Data
FABP4 (ng/ml)	Sex	condition
3.8786	female	healthy ctrl
3.38496	female	healthy ctrl
3.94912	female	healthy ctrl
5.43004	female	healthy ctrl
2.53872	female	healthy ctrl
3.31444	female	healthy ctrl
2.25664	female	healthy ctrl
2.89132	female	healthy ctrl
4.79536	female	healthy ctrl
2.4682	female	healthy ctrl
2.67976	female	healthy ctrl
3.38496	female	healthy ctrl
2.67976	female	healthy ctrl
3.59652	female	healthy ctrl
3.10288	female	healthy ctrl
3.31444	female	healthy ctrl
3.1734	female	healthy ctrl
2.04508	female	healthy ctrl
3.1734	female	healthy ctrl
2.32716	female	healthy ctrl
1.55144	female	healthy ctrl
2.53872	female	healthy ctrl
3.03236	female	healthy ctrl
3.526	female	healthy ctrl
2.32716	female	healthy ctrl
4.30172	female	healthy ctrl
4.37224	female	healthy ctrl
2.75028	female	healthy ctrl
3.66704	female	healthy ctrl
3.36071	female	healthy ctrl
2.1682	female	healthy ctrl
2.81866	female	healthy ctrl
2.4682	male	healthy ctrl
3.66704	male	healthy ctrl
3.24392	male	healthy ctrl
3.24392	male	healthy ctrl
4.72484	male	healthy ctrl
3.45548	male	healthy ctrl
2.75028	male	healthy ctrl
6.06472	male	healthy ctrl
6.98148	male	healthy ctrl
2.67976	male	healthy ctrl
2.96184	male	healthy ctrl
3.66704	male	healthy ctrl
6.20576	male	healthy ctrl
5.11472	male	Mild
8.95076	male	Mild
6.09832	female	Mild
3.54096	male	Mild
14.4552	female	Mild
5.01636	male	Mild
5.01636	male	Mild
10.918	male	Mild
12.8819	female	Mild
3.83604	female	Mild
3.4426	male	Mild
4.81841	male	Mild
3.24588	male	Mild
2.75408	male	Mild
3.83604	female	Mild
3.63932	male	Mild
15.1436	female	Mild
1.67169	female	Mild
16.9009	male	Mild
7.44973	female	Mild
6.89378	female	Mild
20.6813	male	Mild
14.5659	male	Mild
16.6609	female	Mild
13.9849	female	Mild
9.97597	male	Mild
5.2451	female	Mild
11.0044	female	Mild
5.85228	female	Mild
3.93698	male	Mild
13.4415	female	Mild
4.78207	female	Mild
22.2605	male	Mild
21.7818	female	Mild
6.22336	female	Mild
7.42016	male	Mild
10.8156	female	Moderate
3.87559	male	Moderate
4.59663	male	Moderate
12.9008	male	Moderate
5.31767	female	Moderate
15.5369	female	Moderate
6.94001	female	Moderate
17.307	male	Moderate
12.1935	female	Moderate
6.94001	male	Moderate
19.4681	female	Moderate
13.4294	male	Moderate
25.1511	male	Moderate
18.4766	male	Moderate
7.39066	female	Moderate
9.73404	male	Moderate
3.96572	male	Moderate
13.159	female	Moderate
6.48936	female	Moderate
8.02157	male	Moderate
23.1997	male	Moderate
4.95715	female	Moderate
40.8706	female	Moderate
3.24468	male	Moderate
10.9959	male	Moderate
5.49793	male	Moderate
3.04916	female	Moderate
4.72008	male	Moderate
3.24588	female	Moderate
8.3606	female	Moderate
4.32784	male	Moderate
4.03276	female	Moderate
4.22948	male	Moderate
4.918	male	Moderate
6.98356	female	Moderate
6.29504	male	Moderate
5.9016	male	Moderate
5.60652	female	Moderate
6.68678	male	Moderate
1.27835	male	Moderate
13.226	female	Moderate
13.7681	female	Moderate
16.9009	male	Moderate
18.9718	male	Moderate
15.5666	female	Moderate
6.00426	female	Moderate
11.1073	female	Moderate
5.65648	male	Moderate
13.1642	male	Moderate
27.2539	male	Moderate
14.604	male	Moderate
39.5953	male	Moderate
8.29959	male	Moderate
30.68	female	Moderate
9.57645	female	Moderate
4.89463	female	Moderate
6.27789	male	Moderate
3.93699	male	Moderate
4.68182	female	Moderate
38.6443	female	Moderate
27.7877	male	Moderate
14.7339	male	Moderate
16.9311	male	Moderate
22.8764	male	Moderate
9.69338	male	Moderate
13.5707	male	Moderate
14.3616	male	Moderate
8.13824	female	Moderate
24.6541	male	Moderate
15.9174	female	Moderate
35.1859	female	Moderate
5.74464	male	Moderate
32.409	male	Severe
50.8665	male	Severe
23.7435	male	Severe
10.8319	male	Severe
12.7383	male	Severe
48.9601	female	Severe
10.052	female	Severe
15.8579	male	Severe
8.49219	male	Severe
38.8214	female	Severe
32.8422	female	Severe
50.4332	male	Severe
14.3847	male	Severe
13.7781	male	Severe
14.4714	male	Severe
7.45233	male	Severe
10.1386	male	Severe
31.4558	female	Severe
17.591	male	Severe
31.0041	female	Severe
75.5831	female	Severe
30.9204	female	Severe
38.6295	male	Severe
19.2729	male	Severe
75.4155	female	Severe
33.0152	male	Severe
57.4834	female	Severe
18.1835	male	Severe
15.0831	male	Severe
50.277	male	Severe
9.80401	male	Severe
32.2611	male	Severe
13.072	male	Severe
11.6475	male	Severe
33.3504	female	Severe
16.0886	female	Severe
9.04986	male	Severe
14.9993	male	Severe
23.6604	male	Severe
51.9116	male	Severe
34.696	female	Severe
31.9592	male	Severe
18.9813	male	Severe
13.7725	male	Severe
20.2173	male	Severe
35.4023	male	Severe
21.4533	male	Severe
19.2461	male	Severe
16.5976	female	Severe
13.5076	male	Severe
27.6332	male	Severe
14.4787	male	Severe
48.645	male	Severe
25.6909	male	Severe
24.0135	male	Severe
30.37	male	Severe
17.7453	male	Severe
38.8454	male	Severe
11.6536	male	Severe
15.803	male	Severe
44.4956	female	Severe
10.3293	male	Severe
27.5449	female	Severe
17.3921	male	Severe
9.61191	female	Severe
20.5207	male	Severe
45.771	male	Severe
23.4958	female	Severe
35.6956	male	Severe
26.6488	female	Severe
48.8725	male	Severe
16.9136	female	Severe
19.962	male	Severe
6.72142	male	Severe
5.85414	male	Severe
43.3641	male	Severe
34.9137	female	Severe
13.1204	male	Severe
12.2309	male	Severe
35.9144	male	Severe
34.3577	male	Severe
34.9137	female	Severe
26.4632	female	Severe
12.2309	female	Severe
26.4632	male	Severe
23.4611	male	Severe
21.0149	female	Severe
15.4554	female	Severe
29.4654	male	Severe
8.67282	male	Severe
21.5709	male	Severe
19.1292	male	Severe
15.3239	female	Severe
22.9344	female	Severe
27.5625	female	Severe
12.9585	female	Severe
10.3873	male	Severe
15.2211	male	Severe
8.56439	male	Severe
26.1226	female	Severe
18.8206	female	Severe
9.46174	male	Severe
13.3006	female	Severe
11.2789	female	Severe
23.0899	male	Severe
18.9401	female	Severe
11.811	female	Severe
59.2676	female	Severe
13.5134	male	Severe
14.6839	female	Severe
41.498	female	Severe
27.3461	female	Severe
10.0021	male	Severe
10.8566	male	Severe
4.22799	female	Severe
12.666	male	Severe
27.5292	male	Severe
5.85414	male	Severe
11.632	female	Severe
6.39619	female	Severe
4.78207	male	Severe
22.0211	male	Severe
34.3482	male	Severe
12.2074	male	Severe
31.8349	male	Severe
10.2925	male	Severe
11.0106	male	Severe
49.4278	male	Severe
26.0902	male	Severe
12.0877	male	Severe
42.0077	female	Severe
45.9571	male	Severe
8.49728	male	Severe
31.7622	male	Critical
14.4941	male	Critical
67.0545	male	Critical
62.2486	female	Critical
72.7679	male	Critical
48.6698	female	Critical
40.431	female	Critical
29.9922	female	Critical
41.2515	female	Critical
46.2292	male	Critical
17.5624	male	Critical
97.5975	female	Critical
25.3253	female	Critical
50.3691	male	Critical
8.3083	male	Critical
8.7087	male	Critical
24.024	male	Critical
48.2482	female	Critical
41.8463	female	Critical
51.7116	female	Critical
22.3223	male	Critical
10.4519	male	Critical
66.4916	female	Critical
17.8457	male	Critical
13.7681	male	Critical
14.6912	female	Critical
6.61301	male	Critical
10.2294	male	Critical
180.15	male	Critical
10.8196	female	Critical
41.2024	male	Critical
40.8295	male	Critical
34.8645	male	Critical
16.2495	male	Critical
39.9039	male	Critical
57.3523	male	Critical
17.7696	female	Critical
13.3122	female	Critical
76.3838	female	Critical
19.516	male	Critical
37.6103	female	Critical
14.8403	male	Critical
