# Supplementary material for: FABP4 as a therapeutic host target controlling SARS-CoV-2 infection
Source: EMBO Mol Med. 2025 Jan 22;17(3):414–40. doi: 10.1038/s44321-024-00188-x (PMC11904229; doi:10.1038/s44321-024-00188-x)
Supplement: Supplementary file 7 — Source data Fig. 2 [file 44321_2024_188_MOESM7_ESM.zip]

Archive with 28 entries (19 files):
- Figure 2/
- Figure 2/2L-P/
- Figure 2/2L-P/uninfected.tif
- Figure 2/2L-P/colocalization and image information.xlsx
- Figure 2/2L-P/Infected_48hpi.tif
- Figure 2/2L-P/Infected_24hpi.tif
- Figure 2/2L-P/Infected_12hpi.tif
- Figure 2/2L-P/Infected_8hpi.tif
- Figure 2/2I-K/
- Figure 2/2I-K/Percent LD area_dsRNA.xlsx
- Figure 2/2I-K/dsRNA.tif
- Figure 2/2I-K/DAPI.tif
- Figure 2/2I-K/Lipid droplets.tif
- Figure 2/2H/
- Figure 2/2H/Percent LD area_nucleocapsid.xlsx
- Figure 2/2E/
- Figure 2/2E/Viral titers.xlsx
- Figure 2/2F-G/
- Figure 2/2F-G/WB quantification.xlsx
- Figure 2/2F-G/Actin_WB.tiff
- Figure 2/2F-G/FABP4_WB.tiff
- Figure 2/2F-G/nucleocapsid_WB.tiff
- Figure 2/2D/
- Figure 2/2D/IL6 concentration.xlsx
- Figure 2/2C/
- Figure 2/2C/Viral titer.xlsx
- Figure 2/2A-B/
- Figure 2/2A-B/Relative expression_MOI1.xlsx
