# Supplementary material for: FABP4 as a therapeutic host target controlling SARS-CoV-2 infection
Source: EMBO Mol Med. 2025 Jan 22;17(3):414–40. doi: 10.1038/s44321-024-00188-x (PMC11904229; doi:10.1038/s44321-024-00188-x)
Supplement: Supplementary file 7 — Source data Fig. 2 [file 44321_2024_188_MOESM7_ESM.zip › Figure 2/2L-P/colocalization and image information.xlsx]

## Sheet: Description
	Description
	differentiated hTERT adipocytes were infected then fixed and stained at 8, 12, 24, and 48 hours post infection.
		8 hpi	12 hpi	24 hpi	48 hpi
	Channel 1	FABP4	FABP4	calnexin	calnexin
	Channel 2	calnexin	calnexin	lipid droplet	lipid droplet
	Channel 3	dsRNA	dsRNA	FABP4	FABP4
	Channel 4	lipid droplet	lipid droplet	dsRNA	dsRNA
	Using Image J software
	ROIs were selected to represent a consistant area per cell, for either infected or uninfected (neighbor) cells.
	The JaCop colocalization plug-in was used to qauntify the Pearson colocalization coefficient R.

## Sheet: Data
Sample #	image #	cell #	MOI	hpi	status	dsRNA:Calnexin	dsRNA:FABP4	FABP4:Calenxin
A1	1	1	3	8	infected	r=0.315	r=0.541	r=0.368
A1	1	2	3	8	neighbor	r=0.119	r=0.182	r=0.176
A1	2	1	3	8	infected	r=0.36	r=0.476	r=0.409
A1	2	2	3	8	neighbor	r=0.103	r=0.127	r=0.141
A1	3	1	3	8	infected	r=0.187	r=0.362	r=0.135
A1	4	1	3	8	infected	r=0.403	r=0.789	r=0.374
A1	4	2	3	8	neighbor	r=0.076	r=0.139	r=0.126
A1	5	1	3	8	infected	r=0.158	r=0.252	r=0.121
A1	5	2	3	8	neighbor			r=0.069
A1	6	1	3	8	infected	r=0.264	r=0.539	r=0.237
A1	6	2	3	8	neighbor			r=0.122
A1	7	1	3	8	infected	r=0.28	r=0.191	r=0.127
A1	7	2	3	8	neighbor			r=0.077
A1	8	1	3	8	infected	r=0.188	r=0.319	r=0.146
A1	8	2	3	8	neighbor			r=0.097
A2	1	1	3	8	infected	r=0.278	r=0.601	r=0.41
A2	1	2	3	8	infected	r=0.253	r=0.357	r=0.383
A2	1	3	3	8	neighbor	r=0.161	r=0.183	r=0.277
A2	1	4	3	8	neighbor	r=0.191	r=0.263	r=0.334
A2	2	1	3	8	infected	r=0.368	r=0.341	r=0.272
A2	2	2	3	8	neighbor	r=0.195	r=0.244	r=0.231
A2	3	1	3	8	infected	r=0.707	r=0.673	r=0.708
A2	3	2	3	8	neighbor	r=0.176	r=0.099	r=0.064
A2	4	1	3	8	infected	r=0.438	r=0.749	r=0.461
A2	4	2	3	8	neighbor	r=0.136	r=0.185	r=0.242
A2	5	1	3	8	infected	r=0.388	r=0.641	r=0.421
A2	5	2	3	8	infected	r=0.515	r=0.785	r=0.518
A2	5	3	3	8	neighbor	r=0.179	r=0.213	r=0.198
A2	5	4	3	8	neighbor	r=0.148	r=0.214	r=0.266
A2	6	1	3	8	infected	r=0.213	r=0.522	r=0.22
A2	6	2	3	8	neighbor	r=0.153	r=0.195	r=0.2
A2	7	1	3	8	infected	r=0.278	r=0.53	r=0.348
A2	7	2	3	8	neighbor	r=0.172	r=0.242	r=0.335
A2	8	1	3	8	neighbor	r=0.197	r=0.394	r=0.28
A2	8	2	3	8	infected	r=0.471	r=0.67	r=0.503
A2	9	1	3	8	infected	r=0.292	r=0.407	r=0.259
A2	9	2	3	8	neighbor	r=0.088	r=0.105	r=0.082
A2	10	1	3	8	infected	r=0.303	r=0.605	r=0.376
A2	10	2	3	8	infected	r=0.486	r=0.807	r=0.501
A3	1	1	3	8	infected	r=0.427	r=0.625	r=0.407
A3	1	2	3	8	infected	r=0.2	r=0.38	r=0.252
A3	1	3	3	8	neighbor	r=0.142	r=0.169	r=0.184
A3	1	4	3	8	neighbor	r=0.225	r=0.212	r=0.145
A3	2	1	3	8	infected	r=0.479	r=0.37	r=0.428
A3	3	1	3	8	infected	r=0.178	r=0.219	r=0.279
A3	3	2	3	8	neighbor	r=0.254	r=0.274	r=0.295
A3	4	1	3	8	infected	r=0.514	r=0.788	r=0.534
A3	5	1	3	8	infected	r=0.229	r=0.504	r=0.285
A3	5	2	3	8	neighbor	r=0.285	r=0.141	r=0.189
A3	6	1	3	8	neighbor	r=0.399	r=0.765	r=0.416
A3	6	2	3	8	infected	r=0.186	r=0.208	r=0.314
A3	7	1	3	8	infected	r=0.581	r=0.807	r=0.628
A3	7	2	3	8	neighbor	r=0.228	r=0.287	r=0.308
B1	1	1	3	8	infected	r=0.505	r=0.652	r=0.481
B1	2	1	3	8	infected	r=0.255	r=0.545	r=0.281
B1	3	1	3	8	infected	r=0.433	r=0.545	r=0.406
B1	4	1	3	8	infected	r=0.556	r=0.71	r=0.61
B1	5	1	3	8	infected	r=0.703	r=0.791	r=0.69
B1	6	1	3	8	infected	r=0.436	r=0.629	r=0.465
B1	6	2	3	8	infected	r=0.481	r=0.639	r=0.512
B1	7	1	3	8	infected	r=0.451	r=0.642	r=0.487
B1	7	2	3	8	infected	r=0.63	r=0.737	r=0.651
B1	8	1	3	8	infected	r=0.485	r=0.662	r=0.434
B1	8	2	3	8	infected	r=0.541	r=0.66	r=0.52
B1	9	1	3	8	infected	r=0.487	r=0.543	r=0.455
B1	10	1	3	8	infected	r=0.558	r=0.615	r=0.591
B1	11	1	3	8	infected	r=0.769	r=0.604	r=0.669
B1	12	1	3	8	infected	r=0.475	r=0.595	r=0.443
B1	13	1	3	8	infected	r=0.582	r=0.667	r=0.57
B1	14	1	3	8	infected	r=0.503	r=0.608	r=0.509
B2	1	1	3	8	infected	r=0.58	r=0.713	r=0.571
B2	2	1	3	8	infected	r=0.442	r=0.669	r=0.389
B2	3	1	3	8	infected	r=0.676	r=0.692	r=0.598
B2	4	1	3	8	infected	r=0.499	r=0.66	r=0.468
B2	4	2	3	8	infected	r=0.724	r=0.718	r=0.64
B2	5	1	3	8	infected	r=0.496	r=0.641	r=0.482
B2	6	1	3	8	infected	r=0.394	r=0.599	r=0.383
B2	6	2	3	8	infected	r=0.521	r=0.659	r=0.5
B2	7	1	3	8	infected	r=0.514	r=0.649	r=0.469
B3	1	1	3	8	infected	r=0.593	r=0.629	r=0.533
B3	2	1	3	8	infected	r=0.418	r=0.687	r=0.375
B3	3	1	3	8	infected	r=0.633	r=0.799	r=0.564
B3	4	1	3	8	infected	r=0.44	r=0.602	r=0.449
B3	5	1	3	8	infected	r=0.565	r=0.566	r=0.657
B3	6	1	3	8	infected	r=0.707	r=0.771	r=0.781
B3	7	1	3	8	infected	r=0.65	r=0.711	r=0.584
B3	8	1	3	8	infected	r=0.444	r=0.587	r=0.385
B3	9	1	3	8	infected	r=0.415	r=0.576	r=0.441
C1	1	1	1	8	infected	r=0.481	r=0.826	r=0.497
C1	2	1	1	8	infected	r=0.273	r=0.614	r=0.371
C1	3	1	1	8	infected	r=0.229	r=0.524	r=0.377
C1	3	2	1	8	infected	r=0.207	r=0.564	r=0.281
C1	4	1	1	8	infected	r=0.228	r=0.48	r=0.292
C1	5	1	1	8	infected	r=0.309	r=0.545	r=0.406
C1	6	1	1	8	infected	r=0.183	r=0.455	r=0.299
C1	7	1	1	8	infected	r=0.297	r=0.556	r=0.383
C1	8	1	1	8	infected	r=0.187	r=0.339	r=0.223
C1	8	2	1	8	infected	r=0.174	r=0.628	r=0.221
C1	9	1	1	8	infected	r=0.443	r=0.666	r=0.516
C1	10	1	1	8	infected	r=0.388	r=0.618	r=0.434
C1	10	2	1	8	infected	r=0.487	r=0.654	r=0.575
C1	11	1	1	8	infected	r=0.425	r=0.648	r=0.448
C1	12	1	1	8	infected	r=0.306	r=0.442	r=0.538
C2	1	1	1	8	infected	r=0.319	r=0.536	r=0.435
C2	2	1	1	8	infected	r=0.118	r=0.194	r=0.197
C2	3	1	1	8	infected	r=0.387	r=0.609	r=0.436
C2	4	1	1	8	infected	r=0.3	r=0.395	r=0.432
C2	5	1	1	8	infected	r=0.27	r=0.402	r=0.434
C2	6	1	1	8	infected	r=0.141	r=0.368	r=0.239
C2	6	2	1	8	infected	r=0.44	r=0.573	r=0.545
C2	7	1	1	8	infected	r=0.238	r=0.399	r=0.379
C2	7	2	1	8	infected	r=0.302	r=0.486	r=0.468
C3	1	1	1	8	infected	r=0.335	r=0.699	r=0.327
C3	1	2	1	8	infected	r=0.243	r=0.646	r=0.245
C3	2	1	1	8	infected	r=0.295	r=0.687	r=0.353
C3	2	2	1	8	infected	r=0.404	r=0.704	r=0.421
C3	3	1	1	8	infected	r=0.872	r=0.635	r=0.706
C3	4	1	1	8	infected	r=0.801	r=0.543	r=0.6
C3	4	2	1	8	infected	r=0.893	r=0.8	r=0.837
C3	4	3	1	8	infected	r=0.776	r=0.597	r=0.644
D1	1	1	3	12	infected	r=0.149	r=0.707	r=0.199
D1	1	2	3	12	infected	r=0.263	r=0.54	r=0.271
D1	1	3	3	12	neighbor	r=0.152	r=0.222	r=0.257
D1	1	4	3	12	neighbor	r=0.163	r=0.188	r=0.194
D1	2	1	3	12	infected	r=0.312	r=0.794	r=0.359
D1	2	2	3	12	neighbor	r=0.193	r=0.28	r=0.271
D1	3	1	3	12	neighbor	r=0.275	r=0.333	r=0.418
D1	3	2	3	12	infected	r=0.624	r=0.816	r=0.715
D1	4	1	3	12	infected	r=0.513	r=0.824	r=0.531
D1	4	2	3	12	neighbor	r=0.114	r=0.176	r=0.221
D1	5	1	3	12	infected	r=0.891	r=0.871	r=0.866
D1	6	1	3	12	infected	r=0.639	r=0.802	r=0.734
D1	6	2	3	12	neighbor	r=0.182	r=0.219	r=0.106
D1	7	1	3	12	infected	r=0.47	r=0.727	r=0.523
D1	7	2	3	12	neighbor	r=0.115	r=0.208	r=0.282
D2	1	1	3	12	infected	r=0.376	r=0.552	r=0.542
D2	1	2	3	12	neighbor	r=0.134	r=0.206	r=0.241
D2	2	1	3	12	infected	r=0.362	r=0.697	r=0.383
D2	2	2	3	12	neighbor	r=0.197	r=0.408	r=0.24
D2	3	1	3	12	infected	r=0.482	r=0.75	r=0.531
D2	3	2	3	12	neighbor	r=0.228	r=0.459	r=0.269
D2	4	1	3	12	infected	r=0.47	r=0.827	r=0.494
D2	4	2	3	12	neighbor	r=0.149	r=0.25	r=0.21
D2	5	1	3	12	infected	r=0.487	r=0.814	r=0.498
D2	5	2	3	12	neighbor	r=0.124	r=0.293	r=0.246
D2	6	1	3	12	infected	r=0.656	r=0.822	r=0.756
D2	6	2	3	12	neighbor	r=0.177	r=0.208	r=0.271
D2	7	1	3	12	infected	r=0.4	r=0.822	r=0.437
D2	7	2	3	12	neighbor	r=0.166	r=0.243	r=0.258
D2	8	1	3	12	infected	r=0.466	r=0.819	r=0.561
D2	8	2	3	12	infected	r=0.439	r=0.781	r=0.478
D2	8	3	3	12	neighbor	r=0.211	r=0.294	r=0.255
D2	8	4	3	12	neighbor	r=0.147	r=0.19	r=0.244
D2	9	1	3	12	infected	r=0.329	r=0.705	r=0.398
D2	9	2	3	12	infected	r=0.242	r=0.343	r=0.335
D2	9	3	3	12	neighbor	r=0.135	r=0.218	r=0.211
D2	9	4	3	12	neighbor	r=0.264	r=0.252	r=0.248
D3	1	1	3	12	infected	r=0.484	r=0.824	r=0.524
D3	1	2	3	12	infected	r=0.2	r=0.61	r=0.306
D3	1	3	3	12	neighbor	r=0.09	r=0.182	r=0.219
D3	2	1	3	12	neighbor	r=0.13	r=0.207	r=0.181
D3	2	2	3	12	infected	r=0.471	r=0.712	r=0.486
D3	3	1	3	12	infected	r=0.327	r=0.706	r=0.34
D3	3	2	3	12	neighbor	r=0.157	r=0.187	r=0.185
D3	4	1	3	12	infected	r=0.606	r=0.815	r=0.556
D3	4	2	3	12	neighbor	r=0.176	r=0.118	r=0.133
D3	5	1	3	12	infected	r=0.239	r=0.77	r=0.249
D3	5	2	3	12	neighbor	r=0.156	r=0.179	r=0.241
D3	6	1	3	12	infected	r=0.732	r=0.836	r=0.692
D3	6	2	3	12	infected	r=0.65	r=0.623	r=0.504
D3	6	3	3	12	neighbor	r=0.104	r=0.13	r=0.174
D3	6	4	3	12	neighbor	r=0.116	r=0.129	r=0.114
D3	7	1	3	12	infected	r=0.512	r=0.581	r=0.47
D3	7	2	3	12	infected	r=0.64	r=0.734	r=0.621
D3	7	3	3	12	neighbor	r=0.152	r=0.151	r=0.223
D3	7	4	3	12	neighbor	r=0.125	r=0.178	r=0.188
E1	1	1	3	12	infected	r=0.723	r=0.596	r=0.676
E1	1	2	3	12	infected	r=0.73	r=0.787	r=0.721
E1	2	1	3	12	infected	r=0.532	r=0.672	r=0.561
E1	2	2	3	12	infected	r=0.858	r=0.904	r=0.855
E1	3	1	3	12	infected	r=0.695	r=0.833	r=0.693
E1	4	1	3	12	infected	r=0.642	r=0.678	r=0.617
E1	5	1	3	12	infected	r=0.599	r=0.875	r=0.608
E1	6	1	3	12	infected	r=0.608	r=0.822	r=0.674
E1	7	1	3	12	infected	r=0.664	r=0.807	r=0.675
E1	7	2	3	12	infected	r=0.563	r=0.613	r=0.544
E1	8	1	3	12	infected	r=0.479	r=0.665	r=0.454
E1	9	1	3	12	infected	r=0.819	r=0.816	r=0.806
E1	10	1	3	12	infected	r=0.53	r=0.671	r=0.469
E1	11	1	3	12	infected	r=0.636	r=0.815	r=0.66
E1	12	1	3	12	infected	r=0.534	r=0.663	r=0.468
E1	13	1	3	12	infected	r=0.881	r=0.83	r=0.827
E1	13	2	3	12	infected	r=0.79	r=0.711	r=0.764
E1	14	1	3	12	infected	r=0.569	r=0.68	r=0.576
E2	1	1	3	12	neighbor			r=0.295
E2	2	1	3	12	infected	r=0.498	r=0.686	r=0.471
E2	3	1	3	12	infected	r=0.757	r=0.763	r=0.68
E2	4	1	3	12	infected	r=0.715	r=0.796	r=0.657
E2	5	1	3	12	infected	r=0.316	r=0.58	r=0.271
E2	6	1	3	12	infected	r=0.681	r=0.778	r=0.594
E2	7	1	3	12	infected	r=0.506	r=0.62	r=0.569
E2	8	1	3	12	infected	r=0.805	r=0.748	r=0.738
E2	9	1	3	12	infected	r=0.598	r=0.683	r=0.688
E3	10	1	3	12	infected	r=0.674	r=0.744	r=0.67
E3	10	2	3	12	neighbor			r=0.381
E3	11	1	3	12	infected	r=0.752	r=0.741	r=0.773
E3	11	2	3	12	neighbor			r=0.509
E3	12	1	3	12	infected	r=0.57	r=0.542	r=0.511
E3	12	2	3	12	neighbor			r=0.363
E3	13	1	3	12	infected	r=0.704	r=0.682	r=0.608
E3	13	2	3	12	neighbor			r=0.342
E3	14	1	3	12	infected	r=0.857	r=0.779	r=0.818
E3	14	2	3	12	neighbor			r=0.298
E3	15	1	3	12	infected	r=0.594	r=0.689	r=0.641
E3	15	2	3	12	infected	r=0.677	r=0.806	r=0.701
E3	15	3	3	12	infected	r=0.621	r=0.804	r=0.607
E3	15	4	3	12	neighbor			r=0.387
E3	15	5	3	12	neighbor			r=0.289
E3	16	1	3	12	infected	r=0.625	r=0.6	r=0.579
E3	16	2	3	12	neighbor			r=0.339
E3	17	1	3	12	infected	r=0.695	r=0.859	r=0.735
E3	18	1	3	12	infected	r=0.631	r=0.715	r=0.591
E3	18	2	3	12	neighbor			r=0.246
E3	19	1	3	12	infected	r=0.558	r=0.712	r=0.514
E3	19	2	3	12	neighbor			r=0.243
E3	20	1	3	12	infected	r=0.56	r=0.669	r=0.512
E3	20	2	3	12	infected	r=0.352	r=0.499	r=0.328
E3	20	3	3	12	neighbor			r=0.398
E3	21	1	3	12	infected	r=0.349	r=0.368	r=0.348
E3	21	2	3	12	neighbor			r=0.273
E3	22	1	3	12	infected	r=0.462	r=0.642	r=0.405
F1	1	1	1	24	infected	r=0.833	r=0.851	r=0.762
F1	2	1	1	24	infected	r=0.84	r=0.832	r=0.707
F1	3	1	1	24	infected	r=0.787	r=0.854	r=0.699
F1	4	1	1	24	infected	r=0.703	r=0.805	r=0.551
F1	5	1	1	24	infected	r=0.769	r=0.835	r=0.663
F1	6	1	1	24	neighbor			r=0.349
F1	6	2	1	24	infected	r=0.837	r=0.689	r=0.703
F1	6	3	1	24	infected	r=0.83	r=0.607	r=0.556
F1	7	1	1	24	infected	r=0.828	r=0.782	r=0.574
F1	7	2	1	24	infected	r=0.818	r=0.671	r=0.503
F1	8	1	1	24	infected	r=0.775	r=0.731	r=0.517
F1	8	2	1	24	infected	r=0.7	r=0.573	r=0.424
F1	9	1	1	24	neighbor			r=0.28
F1	9	2	1	24	infected	r=0.872	r=0.783	r=0.644
F1	10	1	1	24	neighbor			r=0.111
F1	10	2	1	24	infected	r=0.89	r=0.792	r=0.624
F1	11	1	1	24	infected	r=0.909	r=0.645	r=0.58
F1	12	1	1	24	neighbor			r=0.116
F1	12	2	1	24	infected	r=0.897	r=0.726	r=0.561
F1	13	1	1	24	infected	r=0.909	r=0.619	r=0.518
F2	1	1	1	24	infected	r=0.853	r=0.814	r=0.611
F2	2	1	1	24	infected	r=0.881	r=0.832	r=0.677
F2	3	1	1	24	infected	r=0.925	r=0.705	r=0.65
F2	3	2	1	24	infected	r=0.875	r=0.765	r=0.574
F2	4	1	1	24	infected	r=0.856	r=0.758	r=0.618
F2	5	1	1	24	infected	r=0.898	r=0.704	r=0.548
F2	5	2	1	24	neighbor			r=0.174
F2	6	1	1	24	infected	r=0.91	r=0.658	r=0.568
F2	7	1	1	24	neighbor			r=0.195
F2	7	2	1	24	infected	r=0.649	r=0.713	r=0.933
F2	8	1	1	24	neighbor			r=0.274
F2	8	2	1	24	infected	r=0.852	r=0.433	r=0.473
F2	8	3	1	24	infected	r=0.878	r=0.547	r=0.467
F3	1	1	1	24	neighbor			r=0.265
F3	1	2	1	24	infected	r=0.86	r=0.773	r=0.565
F3	1	3	1	24	infected	r=0.86	r=0.733	r=0.524
F3	2	1	1	24	neighbor			r=0.245
F3	2	2	1	24	neighbor			r=0.218
F3	2	3	1	24	infected	r=0.872	r=0.804	r=0.618
F3	2	4	1	24	infected	r=0.898	r=0.706	r=0.622
F3	3	1	1	24	infected	r=0.892	r=0.756	r=0.799
F3	4	1	1	24	infected	r=0.9	r=0.716	r=0.625
F3	4	2	1	24	infected	r=0.907	r=0.381	r=0.347
F3	5	1	1	24	neighbor			r=0.263
F3	5	2	1	24	infected	r=0.805	r=0.835	r=0.609
F3	5	3	1	24	infected	r=0.77	r=0.781	r=0.527
G1	1	1	1	48	neighbor			r=0.238
G1	1	2	1	48	neighbor			r=0.319
G1	1	3	1	48	infected	r=0.87	r=0.774	r=0.593
G1	2	1	1	48	neighbor			r=0.31
G1	2	2	1	48	infected	r=0.587	r=0.647	r=0.587
G1	2	3	1	48	infected	r=0.874	r=0.785	r=0.647
G1	2	4	1	48	infected	r=0.889	r=0.55	r=0.473
G1	3	1	1	48	neighbor			r=0.254
G1	3	2	1	48	infected	r=0.931	r=0.704	r=0.653
G1	4	1	1	48	neighbor			r=0.313
G1	4	2	1	48	infected	r=0.854	r=0.526	r=0.447
G1	4	3	1	48	infected	r=0.912	r=0.473	r=0.42
G1	5	1	1	48	neighbor			r=0.501
G1	6	1	1	48	infected	r=0.96	r=0.551	r=0.495
G1	7	1	1	48	neighbor			r=0.171
G1	7	2	1	48	infected	r=0.953	r=0.286	r=0.286
G1	7	3	1	48	infected	r=0.938	r=0.404	r=0.432
G1	8	1	1	48	infected	r=0.956	r=0.606	r=0.557
G1	8	2	1	48	infected	r=0.925	r=0.659	r=0.537
G1	8	3	1	48	infected	r=0.937	r=0.687	r=0.632
G1	9	1	1	48	infected	r=0.955	r=0.286	r=0.29
G1	9	2	1	48	infected	r=0.942	r=0.343	r=0.34
G2	1	1	1	48	neighbor			r=0.323
G2	1	2	1	48	infected	r=0.915	r=0.573	r=0.578
G2	2	1	1	48	neighbor			r=0.311
G2	2	2	1	48	infected	r=0.875	r=0.719	r=0.548
G2	2	3	1	48	infected	r=0.887	r=0.614	r=0.473
G2	3	1	1	48	infected	r=0.926	r=0.526	r=0.446
G2	3	2	1	48	infected	r=0.91	r=0.628	r=0.503
G2	4	1	1	48	neighbor			r=0.293
G2	4	2	1	48	infected	r=0.874	r=0.688	r=0.529
G2	4	3	1	48	infected	r=0.915	r=0.589	r=0.472
G2	5	1	1	48	infected	r=0.956	r=0.429	r=0.416
G2	6	1	1	48	infected	r=0.894	r=0.781	r=0.669
G2	6	2	1	48	infected	r=0.877	r=0.75	r=0.625
G2	6	3	1	48	infected	r=0.919	r=0.646	r=0.536
G3	1	1	1	48	neighbor			r=0.319
G3	1	2	1	48	infected	r=0.859	r=0.649	r=0.564
G3	2	1	1	48	infected	r=0.791	r=0.478	r=0.419
G3	2	2	1	48	infected	r=0.91	r=0.623	r=0.552
G3	3	1	1	48	neighbor			r=0.306
G3	3	2	1	48	infected	r=0.833	r=0.725	r=0.576
G3	3	3	1	48	infected	r=0.866	r=0.75	r=0.593
G3	4	1	1	48	neighbor			r=0.092
G3	4	2	1	48	infected	r=0.861	r=0.638	r=0.537
G3	4	3	1	48	infected	r=0.878	r=0.662	r=0.556
G3	5	1	1	48	infected	r=0.878	r=0.631	r=0.533
G3	5	2	1	48	infected	r=0.919	r=0.709	r=0.652
G3	5	3	1	48	infected	r=0.895	r=0.545	r=0.419
G3	6	1	1	48	neighbor			r=0.229
G3	6	2	1	48	infected	r=0.896	r=0.563	r=0.439
G3	6	3	1	48	infected	r=0.879	r=0.407	r=0.387
G3	7	1	1	48	neighbor			r=0.162
G3	7	2	1	48	infected	r=0.873	r=0.75	r=0.587
G3	8	1	1	48	neighbor			r=0.341
G3	8	2	1	48	infected	r=0.872	r=0.707	r=0.519
G3	9	1	1	48	infected	r=0.881	r=0.737	r=0.697
G3	10	1	1	48	infected	r=0.948	r=0.572	r=0.572
G3	10	2	1	48	infected	r=0.932	r=0.571	r=0.576
G3	10	3	1	48	infected	r=0.934	r=0.396	r=0.382
G3	11	1	1	48	infected	r=0.841	r=0.6	r=0.464
G3	11	2	1	48	infected	r=0.882	r=0.668	r=0.516
G3	12	1	1	48	neighbor			r=0.377
G3	12	2	1	48	neighbor			r=0.335
G3	12	3	1	48	infected	r=0.889	r=0.69	r=0.553
G3	12	4	1	48	infected	r=0.878	r=0.659	r=0.542
