# Supplementary material for: FABP4 as a therapeutic host target controlling SARS-CoV-2 infection
Source: EMBO Mol Med. 2025 Jan 22;17(3):414–40. doi: 10.1038/s44321-024-00188-x (PMC11904229; doi:10.1038/s44321-024-00188-x)
Supplement: Supplementary file 7 — Source data Fig. 2 [file 44321_2024_188_MOESM7_ESM.zip › Figure 2/2I-K/Percent LD area_dsRNA.xlsx]

## Sheet: Description
	Description
	hTERT differentiated adipocytes were infected with SARS-CoV2 then fixed 48 hours post infection
	samples were then stained for (dsRNA, lipid droplets, and DAPI)
	Just imagej software:
		infected and uninfected (neighboring) cells were identified
		in each cell the % signal area per cells was measured using threshold-based segmentation.

## Sheet: Data
Sample #	Image #	Cell #	status	% dsRNA Area	% LD Area
hTERT_1	1	1	infected	6.2	28.79
hTERT_1	1	2	infected	10.78	1.73
hTERT_1	1	3	neighbor	0	51
hTERT_1	1	4	neighbor	0.005577	35.07
hTERT_1	2	1	infected	10.57	42.78
hTERT_1	2	2	infected	7.68	47.32
hTERT_1	2	3	neighbor	0	67.92
hTERT_1	2	4	neighbor	0.006408	43.69
hTERT_1	3	1	infected	10.747	30.17
hTERT_1	3	2	infected	3.084	18.043
hTERT_1	3	3	infected	4.289	28.918
hTERT_1	3	4	neighbor	0	31.9
hTERT_1	3	5	neighbor	0	48.622
hTERT_1	3	6	neighbor	0	60.011
hTERT_1	4	1	infected	4.838	12.724
hTERT_1	4	2	neighbor	0	56.143
hTERT_2	1	1	infected	8.557	0.261
hTERT_2	1	2	neighbor	0	19.012
hTERT_2	2	1	infected	3.627	1.813
hTERT_2	2	2	infected	6.373	13.279
hTERT_2	2	3	neighbor	0	58.797
hTERT_2	2	4	neighbor	0	53.372
hTERT_2	3	1	infected	4.239	3.789
hTERT_2	3	2	infected	3.338	18.795
hTERT_2	3	3	infected	9.433	11.638
hTERT_2	3	4	infected	7.914	17.894
hTERT_2	3	5	neighbor	0.006	32.427
hTERT_2	3	6	neighbor	0	42.274
hTERT_2	3	7	neighbor	0.002	58.048
hTERT_2	3	8	neighbor	0	36.006
hTERT_2	4	1	infected	12.643	11.069
hTERT_2	4	2	neighbor	0	23.603
hTERT_2	5	1	infected	4.148	31.374
hTERT_2	5	2	neighbor	0.046	58.464
hTERT_2	6	1	infected	17.005	0.236
hTERT_2	6	2	infected	12.14	1.388
hTERT_2	6	3	neighbor	0.003	55.768
hTERT_2	6	4	neighbor	0.026	37.5
hTERT_3	1	1	infected	1.159	66.707
hTERT_3	1	2	neighbor	0.002	77.142
hTERT_3	2	1	infected	1.562	0.232
hTERT_3	2	2	neighbor	0	72.458
hTERT_3	3	1	infected	0.499	67.902
hTERT_3	3	2	infected	0.331	65.337
hTERT_3	3	3	infected	0.386	78.526
hTERT_3	3	4	infected	0.209	61.868
hTERT_3	4	1	infected	0.792	34.452
hTERT_3	4	2	infected	0.229	41.37
hTERT_3	4	3	neighbor	0.003	70.608
hTERT_3	4	4	neighbor	0.015	55.738
hTERT_4	1	1	infected	3.73	12.656
hTERT_4	1	2	infected	0.85	40.287
hTERT_4	1	3	neighbor	0.051	60.559
hTERT_4	1	4	neighbor	0.002	51.781
hTERT_4	2	1	infected	3.176	47.433
hTERT_4	2	2	infected	0.429	65.358
hTERT_4	2	4	neighbor	0	73.512
hTERT_4	2	5	neighbor	0.007	64.775
hTERT_4	2	6	neighbor	0.007	46.372
hTERT_4	3	1	infected	3.176	9.583
hTERT_4	3	2	infected	0.429	64.703
hTERT_4	3	3	neighbor	0.084	46.437
hTERT_4	3	4	neighbor	0	20.786
hTERT_4	4	1	infected	2.662	48.158
hTERT_4	4	2	infected	1.504	67.224
hTERT_4	4	3	infected	0.123	66.763
hTERT_4	4	4	infected	0.211	57.088
hTERT_4	5	1	infected	0.589	82.171
hTERT_4	5	2	infected	0.837	57.736
hTERT_4	5	3	infected	0.259	59.062
hTERT_4	5	4	neighbor	0.001	71.23
hTERT_4	6	1	infected	4.297	1.049
hTERT_4	6	2	infected	3.269	79.86
hTERT_4	6	3	neighbor	0.011	79.765
hTERT_4	6	4	neighbor	0.02	52.918
hTERT_4	7	1	infected	1.92	62.76
hTERT_4	7	2	infected	2.046	69.785
hTERT_4	7	3	infected	2.491	86.7
hTERT_4	7	4	infected	0.668	47.026
hTERT_4	7	5	neighbor	0.016	86.198
hTERT_5	1	1	infected	2.109	68.833
hTERT_5	1	2	infected	1.843	27.388
hTERT_5	1	3	neighbor	0.032	60.864
hTERT_5	1	4	neighbor	0.058	55.291
hTERT_5	2	1	infected	2.486	50.029
hTERT_5	2	2	infected	0.808	59.533
hTERT_5	2	3	neighbor	0.04	58.154
hTERT_5	2	4	neighbor	0.037	57.847
hTERT_5	3	1	infected	2.11	10.876
hTERT_5	3	2	infected	1.141	77.001
hTERT_5	3	3	infected	0.157	51.802
hTERT_5	3	4	infected	0.239	77.339
hTERT_5	3	5	neighbor	0.056	80.635
hTERT_5	3	6	neighbor	0.11	42.616
hTERT_5	3	7	neighbor	0	82.425
hTERT_5	4	1	infected	3.18	65.66
hTERT_5	4	2	neighbor	0.019	88.943
hTERT_6	5	1	infected	0.701	20.915
hTERT_6	5	2	neighbor	0.015	75.351
hTERT_6	6	1	infected	0.986	12.418
hTERT_6	6	2	infected	0.798	34.743
hTERT_6	6	3	neighbor	0.004	77.335
hTERT_6	6	4	neighbor	0.016	74.759
hTERT_6	7	1	infected	1.398	14.378
hTERT_6	7	2	infected	1.365	9.602
hTERT_6	7	3	infected	0.301	74.495
hTERT_6	7	4	neighbor	0	78.667
hTERT_6	7	5	neighbor	0.097	65.91
hTERT_6	7	6	neighbor	0.008	55.792
