# Supplementary material for: FABP4 as a therapeutic host target controlling SARS-CoV-2 infection
Source: EMBO Mol Med. 2025 Jan 22;17(3):414–40. doi: 10.1038/s44321-024-00188-x (PMC11904229; doi:10.1038/s44321-024-00188-x)
Supplement: Supplementary file 7 — Source data Fig. 2 [file 44321_2024_188_MOESM7_ESM.zip › Figure 2/2H/Percent LD area_nucleocapsid.xlsx]

## Sheet: Description
	Description
	hTERT differentiated adipocytes were infected with SARS-CoV2 then fixed 48 hours post infection
	samples were then stained for (nucleocapsid, lipid droplets, and DAPI)
	Just imagej software:
		infected and uninfected (neighboring) cells were identified
		in each cell the % signal area per cells was measured using threshold-based segmentation.

## Sheet: Data
Sample #	Image #	Cell #	status	% nucleocapsid Area	% LD Area
hTERT_1	1	1	infected	15.87	46.13
hTERT_1	1	2	infected	25.11	21.29
hTERT_1	1	3	neighbor	0	53.44
hTERT_1	1	4	neighbor	0	53.62
hTERT_1	2	1	infected	46.05	38.79
hTERT_1	2	2	infected	47.34	46.71
hTERT_1	2	3	infected	38.76	48.15
hTERT_1	2	4	infected	50.58	29.96
hTERT_1	2	5	neighbor	0	74.25
hTERT_1	2	6	neighbor	0.38	66.07
hTERT_1	2	7	neighbor	0.003886	77.04
hTERT_1	2	8	neighbor	0	62.98
hTERT_1	3	1	infected	48.75	12.41
hTERT_1	3	2	infected	54.38	23.5
hTERT_1	3	3	infected	61.65	19.87
hTERT_1	3	4	neighbor	0	69.55
hTERT_1	3	5	neighbor	0	68.94
hTERT_1	3	6	neighbor	0	77.76
hTERT_2	1	1	infected	11	33.14
hTERT_2	1	2	infected	38.94	40.73
hTERT_2	1	3	neighbor	0	67.75
hTERT_2	1	4	neighbor	0	66.11
hTERT_2	2	1	infected	57.95	39.9
hTERT_2	2	2	infected	41.8	13.47
hTERT_2	2	3	infected	29.14	8.69
hTERT_2	2	4	neighbor	0	53.94
hTERT_2	2	5	neighbor	0	34.72
hTERT_2	2	6	neighbor	0	53.79
hTERT_2	3	1	infected	24.06	41.03
hTERT_2	3	2	neighbor	0	51.25
hTERT_3	1	1	infected	32.346	8.471
hTERT_3	1	2	neighbor	0	66.028
hTERT_3	2	1	infected	40.984	30.028
hTERT_3	2	2	neighbor	0	68.269
hTERT_3	3	1	infected	34.882	33.142
hTERT_3	3	2	infected	50.903	23.226
hTERT_3	3	3	infected	58.226	9.216
hTERT_3	3	4	neighbor	0.269	72.888
hTERT_3	3	5	neighbor	0	77.676
hTERT_3	3	6	neighbor	0.979	70.597
hTERT_3	4	1	infected	27.716	14.721
hTERT_3	4	2	neighbor	0.038	54.517
hTERT_3	5	1	infected	33.89	2.503
hTERT_3	5	2	neighbor	0	69.894
hTERT_3	6	1	infected	12	37.445
hTERT_3	6	2	neighbor	0	55.075
hTERT_3	7	1	infected	8.689	31.172
hTERT_3	7	4	infected	6.723	44.55
hTERT_3	7	5	neighbor	0.26	72.289
hTERT_3	7	6	neighbor	0.077	62.505
hTERT_3	7	7	neighbor	0.03	52.107
hTERT_3	7	8	neighbor	0.293	49.575
hTERT_4	1	1	infected	20.49	43.033
hTERT_4	1	2	neighbor	0.121	63.843
hTERT_4	2	1	infected	9.382	14.779
hTERT_4	2	2	neighbor	0.004	42.959
hTERT_4	3	1	infected	46.575	2.769
hTERT_4	3	3	neighbor	0.03	80.931
hTERT_4	3	4	neighbor	0.076	69.541
hTERT_4	4	1	infected	32.144	5.334
hTERT_4	4	2	neighbor	0.056	53.407
hTERT_4	5	1	infected	36.797	70.691
hTERT_4	5	2	neighbor	0.733	80.748
hTERT_5	1	1	infected	25.299	16.776
hTERT_5	1	3	neighbor	0	63.952
hTERT_5	1	4	neighbor	0	40.229
hTERT_5	2	1	infected	34.856	1.491
hTERT_5	2	2	neighbor	0	76.13
hTERT_5	2	2	infected	53.737	34.667
hTERT_5	2	3	infected	11.457	46.577
hTERT_5	2	4	infected	27.273	14.835
hTERT_5	2	5	neighbor	0.024	57.816
hTERT_5	2	6	neighbor	0.489	72.887
hTERT_5	2	7	neighbor	0.008	58.661
hTERT_5	2	8	neighbor	0.003	65.376
hTERT_5	3	1	infected	18.382	14.414
hTERT_5	3	2	infected	7.285	17.678
hTERT_5	3	3	neighbor	0.004	69.649
hTERT_5	3	4	neighbor	0.035	68.407
hTERT_5	4	1	infected	37.035	28.36
hTERT_5	4	2	neighbor	0	46.617
hTERT_6	1	1	infected	47.432	25.58
hTERT_6	1	2	neighbor	0	77.54
hTERT_6	2	1	infected	45.803	47.785
hTERT_6	2	2	neighbor	0.004	80.381
hTERT_6	3	1	infected	14.124	18.615
hTERT_6	3	2	neighbor	0	56.468
hTERT_6	4	1	infected	49.037	19.986
hTERT_6	4	2	neighbor	0.029	61.206
