# Supplementary material for: FABP4 as a therapeutic host target controlling SARS-CoV-2 infection
Source: EMBO Mol Med. 2025 Jan 22;17(3):414–40. doi: 10.1038/s44321-024-00188-x (PMC11904229; doi:10.1038/s44321-024-00188-x)
Supplement: Supplementary file 7 — Source data Fig. 2 [file 44321_2024_188_MOESM7_ESM.zip › Figure 2/2E/Viral titers.xlsx]

## Sheet: Description
	Description
	hTERT adipocytes were infected (MOI=1) at 4, 9, 12, and 16 days post differentiated.
	Samples were collected 48 hours post infection.
	Viral titers measured by plaque assay from the supernatant.

## Sheet: Data
cell type	day post differentiation	hpi	sample type	PFU/ml
hTERT adipocytes	4	48	supernatant	6100
hTERT adipocytes	4	48	supernatant	5750
hTERT adipocytes	4	48	supernatant	6450
hTERT adipocytes	4	48	supernatant	6300
hTERT adipocytes	9	48	supernatant	32000
hTERT adipocytes	9	48	supernatant	39000
hTERT adipocytes	9	48	supernatant	35500
hTERT adipocytes	9	48	supernatant	35000
hTERT adipocytes	12	48	supernatant	190000
hTERT adipocytes	12	48	supernatant	185000
hTERT adipocytes	12	48	supernatant	225000
hTERT adipocytes	12	48	supernatant	310000
hTERT adipocytes	16	48	supernatant	435000
hTERT adipocytes	16	48	supernatant	460000
hTERT adipocytes	16	48	supernatant	410000
hTERT adipocytes	16	48	supernatant	475000
hTERT adipocytes	20	48	supernatant	820000
hTERT adipocytes	20	48	supernatant	815000
hTERT adipocytes	20	48	supernatant	745000
hTERT adipocytes	20	48	supernatant	910000
