# Supplementary material for: FABP4 as a therapeutic host target controlling SARS-CoV-2 infection
Source: EMBO Mol Med. 2025 Jan 22;17(3):414–40. doi: 10.1038/s44321-024-00188-x (PMC11904229; doi:10.1038/s44321-024-00188-x)
Supplement: Supplementary file 7 — Source data Fig. 2 [file 44321_2024_188_MOESM7_ESM.zip › Figure 2/2F-G/WB quantification.xlsx]

## Sheet: Description
	Description
	hTERT adipocytes were infected (MOI=1) at 4, 9, 12, and 16 days post differentiated.
	Samples were collected 48 hours post infection.
	Panel F	Representative Western blots
	Panel G	relative band intensity normalized to beta acid.

## Sheet: Data
			relative band intensity
cell type	day post differentiation	hpi	nucleocapcid	FABP4
hTERT adipocytes	4	48	0.132171
hTERT adipocytes	4	48	0.0773
hTERT adipocytes	4	48	0.113045
hTERT adipocytes	4	48	0.103272
hTERT adipocytes	9	48	0.221905	0.108878
hTERT adipocytes	9	48	0.226028	0.136238
hTERT adipocytes	9	48	0.132206	0.0671877
hTERT adipocytes	9	48	0.496979	0.186044
hTERT adipocytes	12	48	0.260113	0.208525
hTERT adipocytes	12	48	0.222088	0.386944
hTERT adipocytes	12	48	2.99246	5.05258
hTERT adipocytes	12	48	0.977647	3.0508
hTERT adipocytes	16	48	1.8781	3.20956
hTERT adipocytes	16	48	0.986742	1.66046
hTERT adipocytes	16	48	1.98105	6.48029
hTERT adipocytes	16	48	1.25611	3.27492
hTERT adipocytes	20	48	7.51645	7.23222
hTERT adipocytes	20	48	12.0252	10.9747
hTERT adipocytes	20	48	11.7076	19.6364
hTERT adipocytes	20	48	15.8258	20.9857
