# Supplementary material for: FABP4 as a therapeutic host target controlling SARS-CoV-2 infection
Source: EMBO Mol Med. 2025 Jan 22;17(3):414–40. doi: 10.1038/s44321-024-00188-x (PMC11904229; doi:10.1038/s44321-024-00188-x)
Supplement: Supplementary file 7 — Source data Fig. 2 [file 44321_2024_188_MOESM7_ESM.zip › Figure 2/2D/IL6 concentration.xlsx]

## Sheet: Description
	Description
	IL6 concentration (pg/ml)
	measured by ELISA
	supernatant of hTERT differentiated adipocytes
	SARS-CoV2 infection MOI=1

## Sheet: Data
cell type	infection	timepoint	IL6 pg/ml
differentiated adipocytes (hTERT)	uninfected	24 hpi	28.985
differentiated adipocytes (hTERT)	uninfected	24 hpi	19.575
differentiated adipocytes (hTERT)	uninfected	24 hpi	16.994
differentiated adipocytes (hTERT)	uninfected	24 hpi	8.6
differentiated adipocytes (hTERT)	MOI = 1	24 hpi	170.322
differentiated adipocytes (hTERT)	MOI = 1	24 hpi	138.103
differentiated adipocytes (hTERT)	MOI = 1	24 hpi	149.99
differentiated adipocytes (hTERT)	MOI = 1	24 hpi	209.006
differentiated adipocytes (hTERT)	MOI = 1	48 hpi	218.729
differentiated adipocytes (hTERT)	MOI = 1	48 hpi	209.006
differentiated adipocytes (hTERT)	MOI = 1	48 hpi	222.691
differentiated adipocytes (hTERT)	MOI = 1	48 hpi	229.391
differentiated adipocytes (hTERT)	uninfected	24 hpi	7.298
differentiated adipocytes (hTERT)	uninfected	24 hpi	5.944
differentiated adipocytes (hTERT)	uninfected	24 hpi	6.988
differentiated adipocytes (hTERT)	uninfected	24 hpi	10.054
differentiated adipocytes (hTERT)	MOI = 1	24 hpi	177.206
differentiated adipocytes (hTERT)	MOI = 1	24 hpi	169.58
differentiated adipocytes (hTERT)	MOI = 1	24 hpi	142.13
differentiated adipocytes (hTERT)	MOI = 1	24 hpi	233.166
differentiated adipocytes (hTERT)	MOI = 1	48 hpi	169.688
differentiated adipocytes (hTERT)	MOI = 1	48 hpi	135.94
differentiated adipocytes (hTERT)	MOI = 1	48 hpi	129.516
differentiated adipocytes (hTERT)	MOI = 1	48 hpi	197.79
differentiated adipocytes (hTERT)	uninfected	24 hpi	32.035
differentiated adipocytes (hTERT)	uninfected	24 hpi	36.203
differentiated adipocytes (hTERT)	uninfected	24 hpi	34.284
differentiated adipocytes (hTERT)	uninfected	24 hpi	26.847
differentiated adipocytes (hTERT)	uninfected	24 hpi	23.998
differentiated adipocytes (hTERT)	uninfected	24 hpi	20.55
differentiated adipocytes (hTERT)	MOI = 1	24 hpi	260.875
differentiated adipocytes (hTERT)	MOI = 1	24 hpi	242.642
differentiated adipocytes (hTERT)	MOI = 1	24 hpi	260.155
differentiated adipocytes (hTERT)	MOI = 1	24 hpi	311.764
differentiated adipocytes (hTERT)	MOI = 1	24 hpi	318.992
differentiated adipocytes (hTERT)	MOI = 1	24 hpi	323.49
differentiated adipocytes (hTERT)	uninfected	48 hpi	40.672
differentiated adipocytes (hTERT)	uninfected	48 hpi	40.642
differentiated adipocytes (hTERT)	uninfected	48 hpi	43.97
differentiated adipocytes (hTERT)	uninfected	48 hpi	35.963
differentiated adipocytes (hTERT)	uninfected	48 hpi	30.925
differentiated adipocytes (hTERT)	uninfected	48 hpi	41.241
differentiated adipocytes (hTERT)	MOI = 1	48 hpi	322.71
differentiated adipocytes (hTERT)	MOI = 1	48 hpi	331.557
differentiated adipocytes (hTERT)	MOI = 1	48 hpi	298.18
differentiated adipocytes (hTERT)	MOI = 1	48 hpi	342.982
differentiated adipocytes (hTERT)	MOI = 1	48 hpi	311.255
differentiated adipocytes (hTERT)	MOI = 1	48 hpi	249.629
