# Supplementary material for: FABP4 as a therapeutic host target controlling SARS-CoV-2 infection
Source: EMBO Mol Med. 2025 Jan 22;17(3):414–40. doi: 10.1038/s44321-024-00188-x (PMC11904229; doi:10.1038/s44321-024-00188-x)
Supplement: Supplementary file 7 — Source data Fig. 2 [file 44321_2024_188_MOESM7_ESM.zip › Figure 2/2C/Viral titer.xlsx]

## Sheet: Description
	Data description:
	Infected hTERT pre-adipocytes and differentiated adipocytes (18-20days post differentiation).
	Viral titer measured by plauqe assay
	MOI = 1

## Sheet: Data
Cell type	infection	timepoint	PFU/ml
pre-adipocyte (hTERT)	MOI = 1	24 hpi	105
pre-adipocyte (hTERT)	MOI = 1	24 hpi	125
pre-adipocyte (hTERT)	MOI = 1	24 hpi	70
pre-adipocyte (hTERT)	MOI = 1	24 hpi	170
pre-adipocyte (hTERT)	MOI = 1	24 hpi	395
pre-adipocyte (hTERT)	MOI = 1	24 hpi	280
pre-adipocyte (hTERT)	MOI = 1	24 hpi	350
pre-adipocyte (hTERT)	MOI = 1	24 hpi	235
pre-adipocyte (hTERT)	MOI = 1	48 hpi	35
pre-adipocyte (hTERT)	MOI = 1	48 hpi	50
pre-adipocyte (hTERT)	MOI = 1	48 hpi	10
pre-adipocyte (hTERT)	MOI = 1	48 hpi	10
pre-adipocyte (hTERT)	MOI = 1	48 hpi	65
pre-adipocyte (hTERT)	MOI = 1	48 hpi	175
pre-adipocyte (hTERT)	MOI = 1	48 hpi	45
pre-adipocyte (hTERT)	MOI = 1	48 hpi	80
differentiated adipocyes (hTERT)	MOI = 1	24 hpi	27500
differentiated adipocyes (hTERT)	MOI = 1	24 hpi	36000
differentiated adipocyes (hTERT)	MOI = 1	24 hpi	24000
differentiated adipocyes (hTERT)	MOI = 1	24 hpi	49000
differentiated adipocyes (hTERT)	MOI = 1	24 hpi	69000
differentiated adipocyes (hTERT)	MOI = 1	24 hpi	56000
differentiated adipocyes (hTERT)	MOI = 1	24 hpi	51000
differentiated adipocyes (hTERT)	MOI = 1	24 hpi	33000
differentiated adipocyes (hTERT)	MOI = 1	48 hpi	19500
differentiated adipocyes (hTERT)	MOI = 1	48 hpi	32500
differentiated adipocyes (hTERT)	MOI = 1	48 hpi	30500
differentiated adipocyes (hTERT)	MOI = 1	48 hpi	45000
differentiated adipocyes (hTERT)	MOI = 1	48 hpi	123000
differentiated adipocyes (hTERT)	MOI = 1	48 hpi	104000
differentiated adipocyes (hTERT)	MOI = 1	48 hpi	99000
differentiated adipocyes (hTERT)	MOI = 1	48 hpi	128000
