# Supplementary material for: FABP4 as a therapeutic host target controlling SARS-CoV-2 infection
Source: EMBO Mol Med. 2025 Jan 22;17(3):414–40. doi: 10.1038/s44321-024-00188-x (PMC11904229; doi:10.1038/s44321-024-00188-x)
Supplement: Supplementary file 7 — Source data Fig. 2 [file 44321_2024_188_MOESM7_ESM.zip › Figure 2/2A-B/Relative expression_MOI1.xlsx]

## Sheet: Description
	Data description:
	Relative expression of SARS-CoV2 nucleocapsid and ORF1ab normalized to beta-actin.
	Infected hTERT pre-adipocytes and differentiated adipocytes (18-20days post differentiation).
	MOI=1

## Sheet: Data
Sample information			relative expression
Cell type	infection	timepoint	nucleocapsid	ORF1ab
pre-adipocyte (hTERT)	uninfected	N/A	11.3974	0.721529
pre-adipocyte (hTERT)	uninfected	N/A	0.0813413	0.622063
pre-adipocyte (hTERT)	uninfected	N/A	0.306838	1.03494
pre-adipocyte (hTERT)	uninfected	N/A	3.5154	2.15276
pre-adipocyte (hTERT)	uninfected	N/A	0.25531	1.54955
pre-adipocyte (hTERT)	uninfected	N/A	0.220859	1.68903
pre-adipocyte (hTERT)	uninfected	N/A	0.169307	1.29479
pre-adipocyte (hTERT)	uninfected	N/A	0.154816	1.18397
pre-adipocyte (hTERT)	MOI = 1	24 hpi	84835.4	38816.4
pre-adipocyte (hTERT)	MOI = 1	24 hpi	79164.1	37864.5
pre-adipocyte (hTERT)	MOI = 1	24 hpi	119549	55194.8
pre-adipocyte (hTERT)	MOI = 1	24 hpi	104772	45589
pre-adipocyte (hTERT)	MOI = 1	24 hpi	61548.5	24199.1
pre-adipocyte (hTERT)	MOI = 1	24 hpi	60156.5	25951.6
pre-adipocyte (hTERT)	MOI = 1	24 hpi	51758.6	27934.3
pre-adipocyte (hTERT)	MOI = 1	24 hpi	65200.8	33240.9
pre-adipocyte (hTERT)	uninfected	N/A	14.3218	12.7431
pre-adipocyte (hTERT)	uninfected	N/A	5.59534	2.62757
pre-adipocyte (hTERT)	uninfected	N/A	12.1193	4.01871
pre-adipocyte (hTERT)	uninfected	N/A	2.00369	2.2574
pre-adipocyte (hTERT)	uninfected	N/A	1.52215	1.00851
pre-adipocyte (hTERT)	uninfected	N/A	0.776285	1.40913
pre-adipocyte (hTERT)	uninfected	N/A	0.471366	1.47657
pre-adipocyte (hTERT)	MOI = 1	48 hpi	65252.9	41960.8
pre-adipocyte (hTERT)	MOI = 1	48 hpi	70929.5	42014.5
pre-adipocyte (hTERT)	MOI = 1	48 hpi	2681.67	20508.2
pre-adipocyte (hTERT)	MOI = 1	48 hpi	47022.5	46536.1
pre-adipocyte (hTERT)	MOI = 1	48 hpi	65551.6	47429.1
pre-adipocyte (hTERT)	MOI = 1	48 hpi	64287.7	45806.1
pre-adipocyte (hTERT)	MOI = 1	48 hpi	66576.6	60799.8
pre-adipocyte (hTERT)	MOI = 1	48 hpi	53375.4	182140
differentiated adipocyes (hTERT)	uninfected	N/A	0.696515	1.01669
differentiated adipocyes (hTERT)	uninfected	N/A	629.466	114.295
differentiated adipocyes (hTERT)	uninfected	N/A	1.09453	0.239649
differentiated adipocyes (hTERT)	uninfected	N/A	18.3412	33.251
differentiated adipocyes (hTERT)	uninfected	N/A	0.600733	0.682215
differentiated adipocyes (hTERT)	uninfected	N/A	0.324482	0.0971927
differentiated adipocyes (hTERT)	uninfected	N/A	0.882785	0.12562
differentiated adipocyes (hTERT)	uninfected	N/A	0.415613	14.819
differentiated adipocyes (hTERT)	MOI = 1	24 hpi	962495	2.39023e+06
differentiated adipocyes (hTERT)	MOI = 1	24 hpi	899173	2.08382e+06
differentiated adipocyes (hTERT)	MOI = 1	24 hpi	658969	942907
differentiated adipocyes (hTERT)	MOI = 1	24 hpi	876412	1.72755e+06
differentiated adipocyes (hTERT)	MOI = 1	24 hpi	205830	509762
differentiated adipocyes (hTERT)	MOI = 1	24 hpi	262302	640265
differentiated adipocyes (hTERT)	MOI = 1	24 hpi	84989.3	85586.3
differentiated adipocyes (hTERT)	uninfected	NA	6.23722	2.54005
differentiated adipocyes (hTERT)	uninfected	NA	10.1624	0.759211
differentiated adipocyes (hTERT)	uninfected	NA	10.5993	2.07509
differentiated adipocyes (hTERT)	uninfected	NA	7.63003	2.22267
differentiated adipocyes (hTERT)	uninfected	NA	7.396	7.26005
differentiated adipocyes (hTERT)	uninfected	NA	3.45718	737.597
differentiated adipocyes (hTERT)	uninfected	NA	2.66799	8.80653
differentiated adipocyes (hTERT)	uninfected	NA	2.77171	37.1567
differentiated adipocyes (hTERT)	MOI = 1	48 hpi	329525	417231
differentiated adipocyes (hTERT)	MOI = 1	48 hpi	355106	346739
differentiated adipocyes (hTERT)	MOI = 1	48 hpi	311210	452086
differentiated adipocyes (hTERT)	MOI = 1	48 hpi	377028	505563
differentiated adipocyes (hTERT)	MOI = 1	48 hpi	548508	970213
differentiated adipocyes (hTERT)	MOI = 1	48 hpi	347037	705839
differentiated adipocyes (hTERT)	MOI = 1	48 hpi	614926	1.3573e+06
differentiated adipocyes (hTERT)	MOI = 1	48 hpi	634527	1.50698e+06
