# Supplementary material for: FABP4 as a therapeutic host target controlling SARS-CoV-2 infection
Source: EMBO Mol Med. 2025 Jan 22;17(3):414–40. doi: 10.1038/s44321-024-00188-x (PMC11904229; doi:10.1038/s44321-024-00188-x)
Supplement: Supplementary file 8 — Source data Fig. 3 [file 44321_2024_188_MOESM8_ESM.zip]

Archive with 35 entries (25 files):
- Figure 3/
- Figure 3/3O/
- Figure 3/3O/Electric impedance traces.xlsx
- Figure 3/3M-N/
- Figure 3/3M-N/Electric impedance traces.xlsx
- Figure 3/3J-L/
- Figure 3/3J-L/Image info_analysis.xlsx
- Figure 3/3J-L/WT_calnexin.tif
- Figure 3/3J-L/WT_dsRNA.tif
- Figure 3/3J-L/WT_LDs.tif
- Figure 3/3J-L/FABP4-KO_calnexin.tif
- Figure 3/3J-L/FABP4-KO_dsRNA.tif
- Figure 3/3J-L/FABP4-KO_LDs.tif
- Figure 3/3I-J/
- Figure 3/3I-J/Image info_analysis.xlsx
- Figure 3/3I-J/BMS.tif
- Figure 3/3I-J/CRE-14.tif
- Figure 3/3I-J/DMSO.tif
- Figure 3/3H/
- Figure 3/3H/Viral titer.xlsx
- Figure 3/3F-G/
- Figure 3/3F-G/nucleocapsid relative intensity.xlsx
- Figure 3/3F-G/FABP4.tiff
- Figure 3/3F-G/actin.pdf
- Figure 3/3F-G/nucleocapsid.tiff
- Figure 3/3E/
- Figure 3/3E/IL-6 concentration.xlsx
- Figure 3/3B-C/
- Figure 3/3B-C/48h_actin.tiff
- Figure 3/3B-C/48h_nucleocapsid.tiff
- Figure 3/3B-C/24h_actin.tiff
- Figure 3/3B-C/24h_nucleocapsid.tiff
- Figure 3/3B-C/WB quantification.xlsx
- Figure 3/3A,D/
- Figure 3/3A,D/relative expression_viral titer.xlsx
