# Supplementary material for: FABP4 as a therapeutic host target controlling SARS-CoV-2 infection
Source: EMBO Mol Med. 2025 Jan 22;17(3):414–40. doi: 10.1038/s44321-024-00188-x (PMC11904229; doi:10.1038/s44321-024-00188-x)
Supplement: Supplementary file 8 — Source data Fig. 3 [file 44321_2024_188_MOESM8_ESM.zip › Figure 3/3O/Electric impedance traces.xlsx]

## Sheet: Description
	Description
	MRC5 cells were infected with OC43 and treated with either DMSO or CRE-14
	Real-time electric impedance traces were measured and their corresponding median cell index (hours) was calculated.

## Sheet: Data
	OC43 MOI = 0.5
	DMSO				CRE-14					Date	220810
Time-Interval	Well A11	Well B11	Well C11	Well D11	Well E11	Well F11	Well G11	Well H11		Cells	MRC5
0	100	100	100	100	100	100	100	100		Format	Acea E-Plate 96
0.25	81.8394	84.1863	86.3135	87.0432	86.6075	85.5915	84.3003	84.5834		Virus	OC43 P1.10
0.5	76.2977	79.0346	79.3213	81.0553	81.0748	78.7887	77.3036	77.6311		MOI	0.05
0.75	75.8656	77.8617	78.7425	79.6677	78.7036	77.2352	75.4774	76.2949		Medium	DMEM + 2% HIFBS
1	75.9469	78.0009	78.0966	80.1317	77.2641	77.0694	75.9209	75.9862		Time Points	120 hours, reading every 15 minutes
1.25	77.7518	78.6549	78.8851	80.4057	77.6085	77.0389	76.1557	76.3056
1.5	77.8636	79.4059	79.4849	80.6841	78.262	77.8112	76.9435	76.4546		Median Cell Index (hours)
1.75	78.8957	80.2245	80.7013	82.0805	79.7722	78.8454	77.627	77.0934		MOI 0.05
2	80.0956	80.6675	81.8338	82.9643	80.4566	79.5916	78.5506	78.6904		WildType	CRE-14
2.25	80.8633	81.0514	82.3707	83.8614	81.9226	80.9748	79.4689	79.7924		51.22	59.51
2.5	81.5141	81.6126	82.8237	84.7231	83.4901	81.5944	79.9958	80.5909		49.47	60.68
2.75	81.4632	82.1273	83.6794	85.4125	84.7265	82.7028	80.5019	80.8837		50.51	59.14
3	82.0072	82.2033	84.0401	85.6821	86.1483	83.0082	80.5228	81.9271		50.49	60.44
3.25	82.9935	82.6674	84.6273	85.9207	86.6428	83.6541	81.1854	83.21
3.5	83.1918	83.1906	85.4285	86.6499	87.6098	83.8417	81.1593	83.5081
3.75	84.2036	83.5492	84.9545	86.8708	87.9233	84.5224	81.5872	83.5933
4	84.1527	83.7138	85.0635	86.7427	88.6607	85.0766	81.6707	83.7743
4.25	84.6357	84.2876	85.3655	86.9769	89.3496	85.1944	81.8689	83.7796
4.5	85.7237	83.8319	86.1919	87.9933	90.0693	85.0853	82.0724	83.5986
4.75	85.8102	84.6842	85.7263	87.5028	90.5904	84.8802	81.7541	83.9819
5	85.5305	84.8487	85.7682	87.6972	91.4161	84.8933	82.0098	84.2694
5.25	85.8763	84.6336	85.4117	87.3923	91.213	84.4657	81.8846	84.2747
5.5	86.6948	84.5154	85.0594	88.2275	91.3498	84.601	82.2185	84.3918
5.75	87.3201	83.9754	86.1751	87.5337	91.4205	84.662	82.1142	84.9348
6	88.3777	84.0049	86.6155	87.5956	92.021	84.5835	82.5629	85.3553
6.25	89.0284	84.1188	86.2632	87.8563	92.1535	85.0329	83.2412	85.5949
6.5	89.1301	84.2834	86.3848	88.2982	92.8291	85.6002	83.5699	86.617
6.75	89.5978	84.6167	86.7581	89.1157	93.1912	85.8708	84.2429	86.8459
7	89.9639	85.0766	86.9594	89.8228	94.5821	86.1326	84.4934	87.7935
7.25	91.1333	86.3677	87.6222	90.11	95.3769	86.1326	84.5351	88.5653
7.5	91.3722	87.8402	88.3436	90.2691	95.6815	86.8656	85.6204	88.8475
7.75	92.2009	88.6207	88.4401	90.6492	96.4852	87.9609	86.4447	89.4171
8	92.6178	89.0047	89.4468	91.5551	96.4234	88.3842	87.7335	90.3167
8.25	93.4669	89.3633	91.221	92.6731	96.6486	90.0292	88.7144	91.0141
8.5	94.5345	90.2789	92.4751	92.3859	97.461	90.4612	89.3875	91.6849
8.75	95.5412	91.4982	93.5154	93.0664	97.5405	91.3558	89.8414	92.1959
9	95.9886	92.667	94.2704	93.3448	97.8761	91.7267	90.9475	92.3716
9.25	96.5174	93.1648	96.4347	94.1314	98.7151	92.9266	91.5788	93.3458
9.5	97.2444	94.3336	96.9884	95.0506	99.3112	93.9783	92.6119	93.8728
9.75	97.4478	95.3926	98.037	95.466	99.4304	94.9775	93.1702	94.2241
10	98.1494	96.8398	99.0101	96.1554	101.272	94.8248	94.125	95.0279
10.25	98.2053	97.709	100.378	96.3808	100.654	95.8895	95.8781	95.2941
10.5	99.1103	98.2532	101.153	96.2349	100.967	96.9848	97.7356	95.4698
10.75	99.3645	98.9241	101.791	96.4117	101.598	97.2553	98.3252	95.8531
11	99.7865	99.1941	102.651	96.2835	101.718	98.0975	98.6956	96.1672
11.25	99.8576	99.2237	103.49	96.5001	101.166	99.3149	99.0869	96.8432
11.5	100.025	99.0802	103.578	96.4073	102.239	100.017	99.4417	97.2425
11.75	100.798	99.7004	105.172	97.3706	102.23	100.332	99.5513	97.8973
12	101.357	100.363	104.987	97.4237	102.225	101.257	99.4939	98.2167
12.25	101.866	99.9114	104.87	99.2046	102.945	102.125	100.083	98.5574
12.5	102.013	100.316	105.331	100.349	103.109	102.557	100.277	99.0045
12.75	102.4	99.5992	105.038	99.9249	103.179	102.832	100.965	99.0152
13	102.69	99.5696	105.201	100.955	103.02	102.435	101.289	99.6487
13.25	103.239	99.4431	105.323	102.086	103.691	102.487	101.544	99.8829
13.5	104.016	99.4895	104.79	103.889	104.124	102.33	101.544	100.394
13.75	103.874	98.8017	104.593	104.083	103.528	103.028	101.513	100.905
14	104.159	99.0844	104.66	104.021	103.316	102.387	102.03	101.24
14.25	104.555	98.8017	104.14	104.052	104.199	102.369	102.124	101.821
14.5	104.952	99.2363	103.871	105.285	104.46	102.308	102.322	102.278
14.75	105.374	99.1182	103.708	106.156	104.482	102.465	102.411	102.789
15	105.593	99.4768	104.165	106.721	105.096	102.548	102.551	103.194
15.25	105.852	99.481	104.207	106.306	105.449	102.112	102.765	103.141
15.5	106.391	98.7891	103.943	107.141	105.043	102.365	102.677	103.641
15.75	106.772	98.7764	103.926	106.881	105.074	102.321	102.995	103.391
16	107.103	98.7342	104.136	106.925	105.206	101.903	103.198	104.099
16.25	106.95	98.6625	104.53	106.77	105.356	102.047	103.423	104.525
16.5	107.214	98.9874	104.534	106.814	105.188	102.177	103.209	104.685
16.75	107.042	99.4051	104.572	107.552	106.124	101.876	103.517	105.1
17	106.706	99.3587	104.736	107.336	105.904	101.881	103.918	105.047
17.25	106.609	99.6751	104.673	108.03	106.694	101.807	104.023	105.382
17.5	106.721	99.5528	105.348	108.423	107.18	101.894	104.32	105.206
17.75	107.209	100.135	105.398	107.999	107.255	101.615	105.087	105.212
18	107.392	100.262	105.251	107.972	107.153	102.199	105.004	105.084
18.25	107.525	100.878	105.688	107.791	107.37	102.391	105.656	105.52
18.5	108.358	100.468	105.566	108.357	108.032	102.697	106.037	105.962
18.75	108.526	100.781	105.671	108.67	107.811	102.644	106.125	106.537
19	109.08	101.084	105.944	109.099	108.571	103.482	106.705	106.574
19.25	109.263	101.477	106.464	109.435	108.491	103.748	107.211	107.277
19.5	109.08	101.295	106.405	109.165	108.933	104.014	107.435	107.203
19.75	109.065	101.422	107.617	109.66	109.838	104.499	108.098	107.825
20	109.273	101.131	107.357	109.43	110.487	104.87	108.233	108.443
20.25	109.629	101.118	108.024	109.589	110.5	104.953	108.766	108.624
20.5	109.965	101.283	108.884	110.16	110.531	105.594	108.912	109.178
20.75	110.031	101.683	109.102	109.93	110.995	106.03	109.204	109.327
21	109.914	101.991	109.672	110.23	111.697	106.873	109.715	109.641
21.25	110.209	102.105	109.379	110.46	112.377	107.222	110.576	109.747
21.5	110.107	102.219	109.345	110.23	112.183	107.143	111.374	110.498
21.75	110.692	102.253	110.117	110.946	112.253	107.619	111.515	110.668
22	110.514	102.527	110.524	111.87	112.876	107.545	112.694	110.306
22.25	110.753	102.911	110.373	111.711	113.154	107.841	113.367	110.817
22.5	110.763	102.878	110.402	111.87	113.763	108.583	113.566	111.254
22.75	110.9	103.54	110.536	111.839	113.706	108.985	113.493	112.611
23	111.399	103.662	110.344	111.883	114.505	109.478	114.453	112.819
23.25	111.449	103.958	110.864	112.51	114.814	110.062	114.484	113.261
23.5	112.024	103.789	111.048	112.913	115.154	110.433	115.089	114.043
23.75	112.614	104.164	111.14	113.226	115.044	111.241	115.726	114.432
24	112.909	104.207	111.191	112.975	115.878	111.769	115.914	114.778
24.25	112.965	104.046	111.967	113.116	115.534	112.218	116.117	115.177
24.5	113.163	103.599	111.728	112.811	115.892	112.109	116.482	115.225
24.75	112.756	103.861	111.782	112.997	116.938	112.323	117.02	115.88
25	113.178	104.017	111.778	112.97	117.128	112.881	116.968	116.087
25.25	113.087	104.185	112.126	112.784	118.016	113.034	118.048	116.518
25.5	113.056	104.034	112.277	113.434	118.356	113.894	118.121	117.067
25.75	113.676	104.561	112.135	113.757	118.276	113.806	118.194	117.147
26	113.859	104.818	111.824	114.031	118.179	114.635	118.982	117.61
26.25	113.595	105.46	112.533	113.863	119.15	115.12	119.07	117.658
26.5	113.803	105.561	112.21	113.872	119.155	115.307	119.284	118.323
26.75	114.231	105.173	112.466	115.215	120.201	115.255	119.942	118.738
27	114.195	105.709	111.845	114.123	120.25	116.52	120.719	119.484
27.25	113.997	105.506	112.374	113.849	120.696	116.477	121.022	119.729
27.5	113.748	105.135	112.495	114.283	120.797	116.787	121.173	119.957
27.75	114.012	105.607	111.535	114.623	120.802	116.503	121.616	120.468
28	114.175	105.493	111.799	114.017	121.151	117.912	121.82	121.118
28.25	114.536	105.422	111.984	113.805	121.323	118.296	122.029	121.224
28.5	114.302	105.477	111.904	114.176	122.246	118.445	122.07	121.395
28.75	114.251	105.612	111.187	114.322	121.628	118.829	122.66	121.789
29	114.52	105.654	111.312	113.721	122.648	119.182	123.009	121.869
29.25	114.317	105.789	111.359	113.92	123.411	119.16	122.848	122.167
29.5	114.322	105.679	111.287	113.385	123.2	119.514	123.187	122.3
29.75	114.444	105.392	110.746	114.199	123.628	119.318	123.343	122.71
30	114.185	105.443	111.74	113.337	125.063	118.955	124.241	123.061
30.25	114.815	105.903	111.568	114.044	124.069	119.994	124.136	123.721
30.5	114.469	105.32	111.019	114.009	124.215	120.304	124.585	123.902
30.75	114.007	105.223	110.872	113.279	124.573	120.36	124.617	124.009
31	113.859	105.046	110.897	113.377	124.922	120.382	125.342	123.742
31.25	114.017	104.375	110.876	113.063	125.332	120.435	125.436	123.694
31.5	113.676	104.865	111.086	113.182	125.257	121.224	125.462	124.269
31.75	113.671	104.515	110.897	113.169	125.323	121.281	125.905	124.376
32	113.356	104.384	110.457	113.023	125.769	121.643	125.519	124.014
32.25	113.61	104.063	110.666	112.944	125.513	121.386	125.634	124.578
32.5	112.782	104.038	110.331	112.577	126.339	121.643	125.608	124.429
32.75	112.888	103.81	110.163	112.754	126.639	122.045	125.697	124.344
33	112.746	103.565	110.587	112.55	126.957	122.115	125.634	124.413
33.25	112.329	103.16	110.071	111.958	127.196	122.093	126.182	124.754
33.5	112.049	103.236	109.496	112.073	126.706	122.717	125.895	124.695
33.75	111.673	102.734	109.32	111.379	127.24	122.599	126.312	124.583
34	111.536	101.941	108.708	111.313	127.726	122.835	125.978	124.812
34.25	111.017	101.582	108.808	111.353	127.977	122.983	125.77	124.557
34.5	110.199	101.207	108.074	110.61	128.339	122.8	126.589	124.823
34.75	109.451	100.882	107.5	110.053	128.145	122.795	125.827	124.663
35	109.136	100.283	106.887	109.603	128.375	123.214	126.26	124.546
35.25	108.44	99.903	106.233	109.046	128.357	123.144	126.166	124.402
35.5	107.763	99.8228	106.019	108.489	128.776	123.411	126.192	124.11
35.75	107.24	99.4346	105.704	108.25	129.103	123.267	126.025	124.429
36	106.767	98.6077	105.256	107.11	129.408	123.319	125.989	124.349
36.25	106.091	98.1857	105.046	106.518	129.121	123.367	125.488	124.035
36.5	105.76	97.8144	104.706	105.957	129.863	123.376	125.686	124.083
36.75	105.542	97.1689	103.725	105.188	129.545	123.354	125.399	123.881
37	104.901	96.671	103.351	104.751	129.518	122.852	124.919	123.402
37.25	104.337	95.6542	102.554	104.198	128.728	122.843	124.971	123.375
37.5	103.518	95.0213	102.03	103.911	129.633	122.547	124.935	123.263
37.75	102.669	94.4306	102.072	102.802	128.869	122.411	124.982	123.285
38	101.932	93.8062	101.346	102.559	128.56	122.276	124.606	122.507
38.25	101.403	93.0509	101.116	102.108	128.887	122.52	124.152	122.353
38.5	100.656	92.4602	100.247	101.684	128.467	121.552	123.985	122.183
38.75	99.7865	91.7598	99.3415	100.349	128.701	121.425	123.474	121.9
39	99.0289	90.9287	98.0034	100.389	128.375	121.159	123.015	121.544
39.25	98.5256	90.0215	97.6217	99.1294	127.818	121.072	122.399	121.379
39.5	97.7782	89.3802	96.98	98.3914	127.637	120.675	122.31	121.113
39.75	96.619	88.8148	96.6696	97.3264	127.677	120.518	121.658	120.298
40	95.6988	87.6714	95.6294	96.2172	127.037	120.107	121.507	120.053
40.25	94.5396	86.625	94.5262	95.6781	127.553	119.304	120.761	119.377
40.5	93.4821	85.7559	93.5028	94.4054	126.706	119.335	120.166	119.324
40.75	93.233	84.853	92.8988	93.4597	126.361	118.624	119.425	118.616
41	92.5009	84.0429	91.9383	93.2078	125.61	118.257	119.023	118.057
41.25	91.5349	83.1737	91.0658	92.2666	125.487	117.088	119.002	117.258
41.5	90.4062	81.9965	90.5499	90.9055	124.462	116.769	118.945	116.811
41.75	89.6792	80.946	89.5516	89.6416	123.884	116.267	118.168	115.832
42	89.0691	80.1401	88.6834	89.5621	123.509	115.883	117.609	115.071
42.25	87.8947	79.1781	87.6893	88.0861	123.102	114.902	116.759	114.756
42.5	86.8931	78.5199	86.7749	86.6189	122.316	114.308	115.997	114.086
42.75	86.1864	77.5537	85.6172	86.2301	121.292	113.863	115.674	112.776
43	85.0475	76.3048	84.6567	84.4933	121.46	113.156	114.714	112.015
43.25	84.2747	75.3934	83.1005	84.2459	120.674	112.253	114.635	111.286
43.5	83.019	74.1572	81.8716	83.256	119.945	112.122	113.399	110.562
43.75	82.1089	73.1994	81.234	82.0054	119.243	111.193	113.08	109.508
44	81.087	72.5581	79.9883	81.126	118.541	110.809	111.969	109.422
44.25	80.2481	71.4653	79.0823	79.7472	117.159	110.381	111.218	108.491
44.5	79.4499	70.6637	77.4171	78.7043	116.558	109.731	110.613	107.623
44.75	78.367	69.4865	76.4481	77.5067	115.631	108.806	109.642	106.99
45	77.7264	68.1743	75.3072	76.3931	114.713	107.623	108.959	106.292
45.25	76.3689	67.2124	74.2502	75.1602	113.936	106.829	107.936	105.446
45.5	75.0826	65.8875	73.1345	74.1747	113.521	106.144	107.08	104.748
45.75	73.8675	65.1491	71.9894	72.902	112.333	105.258	106.099	103.891
46	72.6371	64.0775	70.8569	71.4349	111.874	104.407	105.327	102.896
46.25	71.3	62.9256	70.0222	70.5157	110.712	103.652	104.179	102.305
46.5	70.2629	62.01	68.7597	69.4993	110.288	102.753	103.078	101.469
46.75	69.0376	61.1029	67.3965	68.5934	109.255	102.099	102.614	100.511
47	68.1275	60.0819	66.5912	67.5726	108.412	101.252	101.435	99.6114
47.25	67.1107	58.7275	65.4335	66.5562	107.219	100.471	100.694	98.9034
47.5	66.3582	57.8668	64.1919	65.2746	106.473	99.4982	99.7391	97.7429
47.75	64.833	57.0313	63.3824	64.4439	105.131	98.6124	98.9461	97.1094
48	63.7602	55.5757	62.2499	63.6042	104.469	97.5782	97.5999	96.5983
48.25	62.3519	54.7656	60.9412	62.2034	103.555	96.6226	96.6921	95.6135
48.5	61.5181	53.7783	59.8549	61.0809	102.367	95.6495	96.0503	94.3998
48.75	60.4149	52.8079	59.6871	60.3871	101.872	94.9688	94.7981	93.5427
49	59.2862	51.9809	57.4431	59.2691	100.433	94.0525	94.0728	92.4727
49.25	58.2083	50.8417	56.9901	58.1245	100.004	92.5252	93.0085	91.8712
49.5	57.461	49.8038	55.5849	57.4396	98.587	91.7223	92.1423	91.3388
49.75	56.3984	48.8967	54.4524	56.3304	97.6951	90.9761	90.8432	90.2369
50	55.2189	48.095	53.6555	54.8809	95.9906	90.0423	90.4362	89.1403
50.25	54.3698	47.1668	52.6362	54.2755	95.5049	88.9689	88.9596	88.6079
50.5	53.5919	46.3525	51.5582	53.0956	94.22	88.0962	88.2865	87.1706
50.75	52.5599	45.3736	50.3838	52.3134	92.9218	87.2104	86.7421	86.5158
51	51.3244	44.4918	49.6875	50.9523	91.5618	86.2198	86.4813	85.5576
51.25	50.3076	43.5129	49.008	50.5325	91.1423	84.5791	85.1351	84.5089
51.5	49.6314	42.6649	47.5316	49.7459	89.8706	83.8068	83.716	83.7796
51.75	48.7874	42.0404	46.9821	48.619	89.067	82.6897	83.2516	83.3591
52	47.974	40.5553	46.3278	47.6601	88.0161	81.7428	82.1402	82.1986
52.25	46.947	39.6608	45.1156	46.9884	86.6649	81.1275	80.5958	81.2776
52.5	46.0674	38.7916	44.4151	45.6273	85.6891	80.1152	79.6671	80.2821
52.75	45.62	38.2094	43.5384	44.5181	85.3005	78.7232	78.7749	79.3026
53	44.6845	37.3866	42.8296	43.8862	83.8566	77.6585	77.6323	78.2646
53.25	43.7389	36.4373	42.1836	43.4884	82.6246	77.2396	76.4427	77.1946
53.5	43.2864	35.8213	41.0427	42.5914	81.481	75.948	75.4357	76.609
53.75	42.1323	35.0829	40.7324	41.7738	80.7215	74.8658	74.6791	75.7413
54	41.2782	34.315	39.969	40.9298	79.9046	73.7531	73.5313	74.8203
54.25	40.6833	33.7201	39.0336	40.4039	78.6506	72.9458	72.3834	73.7982
54.5	39.9868	32.8889	37.8969	39.6748	77.6615	72.5226	71.2668	73.2872
54.75	39.3004	32.256	37.8466	38.7909	77.1316	71.3444	69.7746	72.3609
55	38.2988	31.7286	36.4666	38.3137	74.862	70.3321	69.3207	71.4826
55.25	37.7243	30.889	36.1394	38.1457	74.8532	69.2194	68.5798	70.189
55.5	36.8804	30.3152	35.1873	36.7626	73.3166	68.3641	67.0823	69.3692
55.75	35.9652	29.6992	34.6504	36.8421	72.0758	66.8587	66.091	68.4376
56	35.3094	29.1802	33.6941	35.7285	71.0602	66.1779	64.9692	67.3889
56.25	34.5874	28.3448	33.153	35.3043	69.4882	65.4885	63.9674	66.6117
56.5	33.9061	27.7625	32.4567	34.4425	68.1812	64.018	63.0439	65.5523
56.75	33.296	27.2731	32.0624	34.0095	67.4968	63.7562	61.8856	64.6846
57	32.7826	26.733	31.2487	33.4173	66.3267	62.722	61.2073	63.6306
57.25	32.2792	26.1677	30.7118	32.4849	65.3597	61.8449	60.5395	62.6404
57.5	31.5369	25.9145	30.07	32.1402	64.216	60.8369	59.2403	61.7354
57.75	31.0133	25.2648	29.4199	31.2608	63.7391	59.9511	58.202	61.1126
58	30.4337	24.5222	28.7614	30.9735	62.8295	59.3271	57.3516	60.0213
58.25	30.0066	24.0454	28.2622	30.2797	61.5534	58.2057	56.4176	59.1057
58.5	29.3203	23.5686	28.1783	29.6611	60.2066	57.3853	55.4263	58.3977
58.75	28.8983	23.1172	27.201	29.4489	59.4118	56.0414	54.4715	57.4767
59	28.2424	22.5223	26.6558	28.8391	58.2329	55.3257	53.8975	57.0189
59.25	27.6679	22.1763	25.7707	28.3044	57.0098	54.7323	52.6818	55.9329
59.5	27.3018	21.5434	25.5233	28.1497	56.4975	53.829	51.967	54.7618
59.75	26.9409	21.1974	24.7766	27.2482	55.4775	52.472	51.1374	54.3093
60	26.3206	20.708	24.5837	26.8372	54.0292	51.7738	50.0887	53.5161
60.25	25.6597	20.3114	24.051	25.9181	53.1505	51.0843	49.2278	52.4834
60.5	25.1767	19.649	23.4554	25.3834	52.7134	50.4167	48.1947	51.8233
60.75	24.9733	19.5435	22.9311	24.831	51.1458	49.4436	47.5217	51.1206
61	24.4039	19.2228	22.2474	24.557	50.797	48.0211	46.786	50.3487
61.25	23.8446	18.7165	21.8909	24.0576	50.0729	47.6633	45.8729	49.8163
61.5	23.2905	18.2651	21.765	23.6378	49.437	46.5113	45.2781	49.1669
61.75	23.1023	17.8516	20.8758	23.1473	47.6531	45.6299	44.3128	48.2939
62	22.3804	17.3073	20.5738	22.5286	47.269	44.9535	43.6502	47.5858
62.25	21.9635	17.2018	20.1166	22.0116	46.5625	44.3164	42.9563	46.5904
62.5	21.5263	16.6238	19.8398	21.636	45.5425	43.4655	41.991	45.696
62.75	21.0738	16.2905	19.5755	21.5122	44.8934	42.6932	41.6467	45.0519
63	20.845	16.0457	18.9128	21.0305	44.0147	42.1303	41.0101	44.3652
63.25	20.4179	15.5732	18.7408	20.6682	43.2375	41.0656	39.8362	43.6412
63.5	20.0925	15.4002	18.1872	20.2439	42.8224	40.4678	39.2831	42.9119
63.75	19.7468	14.8601	17.73	19.7623	42.1778	39.7652	38.4639	42.5872
64	19.4367	14.6829	17.3608	19.3601	41.5022	39.1412	37.6865	41.7248
64.25	19.1469	14.3285	17.105	18.9845	40.8663	38.0416	37.1126	41.1286
64.5	18.9994	13.9277	16.7233	18.9094	39.7183	37.5398	36.3978	40.9156
64.75	18.552	13.4804	16.3374	18.3879	39.184	36.7369	35.683	40.0745
65	17.8962	13.4172	15.9096	17.8576	39.2017	36.1653	35.0464	39.1908
65.25	17.6064	12.9488	15.7837	17.4952	37.8726	35.5675	34.5612	38.8182
65.5	17.2657	12.5775	15.553	17.0754	37.4443	34.529	33.9194	38.1741
65.75	16.8844	12.3539	14.9742	16.8456	36.7554	34.2104	33.2203	37.5087
66	16.6862	11.9446	14.8987	16.554	36.5126	33.6737	32.302	36.4599
66.25	16.1981	11.7084	14.3786	16.227	35.625	33.0977	31.7281	36.1778
66.5	15.9185	11.4679	14.1647	15.8337	35.3424	32.6832	31.2741	35.8318
66.75	15.5321	11.2063	14.1185	15.3431	34.6183	31.9457	30.7419	35.4272
67	15.2728	10.8097	13.3971	15.0736	33.6866	31.3348	30.1263	34.996
67.25	14.805	10.7295	13.2713	14.7819	33.2539	31.1515	29.5158	34.4956
67.5	14.444	10.5903	13.2461	14.53	32.4811	30.3836	28.9575	33.9526
67.75	14.2356	10.2949	12.9189	13.9688	31.9689	30.2352	28.514	33.4522
68	14.017	10.0629	12.5918	14.1411	31.3949	29.3843	27.9453	33.0104
68.25	13.7272	9.90675	12.4072	13.6153	30.8429	28.7254	27.2775	32.3716
68.5	13.3459	9.45108	11.8787	13.2971	30.2998	28.3458	26.8183	31.8765
68.75	13.051	9.28231	11.8871	13.2043	29.8406	27.9661	26.4948	31.4772
69	12.929	9.16417	11.6606	12.8994	29.3196	27.2854	25.9105	30.7639
69.25	12.8324	8.88148	11.2831	12.4354	28.485	26.9538	25.3261	30.3593
69.5	12.4816	8.72537	11.2411	12.2277	27.9154	26.6963	24.7417	30.157
69.75	12.4307	8.48065	10.7839	12.1349	27.7211	25.78	24.1834	29.3213
70	12.1409	8.30345	10.6413	11.6797	27.0058	25.4309	23.7765	28.7943
70.25	11.6732	8.15577	10.3561	11.6267	26.5421	25.0295	23.6043	28.5973
70.5	11.4749	8.06717	10.3981	11.5162	25.9107	24.4404	22.9938	27.8573
70.75	11.2258	7.71275	9.91989	11.1008	25.6458	24.2309	22.4669	27.655
71	11.0123	7.6579	9.60111	10.8268	25.1601	23.8906	22.1486	27.3356
71.25	10.8089	7.4385	9.64725	10.6589	24.7671	23.1313	21.6686	26.7927
71.5	10.514	7.16425	9.29072	10.491	24.246	23.0397	21.4547	26.4679
71.75	10.4174	6.99549	9.11875	10.2302	23.8707	22.6906	21.032	26.0474
72	10.2242	6.89422	8.86288	10.027	23.4821	22.0971	20.3746	25.6694
72.25	10.0869	6.75499	8.81255	10.1684	23.2658	21.8048	19.9259	25.3181
72.5	9.70563	6.62419	8.38052	9.58505	22.7447	21.4731	19.6129	24.8177
72.75	9.53785	6.59466	8.22113	9.54527	22.2723	20.8012	19.3363	24.5089
73	9.45651	6.26556	8.12466	9.39502	21.9897	20.4521	18.9763	24.3705
73.25	9.1057	6.1221	8.12466	9.02382	21.9146	20.1684	18.7154	23.8808
73.5	8.93792	5.94912	8.0156	9.14755	21.1904	19.6535	17.9693	23.3804
73.75	8.86674	5.63689	7.5668	8.73658	20.6562	19.4484	17.8024	22.9279
74	8.87183	5.44281	7.21446	8.80286	20.3515	18.9597	17.0823	22.8746
74.25	8.61254	5.38374	7.28157	8.2328	20.0291	19.0208	17.0562	22.5499
74.5	8.42442	5.29514	7.07185	8.47143	19.7907	18.5015	16.5971	22.3529
74.75	8.22614	5.1348	7.01313	7.84392	19.3315	17.9736	16.091	21.9484
75	8.03295	4.95338	6.74468	8.05603	19.2432	17.607	15.9553	21.6662
75.25	7.88042	4.83946	6.68596	7.79973	18.9076	17.6245	15.6214	21.3468
75.5	7.7279	4.88165	6.39235	7.30921	18.6824	17.5372	15.1779	20.9582
75.75	7.74315	4.53567	6.22038	7.66715	18.2806	16.5292	14.6875	20.6335
76	7.41776	4.42597	6.10713	7.28269	18.02	16.4899	14.4422	20.4738
76.25	7.45844	4.34159	6.09454	6.9159	17.4769	16.3765	13.957	20.0479
76.5	7.19915	4.17704	5.88482	6.83636	17.3312	16.0667	13.6805	19.7764
76.75	7.09238	4.09687	5.7506	6.89381	16.8985	15.7525	13.3466	19.4197
77	6.81784	3.91967	5.63735	6.87613	16.7263	15.7132	13.0491	18.9992
77.25	6.88901	3.91967	5.49054	6.60215	16.1522	15.2594	12.8822	18.8289
77.5	6.71615	3.91545	5.31857	6.59773	16.1567	14.7227	12.5952	18.403
77.75	6.6043	3.63698	5.34374	6.46957	15.5826	14.5612	12.0213	18.2326
78	6.40094	3.60322	5.15918	6.2442	15.6224	14.2427	12.0526	18.0357
78.25	6.39077	3.22771	4.79007	5.64762	15.2471	14.0158	11.6195	17.3915
78.5	6.30434	3.2024	4.74393	5.85532	15.2206	13.8587	11.3691	17.4874
78.75	5.95353	3.23193	4.77748	5.92602	14.7658	13.5271	11.0352	17.152
79	5.91794	3.35851	4.72715	6.08069	14.5626	13.5314	10.8265	16.9178
79.25	5.79084	3.17286	4.36643	5.50179	14.3948	13.1256	10.4404	16.5877
79.5	5.79084	2.97878	4.53421	5.22781	13.865	12.9685	10.3047	16.1778
79.75	5.55697	2.84376	4.50065	5.60343	13.7855	12.6064	9.7673	15.9702
80	5.5468	2.70031	4.2364	5.31177	13.7767	12.4798	9.85599	15.7413
80.25	5.36377	2.6328	4.1567	4.96708	13.4941	12.1133	9.47511	15.4006
80.5	5.257	2.502	3.96376	4.9494	13.1364	11.9126	9.39685	15.3367
80.75	5.23667	2.54842	3.76243	5.19687	13.0525	11.6987	9.27684	15.0279
81	5.01805	2.48935	3.91343	4.81241	12.9863	11.6027	9.01597	14.5808
81.25	5.02313	2.25307	3.72468	4.93614	12.6948	11.4282	8.89596	14.4424
81.5	4.9367	2.16868	3.69531	4.48981	12.4829	11.1053	8.57247	14.2294
81.75	4.713	2.31214	3.58206	4.57378	12.2709	10.8217	8.40029	13.7982
82	4.66724	2.17712	3.43106	4.42795	12.1517	10.7038	8.22289	13.6332
82.25	4.36219	1.99992	3.51915	4.3705	11.7411	10.3329	7.94115	13.3777
82.5	4.48421	1.87756	3.49398	4.43678	11.7587	10.2413	7.87332	13.2073
82.75	4.18425	1.81005	3.14584	4.14512	11.6218	10.1628	7.42982	13.0689
83	4.13849	1.67925	2.99065	4.15838	11.3569	9.88786	7.27851	12.5313
83.25	4.17917	1.6244	2.91934	4.29095	10.9816	9.77877	7.25243	12.4993
83.5	4.0063	1.54846	3.01162	3.91091	11.1759	9.59113	7.13242	12.3982
83.75	3.95546	1.51892	3.05776	4.06116	10.7961	9.18532	6.85067	12.1906
84	3.90971	1.4261	2.58798	4.00371	10.8624	9.32932	6.7411	11.967
84.25	3.91479	1.31218	2.86062	3.91975	10.9418	9.22459	6.52718	11.786
84.5	3.67584	1.34172	2.55862	3.85346	10.3237	8.94532	6.41761	11.7274
84.75	3.73176	1.29952	2.63412	3.50877	10.1073	8.91914	6.27674	11.3548
85	3.56398	1.21514	2.65928	3.51319	10.0146	8.60933	6.18804	11.2483
85.25	3.53348	1.14341	2.47892	3.71647	9.80262	8.53079	6.04195	11.062
85.5	3.48772	1.08012	2.31534	3.61925	9.71873	8.50897	5.61933	10.9981
85.75	3.3352	1.097	2.47053	3.50877	9.67457	8.28206	5.76542	10.8065
86	3.39621	0.949327	2.11401	3.52203	9.32574	8.02897	5.35845	10.6574
86.25	3.11658	0.873381	2.27759	3.23479	8.99015	8.12497	5.28018	10.3274
86.5	3.30978	0.898696	2.14756	3.31433	8.96366	7.83698	5.06105	10.2422
86.75	3.09116	0.704612	2.05948	3.22595	9.23743	8.05952	4.94626	10.1145
87	3.05557	0.772119	2.07206	3.13757	9.10496	7.56207	4.90452	10.0027
87.25	3.05049	0.632885	2.04689	2.90777	8.3808	7.65371	4.48711	9.75246
87.5	2.90305	0.527404	1.95462	2.88568	8.72522	7.43989	4.68538	9.8057
87.75	2.87254	0.590692	1.78684	2.81055	8.48236	7.40935	4.3358	9.51823
88	2.63867	0.565377	1.82459	2.85474	8.65015	6.99917	4.34102	9.32127
88.25	2.69968	0.396608	1.78264	2.87242	7.97457	7.14317	4.07492	9.15092
88.5	2.5319	0.350196	1.55614	2.70008	7.80677	6.82463	4.04362	9.01251
88.75	2.57766	0.27425	1.68198	2.63379	7.77145	6.70245	3.73578	8.96992
89	2.50648	0.232058	1.62325	2.81939	7.68755	6.8159	3.76187	8.59729
89.25	2.45056	0.270031	1.43031	2.73985	7.59924	6.53663	3.57404	8.50146
89.5	2.3082	0.27425	1.40934	2.57634	7.42703	6.43627	3.55317	8.65584
89.75	2.31328	0.194085	1.57292	2.51005	7.25041	6.27045	3.3862	8.34176
90	2.34887	0.194085	1.32964	2.56308	7.09586	5.99119	3.18794	8.1448
90.25	2.2777	0.172988	1.35481	2.41725	7.18859	5.97373	3.02097	7.93186
90.5	2.16584	0.0928231	1.24156	2.44819	7.08262	6.06973	2.89575	7.99574
90.75	2.05908	0	1.37998	2.41725	6.87067	5.73373	2.87488	7.92654
91	1.90655	0.0253154	1.24156	2.40399	6.95015	5.73373	2.70792	7.64972
91.25	1.97265	0.0126577	1.14928	2.41283	6.54833	5.51992	2.73401	7.59649
91.5	1.72352	0.0126577	1.208	2.37306	6.77794	5.41956	2.81227	7.34629
91.75	1.70319	0	1.12411	2.48796	6.15976	5.34538	2.47835	7.36758
92	1.91672	0.0210962	1.24575	2.34655	6.22157	5.2712	2.46269	7.144
92.25	1.8913	0	1.07378	2.20072	6.38495	5.11847	2.52009	7.03221
92.5	1.75911	0	1.06539	2.29794	6.02729	5.28429	2.14964	6.8725
92.75	1.88622	0	1.01086	2.26258	6.33638	4.87411	2.21747	6.68086
93	1.68794	0	1.01506	2.18746	5.81092	4.99193	1.90963	6.63295
93.25	1.75911	0	0.977308	2.16978	5.97872	4.81302	1.7218	6.68086
93.5	1.65235	0	0.977308	2.16978	5.45768	4.90029	1.78963	6.52648
93.75	1.74895	0	0.96053	2.31561	5.59898	4.56866	1.75832	6.41469
94	1.58625	0	0.901808	2.24049	5.78443	4.65593	1.61745	6.34549
94.25	1.60659	0	0.906002	2.13885	5.51508	4.70393	1.49223	6.34017
94.5	1.53541	0	0.964725	2.07256	5.50183	4.4203	1.44527	6.06335
94.75	1.43373	0	0.77178	2.12117	5.33404	4.29376	1.12178	6.17514
95	1.45915	0	0.796946	2.08582	5.16625	4.22394	1.21048	5.95156
95.25	1.28629	0	0.700474	2.1035	5.22807	4.09739	1.04873	5.85041
95.5	1.31171	0	0.918586	2.01953	4.92339	4.07558	1.04873	5.8025
95.75	1.29137	0	0.796946	2.12559	5.05586	3.84867	0.876552	5.67474
96	1.11851	0	0.838891	2.03279	4.91456	3.67849	0.944381	5.49375
