# Supplementary material for: FABP4 as a therapeutic host target controlling SARS-CoV-2 infection
Source: EMBO Mol Med. 2025 Jan 22;17(3):414–40. doi: 10.1038/s44321-024-00188-x (PMC11904229; doi:10.1038/s44321-024-00188-x)
Supplement: Supplementary file 8 — Source data Fig. 3 [file 44321_2024_188_MOESM8_ESM.zip › Figure 3/3M-N/Electric impedance traces.xlsx]

## Sheet: Description
	Description
	3T3-L1 WT and FABP4-deficient cells were infected with human coronavirus OC43
	Real-time electric impedance traces were measured and their corresponding median cell index (hours) was calculated.

## Sheet: Data
	OC43 MOI = 0.05								OC43 MOI = 0.5
	Wild type				FABP4 KO				Wild type				FABP4 KO				Cells	WT, F4KO
Time-Interval	Well G1	Well G2	Well H1	Well H2	Well G5	Well G6	Well H5	Well H6	Well E1	Well E2	Well F1	Well F2	Well E5	Well E6	Well F5		Format	Acea E-Plate 96
0	100	100	100	100	100	100	100	100	100	100	100	100	100	100	100		Virus	OC43 P1.1
0.25	99.7438	99.5991	100.602	99.2368	99.7306	99.7007	99.7832	99.9498	99.954	99.5195	99.6109	98.4876	99.4473	99.9238	99.0977		Medium	DMEM + 2% HIFBS
0.5	99.8919	98.2577	100.792	98.4435	99.8044	99.6636	99.9942	100.182	99.5896	98.8461	100.43	97.3666	99.4957	99.2506	99.3998		Time Points	120 hours, reading every 15 minutes
0.75	99.9826	97.169	100.082	96.9372	99.4723	99.6537	99.3944	99.9864	100.167	99.2584	101.361	96.5706	99.5049	99.1317	99.1338		normalization:	to time 0
1	100.455	96.385	99.1911	96.2625	99.5055	99.6141	99.5823	99.6894	100.081	98.9791	101.997	96.1206	99.4473	99.708	99.2327
1.25	102.618	96.0591	97.9761	96.037	99.4698	99.389	99.4609	99.4548	99.8748	99.1005	102.58	96.2522	98.829	99.6524	98.9373		Median Cell Index (hours)
1.5	104.726	96.196	98.0763	95.9585	98.8892	99.3742	99.9017	99.5158	100.766	99.5461	102.164	96.3448	99.497	99.9289	99.1886		MOI 0.5		MOI 0.05
1.75	105.203	95.9189	97.6447	96.1005	98.9015	99.0341	99.9075	99.1605	101.281	99.3416	101.249	96.6177	99.0347	99.3165	99.1017		WildType	FABP4 KO	WildType	FABP4 KO
2	105.397	96.8023	97.2946	95.8784	98.9827	98.9982	100.053	99.0113	102.231	99.8537	100.251	96.6291	98.884	99.3966	98.9921		47.38	67.77	54.16	87.07
2.25	105.285	96.3655	97.4187	96.1339	98.8265	98.9067	99.9986	98.8689	104.011	101.373	100.023	97.2805	98.5225	99.3669	98.567		47.79	71.57	56.03	117.9
2.5	104.037	97.7492	97.4816	96.1573	98.7109	98.5839	99.3857	98.8404	106.024	103.586	99.5842	97.7175	98.1257	99.4237	98.5803		47.3	68.07	56.17	111.4
2.75	102.228	99.8517	97.2691	96.9572	98.5756	98.6902	99.325	98.7306	106.131	105.783	99.2395	100.019	97.7078	99.5297	98.2354		48.76		58.25	82.54
3	101.074	101.234	97.5206	99.2602	98.7416	98.6482	99.0056	98.6763	106.69	106.42	99.6517	101.535	97.9436	99.1085	98.21
3.25	100.514	101.304	98.129	101.762	98.4243	98.574	98.741	98.5556	106.869	106.536	99.8845	102.187	97.7812	99.4225	98.3103
3.5	100.418	101.483	99.0569	102.321	98.2988	98.5468	98.8625	98.4051	106.515	106.995	100.272	102.603	97.6581	99.0555	98.2648
3.75	100.328	101.279	102.19	103.008	98.2152	98.4107	98.9318	98.1691	104.958	107.023	102.774	102.499	97.8323	98.7738	98.2154
4	100.586	100.999	103.531	102.829	98.1045	98.2722	98.6933	98.0565	103.252	105.031	104.44	102.109	97.886	98.894	98.2501
4.25	101.116	100.192	103.937	101.166	97.7379	98.3031	98.3508	97.8599	103.552	104.212	105.284	100.46	98.0012	98.8578	97.9881
4.5	101.15	99.1883	104.216	98.846	98.1635	98.3971	98.2901	97.7799	102.639	103.091	105.329	99.0594	96.6875	98.2867	98.1231
4.75	101.297	98.4451	103.842	98.2064	97.8621	98.4441	98.5286	97.3716	103.169	103.129	105.943	98.8693	96.5879	98.0348	97.7381
5	103.507	97.8584	103.875	98.34	97.883	98.3402	98.3363	97.4489	103.53	102.923	106.171	98.317	97.0634	98.54	97.8117
5.25	105.534	97.7753	101.808	97.9091	97.9778	98.0508	97.7755	97.6551	103.526	102.905	105.888	98.5428	96.8709	98.3203	97.567
5.5	106.204	98.1615	100.148	97.8807	97.915	98.2388	97.8131	97.4055	103.477	102.464	105.83	98.5217	96.8787	98.0387	97.9587
5.75	106.57	97.7916	99.6295	97.6837	97.84	98.1782	97.9171	97.4869	103.694	102.719	105.904	98.4924	96.698	98.2997	97.6593
6	106.331	98.1599	99.5106	97.7655	98.1549	97.6204	97.842	96.9756	103.357	103.061	105.92	99.3307	96.381	97.7234	97.7716
6.25	106.017	99.3415	99.4919	97.5116	98.0712	98.0446	97.9258	96.7261	103.944	102.707	105.707	99.602	96.398	98.0089	97.8972
6.5	105.184	101.433	99.7842	97.4448	97.717	97.8579	98.134	97.0095	104.511	102.848	104.79	102.326	96.3037	97.6588	97.5109
6.75	105.402	103.022	99.6516	97.186	97.22	97.5561	97.5616	96.9621	104.901	102.384	103.671	103.978	96.5041	97.872	97.2796
7	104.586	103.784	99.429	97.4098	97.375	97.3545	97.4488	96.2365	107.533	102.612	102.868	105.106	96.7517	97.2156	97.6593
7.25	104.143	103.636	99.621	97.9893	97.53	97.4596	97.4055	96.2907	109.773	103.014	102.843	105.119	96.8263	97.6097	97.6673
7.5	102.522	103.959	99.5259	97.7388	97.3541	97.2803	97.7018	96.2433	110.931	103.184	102.642	104.814	96.55	97.4999	98.0082
7.75	101.823	103.147	99.4018	97.5584	97.193	97.5536	97.6122	96.0914	111.566	102.923	102.546	104.511	96.643	96.9404	97.7021
8	101.415	103.325	100.005	97.535	96.867	97.4188	97.5674	95.831	111.798	106.521	102.198	105.127	96.5801	97.1381	97.7007
8.25	101.286	102.469	102.416	100.975	96.8904	97.1108	97.2421	95.8323	111.126	108.867	103.333	105.086	96.4976	96.7505	97.6031
8.5	100.859	101.763	104.86	103.358	96.5865	96.8573	97.5139	95.6397	111.306	110.226	102.832	105.14	96.3404	96.7815	97.313
8.75	101.081	99.7083	105.856	103.714	96.3159	96.9661	97.2826	95.8839	110.806	109.694	102.978	105.244	96.0391	96.9055	97.3585
9	101.483	98.8819	106.167	103.778	96.4549	96.8486	97.0788	95.4431	110.6	109.871	103.419	105.08	96.5238	96.4727	97.2569
9.25	101.673	98.481	105.681	103.445	96.546	96.3317	96.9935	95.6994	110.601	109.413	105.588	105.285	95.9121	96.421	97.5203
9.5	104.37	98.4142	105.045	102.914	96.696	96.6384	96.6741	95.6777	110.881	110.131	107.322	105.423	95.8427	96.9197	97.1192
9.75	106.505	98.199	104.865	102.739	96.573	96.7163	96.6293	95.4268	110.725	109.758	107.434	105.884	95.8558	96.5761	97.2248
10	106.803	98.0295	105.074	102.943	96.7009	96.8437	96.5252	94.9074	110.364	109.685	107.431	106.136	95.5558	96.5476	97.5109
10.25	106.769	98.833	105.037	103.352	96.5952	96.3997	96.3069	95.3034	110.587	109.577	108.195	106.284	95.4707	96.2918	96.3907
10.5	106.418	100.65	105.248	103.631	96.2852	96.4541	96.4717	95.2139	110.502	110.126	108.147	106.272	95.8977	96.3887	97.0791
10.75	106.781	102.406	105.316	103.808	96.3824	96.1338	95.9991	94.7609	110.609	109.62	107.973	106.479	95.8977	96.7272	97.2556
11	106.516	103.379	105.316	103.704	96.4894	96.2241	96.119	94.4815	110.511	110.124	107.923	106.441	95.73	96.2453	96.5939
11.25	105.968	103.517	105.149	104.127	96.1314	95.9495	95.7418	94.4354	110.403	110.159	107.772	106.105	95.5938	96.0424	96.7984
11.5	106.371	103.887	105.146	104.128	95.894	96.109	95.9803	94.5371	110.154	110.43	107.173	106.599	95.6226	96.4649	96.916
11.75	106.2	103.977	105.22	104.449	96.1536	95.7269	95.6825	94.7107	110.046	110.6	107.358	106.397	95.2847	96.1936	97.027
12	106.122	103.221	105.443	104.604	96.268	95.7207	95.775	94.5819	110.311	110.317	106.995	106.691	94.9926	95.8473	96.9802
12.25	105.941	101.159	105.608	104.997	96.3713	95.4943	95.7736	94.6334	109.252	110.588	106.615	106.503	95.2022	95.7039	96.1634
12.5	105.486	100.352	105.951	105.381	95.7292	95.8246	95.9254	94.7962	109.736	110.119	106.393	106.18	94.783	95.7388	96.5631
12.75	106.103	99.8468	105.898	105.463	95.8202	95.6997	95.8979	94.4951	109.291	109.531	106.022	106.479	95.2402	95.7117	96.3693
13	105.73	99.824	106.422	105.59	95.7599	95.4708	95.6074	94.1438	109.354	110.121	105.679	105.868	94.9782	94.8615	96.4294
13.25	105.874	99.7474	106.26	105.735	95.4573	95.3818	95.6825	94.213	108.7	108.787	105.769	105.605	94.7162	95.0798	96.5885
13.5	105.784	99.9707	106.094	105.608	95.6591	95.4375	95.3934	94.0896	108.236	109.843	104.989	105.389	94.9847	95.0088	96.3385
13.75	106.582	99.6235	106.408	105.636	95.37	95.1406	95.7216	94.3744	108.178	108.836	104.568	105.254	94.5014	94.9817	96.0297
14	106.007	100.567	106.281	105.827	95.3589	95.0602	95.6348	94.0082	108.492	108.747	104.108	104.95	94.6429	95.3602	96.0952
14.25	106.01	102.869	106.192	105.713	95.0871	95.0318	95.7606	94.1967	107.947	108.48	103.721	104.864	94.4359	95.0501	95.63
14.5	106.235	104.176	106.271	105.603	95.4746	95.3261	95.3602	94.0882	107.265	107.888	103.538	104.971	94.7791	94.7039	95.7811
14.75	105.778	105.255	106.466	105.693	95.2962	94.7733	95.168	94.1737	106.705	107.614	102.866	104.865	94.2093	94.8615	95.6995
15	105.773	105.68	106.877	105.357	95.3417	94.6422	95.298	93.9784	106.7	107.148	102.125	104.321	94.191	94.5346	95.5873
15.25	105.951	105.525	106.848	105.529	94.9186	95.0602	95.1044	93.8197	105.886	106.641	101.462	103.931	93.7313	93.9118	95.5311
15.5	105.679	105.444	107.127	105.626	95.0539	95.1258	94.9136	93.642	104.907	106.177	100.935	103.319	94.3495	94.355	95.5619
15.75	105.956	104.557	106.969	105.595	94.8349	95.1765	94.7632	93.1822	105.028	105.332	100.512	102.828	94.0836	94.4558	95.7343
16	105.77	102.516	107.136	105.524	94.969	95.2049	95.0393	93.189	104.263	104.604	99.8792	102.414	94.4896	94.0514	95.503
16.25	105.789	101.982	106.991	105.661	94.9838	95.1184	94.7965	93.0887	104.08	103.581	98.742	102.372	94.0155	94.346	95.4656
16.5	105.902	101.631	107.416	105.595	94.7488	94.9836	94.8644	93.2636	103.999	104.035	98.774	101.959	94.0076	94.333	95.1354
16.75	106.2	101.83	106.813	105.857	94.7685	95.3224	94.9829	92.9951	102.834	103.527	97.7701	101.389	93.8832	93.8395	95.2076
17	105.648	101.925	107.178	105.93	94.8275	94.8747	95.0509	93.1606	102.166	102.948	97.269	100.939	93.7666	93.9894	95.356
17.25	105.899	101.679	107.234	105.894	95.172	95.0701	95.126	92.9707	101.618	102.444	95.8689	100.713	93.2754	94.3473	95.5725
17.5	105.841	101.367	106.881	105.922	94.91	95.174	94.9931	92.7076	101.211	101.636	95.1262	99.6653	93.2938	93.7516	94.955
17.75	105.444	101.076	106.896	105.97	94.8116	95.2161	95.0335	92.6181	99.6632	101.357	94.5434	99.1601	93.1025	93.6638	95.4322
18	105.649	101.126	106.823	106.156	94.8694	95.1641	94.837	92.576	99.4534	100.527	93.7935	98.1724	93.0004	94.0423	95.09
18.25	105.44	101.545	106.818	106.007	95.0379	95.4585	94.8977	92.4946	98.7871	99.0755	93.264	97.9206	93.1379	93.9713	94.8293
18.5	105.233	102.032	106.576	106.264	95.0059	95.1777	94.399	92.4011	97.5779	97.8418	92.452	97.2984	93.0541	94.3046	94.9376
18.75	105.029	102.43	106.405	106.511	94.9838	94.7102	94.2458	92.6289	96.7993	96.7078	91.2189	95.734	93.1536	94.2051	94.7959
19	104.699	103.049	106.35	106.483	94.9567	94.7535	94.292	92.3604	95.949	96.3953	90.1919	94.3937	92.965	94.6806	94.4964
19.25	104.579	102.869	105.995	106.171	95.001	95.0132	94.3065	92.7211	94.5667	95.6371	89.4012	93.2809	93.0043	94.8654	94.2451
19.5	104.063	102.529	105.732	106.346	95.06	95.3299	94.188	92.3156	94.3348	94.8938	88.0419	92.9056	92.3363	94.3938	94.602
19.75	103.945	102.552	105.545	106.313	95.3958	94.9984	94.1244	92.2559	92.7593	94.2637	87.564	92.3809	92.8851	93.7645	93.9871
20	103.296	104.564	105.373	106.717	95.4069	95.059	94.1663	92.3088	91.7894	92.7356	86.3291	91.4777	92.5118	93.9571	94.3267
20.25	102.695	105.449	105.463	106.176	95.2261	95.1208	94.1692	91.9576	91.4526	92.2585	85.0338	89.8808	92.5315	93.594	94.5405
20.5	102.236	105.825	104.949	106.683	94.8152	95.1035	93.9133	91.6389	90.085	91.309	84.4243	88.7485	91.8635	93.5901	94.4095
20.75	101.977	105.913	104.726	106.6	94.7045	94.9563	93.9379	91.6741	89.0599	90.5176	83.296	87.7607	92.2106	93.4105	94.4389
21	101.815	105.882	104.393	106.585	95.295	95.4622	93.9625	91.8301	88.1819	88.9513	82.5995	87.2669	91.5989	93.8769	94.3975
21.25	101.091	106.021	103.939	106.725	95.2039	95.5846	93.8064	91.4598	86.7776	88.1083	81.1176	86.349	91.9866	93.165	94.4296
21.5	100.572	105.473	103.679	106.952	94.8755	95.2581	93.8613	91.4341	85.9972	86.4689	79.3053	85.605	91.8988	93.1792	94.5927
21.75	100.232	105.791	103.625	106.954	94.6959	95.2124	93.2643	91.5168	84.2745	85.4048	78.575	84.0438	91.5465	92.8355	94.6809
22	99.5782	105.794	103.042	107.061	94.91	95.1641	93.6185	91.6809	83.6744	85.315	77.7345	82.8059	91.2767	92.3601	94.6488
22.25	99.1284	106.669	102.522	106.465	94.9801	94.9823	93.4248	91.6877	82.4615	83.8834	76.4481	82.3202	91.0252	92.6831	94.5994
22.5	98.0163	106.254	102.478	106.697	94.755	94.7115	93.3482	91.3812	81.4953	83.2067	75.6361	80.9263	90.8706	92.8601	94.6194
22.75	97.598	105.877	101.749	106.578	94.616	94.9984	92.8856	91.2917	80.3836	82.3471	74.737	80.4113	90.7252	92.9014	94.455
23	96.7299	106.045	101.125	106.481	95.338	94.9786	93.0403	91.3324	79.1136	81.0568	73.4204	79.5325	90.7396	93.2141	94.4964
23.25	96.118	105.706	100.435	106.079	95.1265	94.7226	92.9463	91.7514	78.1878	79.5122	72.1588	78.8128	90.348	92.8523	94.701
23.5	95.2465	105.147	100.265	105.942	94.9776	95.315	93.1516	91.4544	76.7025	78.5461	71.4019	77.968	90.0166	92.1844	93.9109
23.75	94.5213	104.943	99.2336	105.718	95.0145	95.2495	93.1675	91.4775	76.1687	77.1661	70.064	76.5433	89.57	92.5009	93.8962
24	93.6358	104.166	98.7952	105.752	94.7304	94.9328	93.1978	91.1181	74.227	75.8259	69.0458	74.8603	89.3997	92.2167	93.9804
24.25	92.6736	103.617	98.3363	105.884	94.5778	94.8265	93.0678	91.27	73.8478	74.2796	68.2996	74.0107	89.5163	92.5952	93.7812
24.5	91.9171	102.896	97.677	105.646	94.6258	94.6014	93.4204	91.2469	72.2134	73.8507	66.8692	73.4031	89.6892	92.2076	94.1395
24.75	90.6708	101.988	97.1077	105.311	94.6418	94.7993	93.6011	91.0543	71.6061	72.2395	65.9986	71.7412	89.4442	92.0358	93.1048
25	89.9944	101.108	96.3821	104.651	94.9383	94.8116	93.2846	90.8943	70.0582	70.8578	65.1617	71.1287	89.532	92.1353	93.3575
25.25	89.3495	100.445	95.6378	104.502	94.675	94.5457	93.273	90.6895	69.2336	70.1777	64.3746	70.1313	89.2818	92.382	93.4751
25.5	87.9114	99.6121	94.9002	104.335	94.5582	94.7152	93.591	90.4983	68.1827	68.8659	63.1805	68.908	89.5661	92.5306	93.4243
25.75	86.8463	98.8999	94.2222	103.993	94.6947	94.8487	93.3554	90.619	66.9053	67.5789	62.5089	67.9544	89.2753	91.7515	93.0634
26	86.1055	98.1045	93.2009	103.387	94.5631	94.7646	93.3222	90.2799	65.9114	66.6029	61.5441	66.7571	89.2779	92.143	93.2425
26.25	84.962	96.9571	92.9902	102.901	94.6049	94.4864	93.3988	90.5064	64.2973	65.6269	60.4016	65.654	89.2845	92.152	92.8134
26.5	84.4513	96.1748	92.0351	102.567	94.4684	94.7745	93.2224	90.3857	63.5077	64.345	59.4385	64.7508	89.0015	92.1805	92.7573
26.75	83.1544	95.3908	91.1838	102.276	94.9321	94.7943	93.2383	90.7098	61.8623	62.7488	58.5252	64.1448	89.2478	91.9686	93.1717
27	82.3647	94.5107	90.6077	102.094	94.4561	94.7585	93.2716	90.68	61.0322	61.7977	57.6297	63.1539	89.1993	92.3898	93.2973
27.25	80.9563	93.5067	89.8753	101.47	94.4056	94.2736	93.2499	90.1592	60.445	60.2813	56.7271	62.7396	89.1522	92.3394	93.5166
27.5	80.0202	92.7277	88.8896	100.635	94.5188	94.8784	93.3626	90.2772	58.7315	59.7293	55.8671	61.5667	89.3054	92.342	93.5794
27.75	78.8366	91.9095	87.9006	100.401	94.3552	94.85	93.5997	90.3613	58.2732	58.8182	54.817	60.6001	88.8784	92.4156	93.6061
28	77.925	90.8958	86.9082	99.9633	93.9259	94.8562	93.578	90.3057	57.0474	57.2253	53.8966	60.2378	88.5195	92.1068	93.8521
28.25	76.8129	89.4697	86.1537	99.5023	94.2679	94.6261	93.3742	90.0887	56.0406	56.2892	53.2232	59.0438	89.0421	92.6999	93.6262
28.5	75.8995	88.7737	85.3074	98.537	94.3392	94.7288	93.2932	90.0941	55.0099	55.4844	52.5036	58.3046	88.7134	92.4092	93.5714
28.75	74.946	87.7241	84.4662	98.0127	94.0354	94.7696	93.2007	89.9788	53.9682	54.6631	51.7875	57.2259	88.5483	92.0616	93.4297
29	73.4137	86.8391	83.6743	97.6052	94.1104	94.4159	93.5043	90.1199	52.8326	53.4476	51.2189	56.1424	89.1194	92.5216	93.2131
29.25	72.8298	85.2533	82.7822	97.0424	93.8853	94.5779	93.5057	90.3654	52.008	52.0909	50.0178	55.283	88.5457	92.5513	92.9925
29.5	71.4841	84.8393	81.8526	96.7301	94.183	94.4084	93.8483	90.185	51.0878	51.2795	49.387	54.3651	88.7762	92.3782	93.5567
29.75	70.9664	83.304	80.9673	95.693	94.0833	94.1339	93.6806	89.6669	50.2098	50.2087	48.5394	53.2946	88.8234	92.2981	93.2292
30	69.7584	82.4842	80.0564	94.9248	93.9001	94.3466	93.7153	89.6303	49.1736	48.9517	47.9371	52.5408	88.8064	92.006	93.4765
30.25	68.7509	80.9603	79.0147	94.2584	94.0366	94.0498	93.513	89.5774	48.1153	47.9939	47.0647	51.865	88.5614	92.5603	94.0299
30.5	67.705	80.3344	78.0495	93.2347	93.9247	94.2106	93.3482	89.6398	47.022	47.1643	46.0146	50.7489	88.8378	92.5552	93.4457
30.75	66.8317	78.936	77.0843	92.1291	94.0132	94.3182	93.0519	89.8093	46.4772	46.1666	45.4762	50.1836	89.0605	92.4428	93.5714
31	65.8834	77.9272	76.3178	91.8001	94.0157	94.3206	92.9145	89.9327	45.187	45.3769	44.8472	49.3372	88.3427	92.4027	93.8922
31.25	64.6772	77.2215	75.5276	90.8966	94.0821	94.6447	92.7382	89.7022	44.4692	44.1548	43.8557	48.1415	88.4252	92.0267	93.7318
31.5	64.0148	75.929	74.3823	90.4608	94.0243	94.3342	92.2352	89.8568	43.7238	43.0125	43.2036	47.7841	88.5117	92.3161	93.5994
31.75	63.0386	75.2249	73.4901	89.8813	94.29	94.2279	92.1181	89.9734	42.8201	42.4555	42.699	47.0222	88.2314	92.1753	93.9764
32	61.8899	74.084	72.79	88.8475	93.9038	94.3652	92.1918	90.2297	41.7065	41.1469	41.823	46.2359	88.234	91.8962	93.8147
32.25	61.0915	73.0996	71.925	88.0108	94.0637	94.2365	91.9707	90.0901	41.2593	40.3754	41.1567	45.0744	88.0428	92.2709	93.7398
32.5	60.3385	71.9261	70.9003	87.453	94.2974	93.8865	91.7394	90.4237	40.1973	39.3529	40.5028	44.4961	88.1593	91.975	93.6369
32.75	59.6447	70.9368	70.173	86.4093	93.9948	94.1104	92.2641	90.0385	39.6212	39.0852	39.8383	43.6009	87.9353	91.8898	93.2532
33	58.7889	69.8367	68.8713	85.7362	93.7844	93.9014	91.9172	90.2582	38.5629	37.484	38.9144	43.008	87.5359	92.3316	93.2706
33.25	57.926	69.307	67.8721	84.7476	93.6664	93.7245	92.1066	90.3382	37.9261	36.9669	38.463	42.2883	87.3603	91.8071	92.8642
33.5	57.0754	68.0765	66.8372	83.9376	93.5224	93.8964	92.121	90.1443	37.1917	35.7914	37.5942	41.3055	87.3355	92.1701	93.2131
33.75	56.352	67.255	65.8583	82.964	93.6737	94.0498	92.134	89.9476	36.3543	35.4422	37.1962	40.2804	87.2294	91.5965	92.8401
34	55.585	66.0734	65.0647	82.1574	93.2284	94.3936	92.121	90.0494	35.769	34.8303	36.6418	39.7849	87.1848	91.9053	92.8602
34.25	54.8965	65.1819	64.3187	81.4526	93.1756	94.0931	91.9331	89.9124	35.226	33.8477	36.0519	39.036	86.8063	91.4918	92.796
34.5	54.0754	64.3018	63.3025	80.327	93.1817	94.2167	91.8449	89.5421	34.2303	32.9764	35.3056	38.1799	86.5718	91.36	92.518
34.75	53.3747	63.4217	62.3747	79.4602	93.6282	94.594	92.0198	89.7022	33.4389	32.0902	34.5345	37.4293	86.5705	91.4815	92.006
35	52.7507	62.7551	61.6626	78.5033	93.5495	94.2576	91.975	89.7971	33.0984	31.9106	34.1063	36.7763	85.8449	91.7192	92.4124
35.25	52.1266	61.7462	60.6549	77.4211	93.424	94.3293	91.6787	89.2994	32.3124	30.9396	33.6745	35.9201	86.1972	91.0719	91.9405
35.5	51.3997	60.8465	59.9463	76.7331	93.5889	94.2551	91.6339	89.298	31.6738	30.0916	32.882	35.1988	85.5856	91.6895	91.5394
35.75	50.6554	60.3022	59.2207	75.8897	93.7574	94.3775	91.4402	88.8423	30.9946	29.4132	32.3827	34.6774	85.2529	91.0719	91.3563
36	50.1848	59.3992	58.2453	75.2217	93.5692	94.1623	91.5862	88.7637	30.5142	28.522	31.9225	33.8099	84.9634	90.7657	91.0168
36.25	49.2609	58.229	57.4703	74.2314	93.5532	94.3454	91.7221	88.723	29.813	28.0398	31.2544	33.2315	84.1723	90.9388	90.5636
36.5	48.724	57.5217	56.568	73.2661	93.7648	94.2044	91.4113	88.7908	29.1596	27.4313	30.7321	32.6434	83.9195	90.683	89.9193
36.75	48.154	56.7117	55.737	72.4828	93.6996	94.0436	91.3593	88.6606	28.6571	26.6365	30.2683	32.0732	83.6824	90.2928	89.6372
37	47.4916	56.2015	54.7956	71.7564	93.1731	94.2736	91.287	88.6348	27.9669	25.7054	29.817	31.3081	83.0851	90.8186	89.3591
37.25	46.702	55.1926	53.7386	70.8345	93.1239	94.1734	91.5602	88.6118	27.308	25.1916	29.2555	30.9848	82.9371	89.8186	89.1533
37.5	46.0187	54.4087	52.8974	69.8843	92.8828	94.3182	91.3231	88.6972	26.7982	24.5066	28.7669	30.3593	82.2848	90.4065	89.053
37.75	45.3336	53.6834	51.9237	68.8689	92.702	94.1067	91.1786	88.6619	25.8356	23.8515	28.145	29.8866	82.015	89.4891	88.6319
38	44.9379	52.8555	51.317	68.0355	92.6835	93.8098	91.2697	88.7542	25.4399	23.1714	27.6635	29.1621	81.647	89.6287	87.7817
38.25	44.3139	52.1335	50.1988	67.0202	93.1608	93.8049	91.1757	88.8084	25.1141	22.5396	27.3756	28.5789	80.8991	89.2475	87.7189
38.5	43.6306	51.4603	49.2285	66.297	92.8028	93.8791	91.0601	88.5846	24.3632	21.9494	27.0505	28.1224	80.4079	89.0602	87.2524
38.75	43.1111	50.7595	48.4842	65.3885	92.7819	93.4685	91.1078	88.3609	23.7944	21.5054	26.2509	27.5164	79.9769	88.7359	86.469
39	42.508	50.4612	47.8367	64.3347	92.8533	93.4512	90.8245	88.1805	23.4135	21.0066	26.0661	27.0388	79.7006	88.6183	86.0412
39.25	41.9921	49.4149	47.0737	63.3745	92.6958	93.377	90.5412	88.3473	22.9312	20.5543	25.5402	26.2996	78.4707	88.1389	85.8995
39.5	41.2547	48.8298	46.1119	62.501	92.2911	92.97	90.7826	88.1927	22.4398	20.2467	25.1546	25.8513	78.1956	87.7138	85.4504
39.75	40.8189	47.979	45.1467	61.6944	92.5593	93.1259	90.5412	88.1167	22.1196	19.8194	24.5505	25.2128	77.3377	87.4167	84.5681
40	40.2036	47.3857	44.195	61.0348	92.2493	92.6138	90.4747	88.1629	21.4404	19.4403	23.8913	24.7791	77.039	86.7874	84.1256
40.25	39.7173	46.6246	43.4405	59.8724	91.8717	92.8835	90.612	87.878	21.1091	18.7886	23.4595	24.0626	76.4457	86.4592	83.8235
40.5	39.2118	46.3019	42.3665	59.3564	91.7265	92.5854	90.2492	88.2442	21.0649	18.3363	23.3387	23.7913	76.2663	86.0277	83.2366
40.75	38.8997	45.6744	41.5542	58.3293	91.9221	92.7078	90.1711	88.129	20.2845	17.9372	22.6457	23.1432	75.2341	85.6091	82.2848
41	38.4727	45.135	40.8201	57.6195	91.526	92.1983	90.6264	88.4639	19.8373	17.322	22.317	22.7029	74.7063	85.0858	81.9413
41.25	37.7231	44.4341	40.0146	56.8947	91.3673	92.599	90.6134	88.0856	19.3532	17.0061	21.8497	22.2594	73.4908	84.892	81.1927
41.5	37.5209	44.0446	39.1921	55.7908	91.4448	92.7017	90.7493	88.0286	19.2446	16.6403	21.3984	21.7054	73.479	84.3635	80.6606
41.75	36.8359	43.5133	38.4852	55.0427	90.8175	92.1476	90.8837	87.9242	18.4587	16.4026	21.2385	21.556	72.1941	84.0069	79.6955
42	36.3495	42.9836	37.8819	54.0022	90.1176	92.1909	90.8765	87.9431	18.0244	15.7325	20.9133	20.8834	72.1587	83.1968	79.1233
42.25	35.8493	42.3398	37.1971	53.1639	90.136	92.4494	91.0095	87.8075	17.6415	15.5829	20.5597	20.565	71.4331	82.8105	78.7022
42.5	35.4658	41.8574	36.2557	52.4742	89.7879	92.2465	90.6554	87.6814	17.6526	15.2437	20.2203	20.0647	70.8423	82.1645	78.0338
42.75	34.7528	41.119	35.5742	51.8613	90.0487	92.1711	90.5253	87.242	16.8851	14.8463	19.8774	19.9607	70.2385	81.3362	77.562
43	34.2595	40.485	34.7058	51.0045	90.2049	92.2713	90.5282	87.4956	16.7065	14.4023	19.5114	19.3661	68.9418	81.1101	76.5513
43.25	33.822	40.1053	33.9717	50.1127	90.0795	92.0833	90.0728	87.4847	16.4121	14.1895	19.0903	18.8885	68.0708	80.5055	75.7265
43.5	33.3897	39.5805	33.2529	49.2827	90.4374	92.0214	90.0642	87.1416	16.2206	13.9817	18.758	18.3102	67.759	80.1889	74.986
43.75	33.1945	39.1241	32.4984	48.4327	90.3919	91.7988	89.6421	87.1715	15.8397	13.6741	18.4186	18.0713	67.1225	79.6191	74.7199
44	32.6489	38.495	31.8764	47.6377	90.8384	91.9175	89.4716	86.7537	15.3409	13.4263	18.0544	17.688	66.3078	79.0777	73.6599
44.25	31.908	37.9637	31.2681	47.0632	91.1263	91.5984	89.4918	86.4242	15.1292	12.9292	17.8412	17.3533	65.8585	78.1552	72.8845
44.5	31.9185	37.2596	30.4371	46.4153	91.2566	91.7345	89.4802	85.9942	14.8513	12.7114	17.5284	16.8302	64.5906	77.6125	72.676
44.75	31.3293	37.0526	29.7064	45.7105	91.4325	91.7827	89.2013	86.1041	14.4519	12.2059	17.1073	16.6336	64.4046	76.8386	71.8271
45	30.9354	36.329	29.1439	44.8889	91.3796	91.941	89.2663	85.9468	14.3856	11.88	16.8248	16.1365	63.4262	76.1564	70.8606
45.25	30.3549	36.1057	28.4199	44.109	91.6687	91.5638	89.0697	85.8627	14.1298	11.5042	16.4552	15.6719	63.0686	75.5039	70.2537
45.5	29.9418	35.6053	27.6111	43.3157	92.178	91.4847	89.0914	85.7976	13.7875	11.5325	16.1123	15.7174	62.4753	74.8191	69.3126
45.75	29.4798	35.1571	27.2083	42.5675	92.7192	91.8347	88.652	86.0092	13.5592	10.9639	15.8849	15.3031	61.7876	74.6072	68.9651
46	29.0092	34.9827	26.7597	41.9112	92.611	91.5316	88.9902	85.426	13.2739	10.781	15.796	14.8044	60.7385	73.7842	68.2619
46.25	28.6606	34.4628	26.1972	41.2348	92.7057	91.3325	89.2938	85.4762	12.8653	10.6596	15.3181	14.6355	60.2944	73.0232	67.4732
46.5	28.2143	33.8092	25.6364	40.5334	92.8311	91.5527	89.5525	85.1032	12.7844	10.337	15.1368	14.4795	59.6133	72.4714	66.9545
46.75	27.7786	33.3121	25.2456	39.7902	92.7106	91.4859	88.9469	85.3405	12.5064	10.0311	14.8472	14.0669	59.1392	71.474	66.254
47	27.463	33.0823	24.6712	39.361	93.1706	91.377	88.9483	84.8116	12.0923	9.89641	14.6517	13.7046	58.6925	70.4713	65.6739
47.25	27.083	32.8297	24.1835	38.5277	93.007	91.2336	89.0871	84.9906	11.8273	9.72848	14.3799	13.5048	57.9145	70.5062	64.9934
47.5	26.6124	32.4956	23.57	37.8881	93.242	91.3746	88.9367	84.7275	11.5181	9.40093	14.1205	13.3066	57.4705	69.5462	64.4641
47.75	26.3387	32.0164	22.9548	37.3169	93.0673	91.4142	88.9671	84.9255	11.5015	9.18311	13.8006	12.738	56.8457	68.594	63.7222
48	25.8297	31.6008	22.4637	36.709	92.9824	91.2509	88.7084	85.3229	11.1647	8.99523	13.5519	12.4699	56.3087	68.1198	63.4321
48.25	25.4515	31.4313	21.7874	36.4268	92.7918	91.288	88.717	84.8754	10.6549	8.87551	13.2516	12.0963	55.4979	67.0745	62.6126
48.5	24.9303	30.6979	21.3642	35.6335	92.8939	91.0889	88.7329	85.1425	10.7579	8.58953	12.9904	12.0524	55.308	66.5577	62.5003
48.75	24.4753	30.2725	20.9649	34.9789	92.793	91.1594	88.9136	85.0056	10.572	8.38834	12.4805	11.6431	54.4737	65.7411	61.6207
49	24.0238	29.6189	20.3752	34.1973	92.6602	90.9083	88.4785	84.8984	10.3751	8.17385	12.4236	11.5066	53.8201	65.1468	61.0726
49.25	23.7728	29.1153	19.8909	33.7898	92.7856	91.0307	88.5754	84.7357	9.94258	7.82302	12.0789	11.1833	53.3577	64.5447	60.3788
49.5	23.487	28.7894	19.5357	33.1619	93.1473	90.6473	88.2675	84.8157	9.81742	7.81138	12.0362	10.8682	53.0564	64.1105	59.6222
49.75	23.1157	28.4438	19.0276	32.7293	92.7746	90.8799	88.4121	84.7533	9.61864	7.71827	11.752	10.67	52.0675	63.7371	59.1089
50	22.5701	28.1635	18.5416	32.1031	92.5913	90.8848	88.188	84.577	9.52109	7.30592	11.4108	10.592	51.4139	63.0485	58.248
50.25	22.279	27.8669	18.0573	31.5904	92.5322	91.3263	88.519	84.5255	9.63521	7.26103	11.2473	10.3109	51.0249	62.0084	57.5489
50.5	21.9251	27.4236	17.5781	31.2146	92.4203	91.199	88.4785	84.2813	9.43091	7.27433	10.8333	10.0721	50.3294	61.5096	57.2788
50.75	22.0785	26.9591	17.2178	30.6368	92.5199	90.9615	88.5205	83.9735	8.88427	6.95509	10.8422	9.80408	50.1329	61.0096	56.7
51	21.6968	26.7521	16.7675	30.236	92.2321	90.823	88.5393	84.1566	8.72598	6.96507	10.7729	9.88368	49.7426	60.4863	56.0931
51.25	21.3359	26.2322	16.2254	29.6966	92.1152	91.2855	88.6881	83.7755	8.85666	6.68241	10.5633	9.4743	49.1453	59.7486	55.9033
51.5	20.9699	26.0512	16.013	29.1521	91.4215	91.0196	88.8312	83.8378	8.61923	6.57766	10.4264	9.25661	48.7498	58.7653	55.3351
51.75	20.7816	25.8198	15.5932	28.6478	91.1939	90.4866	88.9917	83.3727	8.48303	6.25675	10.3181	9.17051	48.0373	58.7265	54.4261
52	20.3702	25.5069	15.1888	28.3021	90.8729	90.938	88.8038	82.9916	8.13517	6.24013	10.0302	8.81636	47.7452	57.9526	54.0558
52.25	20.121	25.0864	14.9543	27.9046	90.4546	90.63	88.9208	83.115	8.18486	6.28003	9.75835	8.61005	47.3758	57.5094	53.616
52.5	19.6922	24.736	14.5261	27.3919	90.5986	91.194	88.8312	82.8478	7.84068	6.18858	9.74236	8.51745	46.9842	56.835	53.0452
52.75	19.415	24.2568	14.1896	27.0061	90.4251	90.6857	88.4323	82.4748	8.05419	6.08217	9.51315	8.12269	46.434	56.0442	52.3287
53	19.1553	23.833	13.7647	26.6487	90.5063	90.3171	88.0088	82.2199	7.94743	5.66317	9.5398	8.08207	45.8603	55.6708	51.8755
53.25	18.8032	23.3082	13.5064	26.2813	90.9159	90.8823	87.5318	81.794	7.3327	5.68312	9.31947	7.92449	45.5054	55.207	51.544
53.5	18.3604	22.8535	13.2294	25.8321	90.5198	90.9071	86.9782	81.7547	7.39711	5.52683	9.23063	7.74579	44.9317	54.5351	50.893
53.75	18.1303	22.6563	12.9779	25.4163	90.6268	90.7215	86.916	81.3315	7.26828	5.40878	9.04229	7.6272	44.6658	54.0596	50.5561
54	17.8636	22.539	12.6381	25.109	90.7043	90.4989	86.7065	81.2895	7.1965	5.40379	8.94989	7.52323	44.1602	53.6423	50.0561
54.25	17.4906	22.2928	12.3883	24.8985	90.494	90.8811	86.6689	80.7687	7.19281	5.13443	8.70114	7.34616	44.0253	53.2405	49.6805
54.5	17.2378	21.9897	12.0807	24.456	89.8187	90.9392	86.6327	80.1855	6.90201	5.06626	8.59453	7.17396	43.4293	52.9756	49.3984
54.75	17.0705	21.6572	11.819	24.0886	89.8704	90.7945	86.7036	80.1259	6.86704	4.96151	8.41684	7.04562	42.9997	51.9743	48.8624
55	16.8143	21.3769	11.5845	23.6995	89.6588	91.053	86.9074	79.4857	6.8063	4.90664	8.1059	6.88316	42.7836	51.3941	48.4854
55.25	16.4604	21.0102	11.3924	23.4323	89.056	90.9516	86.9811	79.1534	6.77133	4.81852	8.08458	6.88316	42.5282	51.1241	48.1325
55.5	16.1972	20.9108	11.1087	23.0314	88.9084	91.4302	87.4812	78.6299	6.57808	4.70878	8.04016	6.87179	42.0619	50.5504	47.7609
55.75	16.0682	20.6435	10.9387	22.786	88.2922	90.8564	87.8238	78.2787	6.62041	4.63728	7.83404	6.65573	41.6244	50.1912	47.0804
56	15.6969	20.1252	10.6906	22.4703	87.7067	90.7809	88.2083	78.1485	6.25414	4.51757	7.5462	6.54201	41.1228	49.5232	46.6273
56.25	15.2071	20.0632	10.434	22.2532	87.3438	91.1903	88.3152	77.5382	6.30936	4.5159	7.49467	6.26259	41.0822	48.8875	46.4548
56.5	15.0694	19.6851	10.1689	22.0612	86.5873	90.4569	88.1981	77.0635	6.08113	4.19334	7.53021	6.24147	40.4797	48.8165	46.0779
56.75	14.7452	19.3803	9.98878	21.7355	86.1211	90.3765	88.2791	76.6471	6.25782	4.24821	7.42004	6.09689	40.1116	48.2221	45.7691
57	14.5604	19.1293	9.88342	21.318	85.805	90.2441	87.938	76.3054	5.7664	4.19833	7.29389	6.06277	39.7435	47.673	45.106
57.25	14.4401	18.6795	9.63192	20.9773	85.3695	90.5261	87.3844	75.9202	5.93021	4.05367	6.92075	5.75086	39.2668	47.5903	44.7879
57.5	14.2937	18.7007	9.4144	20.7452	85.0411	90.0698	86.1688	75.4333	5.91364	4.03705	6.9865	5.64039	39.0205	46.9314	44.5392
57.75	14.034	18.202	9.24447	20.6466	84.7102	89.7816	85.6007	74.8352	5.79401	3.78764	6.73063	5.6875	38.6931	46.7466	44.4309
58	14.0113	17.8532	9.1544	20.1556	84.287	90.0203	84.706	74.3063	5.63204	3.84583	6.86389	5.63877	38.6289	46.2505	44.0606
58.25	13.9886	17.7913	8.87741	19.997	83.763	89.7803	83.9544	73.9265	5.5621	3.81258	6.61158	5.63552	38.0185	45.8435	43.5794
58.5	13.654	17.6315	8.60891	19.7598	83.1628	89.9164	83.8821	73.3203	5.40749	3.75439	6.6027	5.49256	37.8338	45.1199	43.2185
58.75	13.5773	17.5207	8.45257	19.7298	83.1271	89.9671	84.1365	72.9921	5.51056	3.5665	6.55473	5.31549	37.6256	45.2142	42.9043
59	13.2182	17.1638	8.32852	19.3874	82.3546	89.8088	84.427	72.3208	5.37989	3.61971	6.35039	5.37397	36.7192	44.8046	42.5634
59.25	13.138	16.9063	8.14329	19.1553	81.806	90.1576	84.414	71.7227	5.34676	3.6064	6.15672	5.18065	37.0388	44.5514	42.4217
59.5	12.8469	16.7824	8.00394	19.03	81.1196	90.1477	84.3909	71.2941	5.14614	3.50831	6.22424	5.14653	36.8502	44.0811	42.141
59.75	12.7493	16.5021	7.90198	18.7996	80.8355	89.8459	84.6135	70.8669	5.10933	3.58146	6.13717	5.01007	36.0892	43.8356	41.5608
60	12.4704	16.5004	7.73884	18.7161	80.1466	90.2206	84.6771	70.3325	4.97865	3.1874	6.0892	4.97758	36.194	43.5139	41.4258
60.25	12.2281	16.445	7.5808	18.4672	79.7186	90.1959	85.4677	69.8307	4.88294	3.07933	5.91684	4.76964	35.8338	42.9014	41.1411
60.5	12.0973	16.1728	7.35989	18.3169	79.2991	89.8397	85.6426	69.2055	4.85349	2.98455	6.00213	4.81025	35.5587	42.6508	41.0916
60.75	12.0259	15.9365	7.28342	18.0614	78.9252	89.5763	86.0474	68.7363	4.6768	3.13253	5.84577	4.64293	35.3321	42.1766	40.8831
61	11.8969	15.6301	7.23244	17.9646	78.3704	89.1941	86.442	68.2128	4.77251	3.21899	5.82267	4.79563	35.1579	41.8588	40.4299
61.25	11.8742	15.4492	7.19845	17.7658	77.8119	88.7934	86.4087	67.5916	4.71729	2.98622	5.67697	4.4886	34.8632	41.6456	40.2147
61.5	11.5883	15.3041	6.98773	17.5003	77.069	88.5893	86.3812	67.2512	4.84797	2.91805	5.56859	4.55358	34.541	41.3988	40.2909
61.75	11.4942	15.1705	6.90276	17.3784	76.6532	88.0946	86.3971	66.5487	4.7357	3.0494	5.49041	4.51296	34.3759	40.9995	39.7989
62	11.4611	14.7304	6.68525	17.2364	76.3322	87.966	86.1269	65.8692	4.68048	2.62541	5.55615	4.38625	34.1009	40.6029	39.3805
62.25	11.1613	14.6066	6.63936	17.1095	75.8943	87.4205	85.0515	65.5464	4.59398	2.88479	5.36958	4.36351	34.1323	40.4078	39.2803
62.5	10.9416	14.4452	6.49492	16.864	75.385	87.3216	84.2232	65.1531	4.3179	2.79667	5.26297	4.30177	33.6817	39.9891	38.9848
62.75	10.7482	14.4045	6.41845	16.8089	75.0308	87.2251	83.0134	64.5876	4.57005	2.65201	5.23454	4.23029	33.4119	39.6661	38.6573
63	10.5059	14.2578	6.291	16.6753	74.2177	87.0396	82.2907	64.1142	4.1817	2.62873	5.13326	4.1117	33.1827	39.3431	38.6025
63.25	10.4135	14.1942	6.13126	16.5751	73.7761	87.3525	81.6981	63.5324	4.38048	2.59881	5.10306	4.02073	33.0308	39.1596	38.136
63.5	10.1938	14.0964	5.98511	16.383	73.1672	87.8448	81.5608	63.0889	4.27741	2.53064	5.03909	3.88914	32.7623	38.7165	37.9609
63.75	10.0509	13.8047	5.96472	16.2645	72.7576	87.778	81.7588	62.4556	4.17802	2.63539	5.07463	3.81604	32.423	38.5085	37.8726
64	10.0195	13.671	5.82537	16.2929	72.1905	88.149	82.2112	61.9022	4.05286	2.50902	4.99822	3.98174	32.2541	38.2294	37.5772
64.25	10.0631	13.6189	5.82368	16.1609	71.9679	88.5398	82.8891	61.3326	3.94427	2.50403	5.06397	3.81604	32.2043	38.0084	37.5331
64.5	9.90796	13.3744	5.63845	15.9756	71.1978	88.7884	83.0654	60.9149	4.18906	2.41591	4.8081	3.77055	31.924	37.7603	37.2497
64.75	9.79989	13.2668	5.51779	15.7117	70.7255	89.0098	82.7475	60.3873	3.83936	2.2646	4.7317	3.88914	31.6777	37.4929	36.973
65	9.62558	13.1234	5.44642	15.5764	70.231	89.1459	83.1753	59.7065	4.08231	2.21805	4.56112	3.68445	31.3883	37.1557	36.6909
65.25	9.53668	13.0631	5.33766	15.5514	69.5594	89.5961	83.5439	59.2685	3.8412	2.09334	4.68372	3.65683	31.2376	36.6014	36.6709
65.5	9.38154	12.9898	5.29008	15.376	69.199	89.6975	84.2073	58.8507	3.76206	2.30118	4.59844	3.60972	30.9128	36.1905	36.2351
65.75	9.33622	12.8431	5.25779	15.381	68.7549	89.3771	84.2492	58.3354	3.95715	2.25296	4.52559	3.64384	30.8198	36.2138	35.7364
66	9.28044	12.8268	5.13544	15.1806	68.3182	89.5862	84.4849	57.8105	3.80807	2.05676	4.41187	3.37579	30.6325	35.5781	35.7859
66.25	9.16713	12.6068	5.03178	15.1572	67.5064	89.1991	84.7002	57.4891	3.53567	1.99192	4.52203	3.63409	30.4439	35.5496	35.5907
66.5	9.06254	12.5106	4.92472	15.1038	67.0045	88.6351	84.5224	56.834	3.86328	2.14323	4.36567	3.47326	30.3928	35.3713	35.302
66.75	8.93878	12.2515	4.84995	15.0587	66.5629	87.6221	84.4487	56.3254	3.58352	2.08669	4.23952	3.41153	30.0785	35.0186	35.314
67	8.69474	12.2026	4.74119	14.9735	66.2259	87.1447	84.0194	55.9308	3.73077	1.99524	4.16311	3.36442	29.861	34.7266	35.0012
67.25	8.84117	12.0265	4.74119	14.87	65.5334	86.4979	82.509	55.6405	3.52279	2.17648	4.2484	3.35467	29.7078	34.5625	34.7739
67.5	8.63896	11.9434	4.60524	14.8616	65.3107	85.6185	81.3165	55.0533	3.52279	1.74418	4.12402	3.3303	29.4275	34.423	34.7806
67.75	8.45942	11.9499	4.54746	14.8049	64.6637	85.8337	80.3264	54.6152	3.5191	1.76579	4.23063	3.3173	29.3083	34.0509	34.5801
68	8.45245	11.9304	4.53387	14.6629	64.1335	85.2153	80.0243	54.2504	3.60193	1.78741	4.16134	3.17272	29.4039	33.9294	34.2927
68.25	8.48905	11.8587	4.43191	14.6111	63.6919	85.3724	79.7974	53.8381	3.70132	1.75415	4.11514	3.2442	29.1511	33.6193	34.1951
68.5	8.25547	11.8212	4.40982	14.4241	63.1642	85.5925	79.6615	53.4733	3.46021	1.73254	3.8806	3.23283	28.9494	33.503	34.1015
68.75	8.18226	11.58	4.40642	14.2604	62.8493	85.344	79.5343	52.9335	3.29088	1.64608	3.98188	3.17272	28.6835	33.0792	33.8489
69	8.24676	11.7218	4.28576	14.222	62.3069	85.5641	79.3435	52.5782	3.33505	1.6361	4.00675	3.27182	28.6599	32.8738	33.6337
69.25	8.09685	11.5897	4.15661	14.1452	62.0781	85.2982	79.079	52.056	3.3056	1.73087	3.8877	3.27182	28.5486	32.6787	33.5347
69.5	8.09162	11.5278	4.16001	14.0867	61.4889	85.7335	78.8506	51.797	3.50806	1.48978	3.74911	3.08337	28.212	32.3828	33.1096
69.75	7.88942	11.5148	4.03426	14.0801	60.8529	85.5542	78.8188	51.3074	3.1013	1.6627	3.87882	3.15648	28.0587	32.2911	33.0736
70	7.81272	11.4316	3.90851	13.9682	60.6906	85.6915	78.7017	50.8924	3.25039	1.51639	3.76155	3.11749	27.8243	32.0508	32.8049
70.25	7.83015	11.2996	3.97308	14.0049	60.4261	84.8715	78.5341	50.4109	3.21726	1.81401	3.70647	3.10449	27.6632	31.7096	32.5856
70.5	7.75519	11.2344	3.934	13.9348	59.8763	85.9252	78.7017	50.2482	3.04425	1.54964	3.78109	3.07362	27.5296	31.4784	32.599
70.75	7.65061	11.0568	3.9153	13.8863	59.629	86.0687	78.5196	49.6691	3.19885	1.52137	3.72246	3.13373	27.4536	31.4461	32.3624
71	7.56694	11.0747	3.81844	13.8329	59.2342	86.0403	78.4415	49.2866	3.16572	1.48646	3.62473	3.12398	27.1589	31.0546	32.353
71.25	7.48327	11.1073	3.82014	13.8362	58.9734	86.389	78.2941	48.8364	3.04977	1.66104	3.6123	2.90792	26.9598	31.0843	32.2635
71.5	7.36822	11.0682	3.71138	13.7795	58.6327	86.7638	78.5008	48.5882	3.09026	1.55297	3.58742	2.96153	26.872	30.7587	32.1284
71.75	7.43794	11.1399	3.6638	13.7811	58.2439	87.0235	78.4488	48.1962	2.88964	1.38004	3.46482	2.85269	26.9022	30.5171	31.94
72	7.30372	10.9786	3.6536	13.8596	57.683	87.5059	78.3982	47.9752	3.19885	1.42161	3.36532	2.8933	26.5708	30.3724	31.8731
72.25	7.37519	10.9019	3.57034	13.721	57.3927	88.0055	78.4271	47.4123	3.12707	1.45487	3.38131	2.77796	26.449	30.0946	31.6806
72.5	7.19216	11.0307	3.62641	13.7494	57.3263	88.0525	78.5933	47.2808	3.04793	1.35012	3.49858	2.92904	26.2853	30.2018	31.559
72.75	7.21482	10.6591	3.50406	13.7878	56.7223	87.9808	78.3635	46.7857	3.03504	1.29358	3.37065	2.70973	26.0534	29.8749	31.301
73	7.0806	10.6151	3.45818	13.6592	56.5169	89.0877	78.5037	46.467	3.02216	1.32351	3.33511	2.88518	26.0848	29.6036	31.2488
73.25	7.12941	10.7113	3.48367	13.4939	56.1147	88.8552	78.5138	45.8988	2.97247	1.35178	3.24982	2.83807	26.2158	29.4059	30.9908
73.5	7.04923	10.651	3.37321	13.5473	55.5439	88.6808	78.3302	45.4743	3.05161	1.32684	3.2285	2.83969	25.6945	29.2961	31.0095
73.75	6.95684	10.8253	3.38851	13.4521	55.1663	88.4285	78.7104	45.3644	2.89148	1.22708	3.23383	2.74384	25.5544	28.9033	31.0082
74	6.88189	10.7422	3.33753	13.4688	54.9818	87.9313	78.4618	45.0104	2.82522	1.25867	3.23205	2.80882	25.3016	28.893	30.8986
74.25	6.88711	10.6102	3.27125	13.5256	54.5771	87.6642	78.43	44.5398	2.73872	1.14228	3.12011	2.75197	25.1902	28.9072	30.4708
74.5	6.84179	10.7096	3.27125	13.6492	54.2044	87.5665	78.4141	44.2577	2.77921	1.27031	3.15387	2.74872	25.1234	28.4666	30.5497
74.75	6.71803	10.5825	3.32393	13.6241	54.1367	87.5467	78.456	44.1397	2.71847	1.14394	3.14854	2.70323	25.2099	28.3581	30.3518
75	6.73023	10.62	3.26955	13.6509	53.7911	87.4267	78.4661	43.6569	2.78841	1.05415	3.07036	2.70973	24.9322	27.9381	30.1674
75.25	6.65528	10.664	3.23047	13.6509	53.4282	88.1354	78.3071	43.4033	3.10867	1.32351	2.98685	2.68861	24.872	28.0325	30.2061
75.5	6.64482	10.7797	3.15569	13.6759	53.1551	88.029	78.1828	43.1917	2.81418	1.14727	3.08813	2.70485	24.6218	27.6345	29.9308
75.75	6.535	10.6347	3.09622	13.7093	52.775	88.337	77.8923	42.9829	2.84363	1.1456	2.94598	2.46605	24.5943	27.6965	29.7904
76	6.4984	10.5792	3.16249	13.6275	52.7431	88.1169	77.8764	42.6126	2.95038	1.07909	3.09168	2.62525	24.5353	27.4988	29.7503
76.25	6.43913	10.5238	3.02994	13.6893	52.4306	88.849	77.6972	42.3509	2.57675	1.10736	2.93177	2.56352	24.5406	27.2391	29.6821
76.5	6.30317	10.3951	3.09112	13.6559	51.9976	89.3796	77.5945	42.024	2.63197	1.20047	2.92644	2.54727	24.1293	27.3154	29.5257
76.75	6.31711	10.3413	3.01635	13.741	51.6704	90.3728	77.2722	41.7257	2.73136	0.990972	3.0135	2.59114	24.0638	27.2055	29.4107
77	6.30665	10.413	3.01635	13.7193	51.3248	90.8663	77.0279	41.5575	2.85835	1.18883	2.78962	2.49529	23.9682	27.1745	29.3787
77.25	6.23693	10.1555	3.02484	13.8229	50.9004	91.1618	76.9528	41.2917	2.70559	0.967694	2.87313	2.59926	23.6905	26.8851	29.0979
77.5	6.23344	10.1587	3.01975	13.9164	50.8758	91.6108	76.8559	41.0706	2.89884	0.994297	2.96908	2.59114	23.6997	26.7753	29.1314
77.75	6.19161	10.2076	2.95687	13.9131	50.4121	90.9986	76.5885	40.6719	2.84547	1.12066	2.65281	2.63013	23.5085	26.7585	28.9736
78	6.20904	10.2076	2.92288	13.9247	50.1316	89.93	76.3804	40.4929	2.84915	1.0924	2.84648	2.52453	23.4836	26.4755	28.8266
78.25	6.0905	10.2516	2.89739	13.898	49.9385	87.7013	75.915	40.2365	2.76449	0.972682	2.76297	2.55865	23.4954	26.3489	28.8065
78.5	5.95977	10.087	2.86001	13.9982	49.6285	86.1491	75.993	39.9382	2.8786	0.997622	2.66347	2.63662	23.4115	26.1874	28.6207
78.75	5.98417	10.1669	2.92628	14.1552	49.353	85.8214	75.6678	39.7835	3.04241	0.931114	2.75409	2.49854	22.9426	25.991	28.5739
79	5.94408	10.1555	2.83452	13.9966	48.9569	85.3044	75.4235	39.4648	2.77921	0.876245	2.77186	2.54078	22.9898	25.9962	28.6621
79.25	5.87436	10.1229	2.85151	14.0784	48.84	85.7348	75.2978	39.2967	2.78841	0.921138	2.68124	2.51803	22.7016	25.6331	28.2918
79.5	5.89527	10.1555	2.85151	14.1001	48.6617	85.7583	74.9942	39.0051	2.70375	1.02755	2.73099	2.60251	22.6518	25.721	28.4429
79.75	5.89179	10.1816	2.82432	14.1302	48.5055	85.5703	74.6994	38.7704	2.6743	0.946079	2.59062	2.44005	22.4095	25.4626	28.094
80	5.79243	10.1408	2.82092	14.0867	48.3123	85.5196	75.0246	38.5372	2.67062	1.01757	2.53554	2.53428	22.4252	25.3863	27.8988
80.25	5.74188	10.1261	2.83962	14.1602	48.1733	85.7447	74.5476	38.4192	2.51233	1.23206	2.63504	2.38157	22.2497	25.2326	27.7785
80.5	5.73316	10.1685	2.82772	14.2036	47.9704	86.2283	74.5418	38.2551	2.64669	1.05249	2.57818	2.34746	22.1855	25.0349	27.9911
80.75	5.6861	10.4032	2.79543	14.3105	47.5977	86.9864	74.5938	38.053	2.69086	0.922801	2.53021	2.52778	22.1201	25.2196	27.705
81	5.59894	10.3217	2.84641	14.3306	47.5718	87.7384	74.166	37.8808	2.64669	1.06746	2.61905	2.60413	21.9197	25.0504	27.4684
81.25	5.67738	10.4114	2.81243	14.4258	47.2004	87.8077	73.7989	37.7397	2.84915	0.91615	2.78962	2.44168	21.7271	24.9444	27.4042
81.5	5.56059	10.3299	2.76994	14.4708	46.9506	87.2919	73.8307	37.68	2.66694	0.929451	2.5693	2.55377	21.4861	25.0736	27.173
81.75	5.48389	10.206	2.73935	14.5811	46.7821	87.5022	73.5777	37.5336	2.7516	1.1456	2.47868	2.48879	21.5909	24.8785	26.9925
82	5.48215	10.4179	2.71386	14.6145	46.8399	88.175	73.384	37.1986	2.57491	1.12898	2.65458	2.50179	21.4913	24.7739	26.939
82.25	5.36885	10.3511	2.67648	14.6662	46.7354	88.4644	73.0805	36.8975	2.56755	0.980995	2.68301	2.47417	21.3302	24.5723	26.9002
82.5	5.40894	10.3853	2.69857	14.7397	46.3651	89.2436	73.0198	36.7429	2.84731	0.823038	2.50888	2.55377	21.3473	24.2558	27.0727
82.75	5.39499	10.4489	2.74955	14.8566	46.1696	89.9003	72.4459	36.6303	2.82522	1.00261	2.52488	2.49204	21.2438	24.031	26.7024
83	5.29041	10.4896	2.70707	14.8049	45.9937	90.7092	72.4575	36.4052	2.65589	0.826364	2.47512	2.48717	21.1796	24.0749	26.7211
83.25	5.27646	10.4912	2.74955	14.8583	46.0687	90.818	72.0933	36.2709	2.7424	1.10404	2.52843	2.57976	20.8862	23.6744	26.534
83.5	5.30958	10.4652	2.73595	14.9635	45.5434	91.2101	71.729	35.9346	2.66142	0.882896	2.4236	2.66749	20.5954	23.6963	26.6356
83.75	5.29564	10.2631	2.66798	15.0921	45.3934	91.0307	71.2838	35.902	2.43871	0.992634	2.42537	2.50016	20.6858	23.7557	26.6168
84	5.14398	10.4	2.6255	15.1372	45.1117	89.5404	71.2246	35.7122	2.57675	0.899523	2.4467	2.58626	20.7002	23.6201	26.5326
84.25	5.01673	10.4358	2.69517	15.2975	45.06	87.6159	70.9109	35.487	2.65957	1.04418	2.36141	2.59114	20.3702	23.5309	26.177
84.5	5.06031	10.2125	2.66798	15.3526	44.7623	85.715	70.6406	35.2253	2.65589	0.81805	2.44136	2.66587	20.251	23.4625	26.2626
84.75	5.1405	10.1685	2.66288	15.3643	44.7107	85.3736	70.3761	35.1629	2.77921	0.842991	2.42537	2.58626	20.1567	23.372	26.0581
85	5.00105	10.3152	2.67818	15.5464	44.365	85.0706	70.0682	34.7547	2.70743	0.796435	2.39872	2.59439	20.103	23.058	25.9819
85.25	4.90343	10.2533	2.67988	15.5731	44.349	85.4788	70.0003	34.5458	2.57675	0.833015	2.20149	2.50179	20.0113	22.9392	25.8255
85.5	4.94352	10.2076	2.59661	15.7367	44.0403	84.6872	69.5378	34.2881	2.74056	0.951067	2.36851	2.622	19.8999	23.0051	25.8188
85.75	4.94875	10.2402	2.6085	15.7184	44.0145	84.8121	69.3311	34.1525	2.49025	0.862943	2.3543	2.62525	19.7087	22.9637	25.8388
86	4.88077	10.3592	2.70537	15.9121	44.0157	84.6922	69.4322	33.9735	2.69823	1.00095	2.39872	2.60251	19.7257	22.6523	25.9311
86.25	4.82848	10.3886	2.64419	15.877	43.691	84.8059	69.1041	33.7578	2.67062	1.14061	2.31343	2.65449	19.5568	22.7092	25.8415
86.5	4.83196	10.3022	2.58641	15.9589	43.4609	84.968	68.9003	33.553	2.71663	0.821376	2.42715	2.61226	19.4205	22.5839	25.7038
86.75	4.68031	10.4097	2.57282	16.0407	43.3884	85.172	68.6214	33.4825	2.6927	0.776483	2.5231	2.64962	19.1245	22.4999	25.6343
87	4.70471	10.4	2.6068	16.2628	43.2346	86.091	68.406	33.3781	2.63197	1.01259	2.45025	2.58951	19.2935	22.2854	25.6811
87.25	4.62279	10.4163	2.58301	16.2878	43.2444	87.0433	68.2022	33.2099	2.92277	0.733252	2.26546	2.6415	18.8717	22.3371	25.3923
87.5	4.61233	10.5075	2.58641	16.388	43.0612	87.6061	68.0548	33.1584	2.85467	0.951067	2.31699	2.68861	18.9097	22.2156	25.3696
87.75	4.48334	10.4277	2.54903	16.4465	42.5494	87.8918	67.5532	32.8844	2.84731	0.791447	2.28856	2.69836	19.0328	22.3267	25.3068
88	4.49031	10.4717	2.58981	16.5517	42.5667	87.7297	66.9981	32.7759	2.63381	0.748217	2.26013	2.59276	18.8154	22.2699	25.3482
88.25	4.43453	10.4505	2.55412	16.6285	42.4092	88.802	66.5414	32.5413	2.75344	0.833015	2.26013	2.75846	18.9831	22.2647	25.3857
88.5	4.48682	10.5352	2.55582	16.6603	42.1337	89.5491	66.1497	32.4423	2.69639	0.85463	2.26013	2.8007	18.6517	22.1123	25.133
88.75	4.46067	10.6526	2.55922	16.8289	41.9455	90.0327	65.8461	32.3311	2.49393	0.698336	2.2779	2.75846	18.4906	21.9598	25.244
89	4.34563	10.7879	2.56602	16.9742	41.7733	90.3814	65.3388	32.2239	2.82154	0.773157	2.21926	2.61388	18.4081	21.9288	25.0221
89.25	4.22884	10.8677	2.52354	17.0644	41.8508	90.4284	64.6262	32.0666	2.76817	0.906174	2.24591	2.74222	18.4565	21.8383	25.002
89.5	4.22884	10.9231	2.53883	17.2197	41.4621	89.7148	64.3762	32.0748	2.64117	0.665082	2.26013	2.67561	18.1369	21.7712	24.7868
89.75	4.31077	10.9313	2.53373	17.3116	41.451	87.9375	63.9425	32.0069	2.99823	0.87957	2.26013	2.75359	18.1684	21.8693	24.8697
90	4.18352	11.0437	2.46236	17.4919	41.1189	85.5493	63.1938	31.931	2.99087	0.803086	2.20505	2.87381	17.8671	21.5954	24.8376
90.25	4.13471	11.0079	2.48615	17.4853	40.9762	84.639	62.9062	31.6584	2.7424	0.824701	2.10554	2.85106	17.8841	21.4339	24.8068
90.5	4.0493	10.8791	2.46916	17.7374	41.0574	84.378	62.3034	31.6435	2.75712	0.823038	2.18905	2.77958	17.8881	21.4934	24.7854
90.75	4.19572	10.8433	2.57792	17.9395	40.8323	83.7794	61.9204	31.3831	2.89332	0.859618	2.23703	2.87868	17.9038	21.266	24.6331
91	4.03186	10.9997	2.48955	18.0514	40.7253	83.5926	61.283	31.3709	2.85835	0.936102	2.23525	2.77796	17.6091	21.3784	24.4258
91.25	4.11031	10.8726	2.45726	18.2401	40.553	83.7769	60.8146	31.2108	2.79946	0.638478	2.32765	3.00702	17.4624	21.2983	24.629
91.5	3.93599	11.0519	2.51504	18.2702	40.4054	83.0658	60.2249	31.0874	2.68534	0.829689	2.19972	2.9664	17.5789	21.2117	24.2561
91.75	4.06673	11.122	2.52014	18.3086	40.435	82.7417	59.8766	30.9532	2.84731	0.766506	2.05402	2.74222	17.4506	21.1135	24.4352
92	3.8837	11.1236	2.51674	18.499	40.2283	82.8172	59.229	30.8881	2.90253	0.821376	2.11265	2.96316	17.2122	20.9081	24.3029
92.25	3.8715	11.1155	2.47256	18.6977	40.1791	83.2933	58.8778	30.7212	2.64485	0.748217	2.27434	2.88193	17.2594	20.9882	24.0181
92.5	3.93774	11.1318	2.60001	18.7562	40.1434	84.0428	58.356	30.6182	2.83443	0.882896	2.09844	2.90955	17.0184	20.8525	24.1077
92.75	3.86452	11.0715	2.57112	18.8447	40.2172	85.3699	57.7908	30.4622	2.95222	0.849642	2.18728	2.89817	17.0249	20.6781	24.2307
93	3.83315	11.179	2.48105	18.9916	40.0955	85.6494	57.2459	30.4093	2.89884	0.784796	2.03802	2.93066	17.1022	20.7685	24.0796
93.25	3.82269	11.2866	2.54563	19.1035	39.858	85.8968	56.8903	30.2655	2.70191	0.781471	2.20682	3.01027	16.8717	20.9029	24.1331
93.5	3.67278	11.2475	2.56942	19.1469	39.9872	86.5931	55.9363	30.2533	2.82154	0.962706	2.00426	3.04926	16.8428	20.6173	23.8029
93.75	3.8192	11.3909	2.48955	19.4476	39.9417	87.0767	55.7513	30.1815	2.93565	0.87957	2.26013	2.90467	16.6372	20.7207	24.0917
94	3.6414	11.2556	2.50994	19.5327	39.8962	87.7334	55.0619	30.1137	2.91725	0.726602	2.14108	3.09637	16.6254	20.4843	23.9419
94.25	3.73205	11.3127	2.54053	19.9152	39.7523	88.41	54.7005	30.0825	2.98535	0.944416	2.09844	3.0655	16.4224	20.5179	23.8136
94.5	3.617	11.3306	2.59151	20.0638	39.6182	88.8243	54.0877	29.9685	2.9467	0.833015	2.19972	3.05738	16.3242	20.5088	23.9379
94.75	3.58562	11.3681	2.53033	20.3026	39.7141	88.8305	53.5933	30.0174	3.00007	0.882896	2.22814	3.14835	16.3477	20.4675	23.7949
95	3.64663	11.4528	2.6289	20.513	39.4288	87.475	53.0585	29.7637	3.12339	0.829689	1.86923	3.13861	16.184	20.3576	23.7575
95.25	3.58388	11.5115	2.57622	20.5231	39.4251	84.3953	52.5353	29.7109	2.86571	0.911162	2.01848	3.17435	16.1801	20.2724	23.6425
95.5	3.53159	11.505	2.617	20.6233	39.3968	82.7677	51.8444	29.7461	2.97063	0.912824	2.0167	3.15485	16.2194	20.2259	23.4767
95.75	3.50021	11.6745	2.53543	20.7118	39.2	82.4993	51.4339	29.799	3.13075	0.911162	1.9936	3.30593	16.0059	20.0501	23.4126
96	3.427	11.7103	2.6085	20.7819	39.2123	82.0046	51.0609	29.6471	3.00744	0.911162	2.05579	3.12398	16.1067	20.0631	23.4513
