# Supplementary material for: FABP4 as a therapeutic host target controlling SARS-CoV-2 infection
Source: EMBO Mol Med. 2025 Jan 22;17(3):414–40. doi: 10.1038/s44321-024-00188-x (PMC11904229; doi:10.1038/s44321-024-00188-x)
Supplement: Supplementary file 8 — Source data Fig. 3 [file 44321_2024_188_MOESM8_ESM.zip › Figure 3/3J-L/Image info_analysis.xlsx]

## Sheet: Description
	Description
	SARS-CoV2-infected differentiated adipocytes (MOI=1)
	WT and FABP4 deficient cells
	Samples were fixed and stained for: dsRNA, calnexin, lipid droplets
	Using ImageJ sofrware:
	cells were denoted as ROIs and the % positive signal area was measured using threshold-based segmentation.
	The histogram analysis was performed to measure the mean fluorescence intensity per cell.

## Sheet: Data
Sample #	cell #	cell type	Infection	hpi	% dsRNA Area per cell	mean intensity	Std.dev	N
A1	1	adipocytes - hTERT	MOI = 3	48	1.77	22.1	52.4	190020
A1	1	adipocytes - hTERT	MOI = 3	48	7.12	74	219.4	194205
A1	1	adipocytes - hTERT	MOI = 3	48	11.7	132	405.3	162651
A1	1	adipocytes - hTERT	MOI = 3	48	7.55	101.8	374	311943
A1	1	adipocytes - hTERT	MOI = 3	48	5.03	71.1	229.5	231900
A1	1	adipocytes - hTERT	MOI = 3	48	25.77	298.1	631.7	149400
A1	1	adipocytes - hTERT	MOI = 3	48	14.86	129.8	298	174801
A1	1	adipocytes - hTERT	MOI = 3	48	12.54	133.9	363.9	73050
A1	1	adipocytes - hTERT	MOI = 3	48	32.53	450.1	828.7	94182
A1	2	adipocytes - hTERT	MOI = 3	48	19.63	257.1	611.6	220995
A1	1	adipocytes - hTERT	MOI = 3	48	8.11	97.7	339.4	251139
A1	1	adipocytes - hTERT	MOI = 3	48	17.35	178.9	456.2	66984
A1	2	adipocytes - hTERT	MOI = 3	48	15.53	159.3	419.3	69726
A2	1	adipocytes - hTERT	MOI = 3	48	10.76	77.5	278.5	401956
A2	1	adipocytes - hTERT	MOI = 3	48	7.12	70.1	248.1	121011
A2	1	adipocytes - hTERT	MOI = 3	48	1.68	12	30.8	290055
A2	1	adipocytes - hTERT	MOI = 3	48	31.96	474.7	914.8	205785
A2	2	adipocytes - hTERT	MOI = 3	48	29.52	441.8	901.2	247599
A2	3	adipocytes - hTERT	MOI = 3	48	19.33	208.7	507.6	102495
A2	1	adipocytes - hTERT	MOI = 3	48	19.27	238.4	612	594516
A2	1	adipocytes - hTERT	MOI = 3	48	16.36	154.6	336.1	172041
A2	1	adipocytes - hTERT	MOI = 3	48	16.08	168.1	411.3	123165
A2	2	adipocytes - hTERT	MOI = 3	48	23.44	210.7	454	74874
A2	3	adipocytes - hTERT	MOI = 3	48	12.85	127.4	303.1	85794
A2	1	adipocytes - hTERT	MOI = 3	48	6.16	77.4	250.2	421524
A2	1	adipocytes - hTERT	MOI = 3	48	9.4	205.2	123.6	4194304
A2	2	adipocytes - hTERT	MOI = 3	48	7.83	322.6	442	85512
A2	1	adipocytes - hTERT	MOI = 3	48	16.03	172.8	448	215868
A2	2	adipocytes - hTERT	MOI = 3	48	10.42	129.1	367.9	125787
A2	1	adipocytes - hTERT	MOI = 3	48	13.34	337	730.3	332886
A2	1	adipocytes - hTERT	MOI = 3	48	10.82	232.4	503.1	325497
A2	1	adipocytes - hTERT	MOI = 3	48	16.51	327.2	586.5	228486
A2	2	adipocytes - hTERT	MOI = 3	48	4.84	135.4	365.6	130527
A2	1	adipocytes - hTERT	MOI = 3	48	10.43	179.5	241.3	150756
A2	1	adipocytes - hTERT	MOI = 3	48	18.2	177.1	405.2	65148
A2	2	adipocytes - hTERT	MOI = 3	48	6.47	85.2	207.6	172032
A2	1	adipocytes - hTERT	MOI = 3	48	15.92	311.6	587.7	183084
A3	1	adipocytes - hTERT	MOI = 3	48	5.79	67.5	212.8	122868
A3	1	adipocytes - hTERT	MOI = 3	48	5.97	170.6	374.9	187236
A3	2	adipocytes - hTERT	MOI = 3	48	5.07	170.5	374.7	380490
A3	3	adipocytes - hTERT	MOI = 3	48	7.48	183.5	429.6	182670
A3	1	adipocytes - hTERT	MOI = 3	48	11.4	107	200.3	326949
A3	2	adipocytes - hTERT	MOI = 3	48	11.38	109	226.5	243747
A3	3	adipocytes - hTERT	MOI = 3	48	10.67	108.4	234.8	120096
A3	4	adipocytes - hTERT	MOI = 3	48	15.54	151.6	350.3	90453
A3	5	adipocytes - hTERT	MOI = 3	48	8.27	91.3	192.1	143280
A3	1	adipocytes - hTERT	MOI = 3	48	14.32	117.4	223.1	370206
A3	1	adipocytes - hTERT	MOI = 3	48	14.97	104.6	179.3	396162
A3	1	adipocytes - hTERT	MOI = 3	48	7.31	165.7	210.5	354969
A3	1	adipocytes - hTERT	MOI = 3	48	16.54	342.6	725.4	207963
A3	1	adipocytes - hTERT	MOI = 3	48	8	215.7	455.3	162207
A3	2	adipocytes - hTERT	MOI = 3	48	6.24	197.4	420.4	252009
A3	1	adipocytes - hTERT	MOI = 3	48	3.42	58.7	91.3	904392
A3	1	adipocytes - hTERT	MOI = 3	48	8.16	202	545.5	627861
A3	1	adipocytes - hTERT	MOI = 3	48	10.85	197.4	458.4	135132
A3	1	adipocytes - hTERT	MOI = 3	48	11.33	346.3	726.7	166989
A3	2	adipocytes - hTERT	MOI = 3	48	14.91	278.6	592.6	85242
A3	3	adipocytes - hTERT	MOI = 3	48	16.93	216.5	470.2	74652
A3	1	adipocytes - hTERT	MOI = 3	48	17.86	212.4	541.8	209763
A3	1	adipocytes - hTERT	MOI = 3	48	8.36	132.4	338.4	301194
A3	1	adipocytes - hTERT	MOI = 3	48	13.42	253.2	553.7	152979
A3	2	adipocytes - hTERT	MOI = 3	48	8.91	173.8	408.9	318594
A3	1	adipocytes - hTERT	MOI = 3	48	14.43	331.5	736.8	245517
B1	1	adipocytes - hTERT	MOI = 3	48	3.23	69.9	285.7	115533
B1	1	adipocytes - hTERT	MOI = 3	48	2.94	111.7	347.4	142926
B1	2	adipocytes - hTERT	MOI = 3	48	1.89	64.1	223.4	182568
B1	1	adipocytes - hTERT	MOI = 3	48	0.64	24.8	40.5	220905
B1	1	adipocytes - hTERT	MOI = 3	48	0.49	25.4	34.6	82203
B1	2	adipocytes - hTERT	MOI = 3	48	0.16	18	36.6	371970
B1	1	adipocytes - hTERT	MOI = 3	48	6.76	137	859	534201
B1	1	adipocytes - hTERT	MOI = 3	48	4.58	53.1	162.1	45015
B1	1	adipocytes - hTERT	MOI = 3	48	0.86	27.6	109.5	721851
B1	1	adipocytes - hTERT	MOI = 3	48	0.52	72.2	99	531069
B1	1	adipocytes - hTERT	MOI = 3	48	0.6	59.1	82.6	126075
B1	1	adipocytes - hTERT	MOI = 3	48	1.25	79.6	143.4	316740
B1	1	adipocytes - hTERT	MOI = 3	48	1.14	57.4	103.2	393633
B2	1	adipocytes - hTERT	MOI = 3	48	1.03	30.6	42.1	510249
B2	1	adipocytes - hTERT	MOI = 3	48	0.7	31.4	38.2	216585
B2	2	adipocytes - hTERT	MOI = 3	48	0.52	27	34.7	253485
B2	3	adipocytes - hTERT	MOI = 3	48	0.34	26.1	31.4	235980
B2	1	adipocytes - hTERT	MOI = 3	48	0.75	26.7	50	181725
B2	1	adipocytes - hTERT	MOI = 3	48	2.46	42.7	58.7	317979
B2	1	adipocytes - hTERT	MOI = 3	48	3.39	41.4	67.4	396633
B2	2	adipocytes - hTERT	MOI = 3	48	3.06	41.7	74.6	171138
B2	1	adipocytes - hTERT	MOI = 3	48	3.2	64.5	97.3	486684
B2	2	adipocytes - hTERT	MOI = 3	48	0.8	53.6	64.1	310419
B2	1	adipocytes - hTERT	MOI = 3	48	5.52	57.9	102.2	181524
B2	2	adipocytes - hTERT	MOI = 3	48	4.04	43.2	76.7	187698
B2	1	adipocytes - hTERT	MOI = 3	48	1.46	22	44	142203
B2	1	adipocytes - hTERT	MOI = 3	48	3.25	47.3	63.5	585552
B2	1	adipocytes - hTERT	MOI = 3	48	3.87	50.7	77	271554
B2	2	adipocytes - hTERT	MOI = 3	48	4.12	50.6	73.1	305190
B2	1	adipocytes - hTERT	MOI = 3	48	0.4	16.8	35.2	153645
B3	1	adipocytes - hTERT	MOI = 3	48	2.57	96.3	144.6	252684
B3	1	adipocytes - hTERT	MOI = 3	48	1.01	64.8	102.3	575649
B3	1	adipocytes - hTERT	MOI = 3	48	3.07	41.3	71.2	376518
B3	1	adipocytes - hTERT	MOI = 3	48	1.67	80	129.2	627933
B3	1	adipocytes - hTERT	MOI = 3	48	4.66	52.4	96.3	183831
B3	1	adipocytes - hTERT	MOI = 3	48	3.18	60	173	163779
B3	2	adipocytes - hTERT	MOI = 3	48	4.46	54.3	84	389799
B3	1	adipocytes - hTERT	MOI = 3	48	10.81	39.6	74.9	166857
B3	2	adipocytes - hTERT	MOI = 3	48	3.84	71.5	136.4	107856
B3	1	adipocytes - hTERT	MOI = 3	48	6.16	78.8	237.5	4194304
B3	1	adipocytes - hTERT	MOI = 3	48	2.33	90.2	139.2	423186
B3	1	adipocytes - hTERT	MOI = 3	48	2.55	104	169.5	608826
