# Supplementary material for: FABP4 as a therapeutic host target controlling SARS-CoV-2 infection
Source: EMBO Mol Med. 2025 Jan 22;17(3):414–40. doi: 10.1038/s44321-024-00188-x (PMC11904229; doi:10.1038/s44321-024-00188-x)
Supplement: Supplementary file 8 — Source data Fig. 3 [file 44321_2024_188_MOESM8_ESM.zip › Figure 3/3I-J/Image info_analysis.xlsx]

## Sheet: Description
	Description
	SARS-CoV2-infected differentiated adipocytes (MOI=1)
	Treated with either DMSO, BMS309403 (20μM) or CRE-14 (20 μM)
	Samples were fixed and stained for:
	Channel 1	lipid droplets
	Channel 2	calnexin
	Channel 3	DAPI
	Channel 4	dsRNA
	Using ImageJ sofrware:
	cells were denoted as ROIs and the % positive signal area was measured using threshold-based segmentation.
	The histogram analysis was performed to measure the mean fluorescence intensity per cell.

## Sheet: Data
Sample #	cell #	cell type	Treatment	Infection	hpi	% dsRNA Area per cell	mean intensity	Std.dev	N
3A	1	adipocytes - hTERT	DMSO	MOI = 3	48	8.91	181.2	285.489	332553
3A	2	adipocytes - hTERT	DMSO	MOI = 3	48	4.19	122.8	199.549	130191
3A	1	adipocytes - hTERT	DMSO	MOI = 3	48	3.61	116	185.1	119910
3A	2	adipocytes - hTERT	DMSO	MOI = 3	48	5.1	134.9	244.9	298116
3A	1	adipocytes - hTERT	DMSO	MOI = 3	48	0.5	59.1	79.306	151902
3A	2	adipocytes - hTERT	DMSO	MOI = 3	48	1.8	60	87.6	211623
3A	3	adipocytes - hTERT	DMSO	MOI = 3	48	0.35	69.6	140.2	68925
3A	4	adipocytes - hTERT	DMSO	MOI = 3	48	3.09	105.1	177.9	164706
3A	1	adipocytes - hTERT	DMSO	MOI = 3	48	8.95	184.7	376.8	192375
3A	2	adipocytes - hTERT	DMSO	MOI = 3	48	1.15	75.5	150.2	72996
3A	3	adipocytes - hTERT	DMSO	MOI = 3	48	7.17	155.5	278.5	170571
3A	4	adipocytes - hTERT	DMSO	MOI = 3	48	1.92	91.8	155.1	141201
3A	1	adipocytes - hTERT	DMSO	MOI = 3	48	1.72	80.7	140	206850
3A	2	adipocytes - hTERT	DMSO	MOI = 3	48	1.48	72	129.1	214638
3A	3	adipocytes - hTERT	DMSO	MOI = 3	48	1.66	83.6	136	186696
3A	4	adipocytes - hTERT	DMSO	MOI = 3	48	1.62	63.3	134.8	80709
3A	1	adipocytes - hTERT	DMSO	MOI = 3	48	3.08	48.3	70.4	4194304
3A	2	adipocytes - hTERT	DMSO	MOI = 3	48	0.46	62.8	81.2	91251
3A	3	adipocytes - hTERT	DMSO	MOI = 3	48	0.32	65.2	83	95553
3A	1	adipocytes - hTERT	DMSO	MOI = 3	48	1.14	60.9	95.4	242010
3A	2	adipocytes - hTERT	DMSO	MOI = 3	48	2.1	92.9	170.1	194568
3A	3	adipocytes - hTERT	DMSO	MOI = 3	48	1	66.6	107.4	86646
3A	4	adipocytes - hTERT	DMSO	MOI = 3	48	1.01	71	111.7	118380
3A	5	adipocytes - hTERT	DMSO	MOI = 3	48	0.53	53.1	89.4	93021
3A	6	adipocytes - hTERT	DMSO	MOI = 3	48	0.6	61	95.4	242010
3A	1	adipocytes - hTERT	DMSO	MOI = 3	48	1.88	94.6	155	276605
3A	1	adipocytes - hTERT	DMSO	MOI = 3	48	3.13	104.2	187.2	185019
3A	2	adipocytes - hTERT	DMSO	MOI = 3	48	0.51	74.6	137.1	217053
3A	1	adipocytes - hTERT	DMSO	MOI = 3	48	6.17	145.3	245.4	141284
3A	1	adipocytes - hTERT	DMSO	MOI = 3	48	3.77	105.3	222.9	175386
3A	2	adipocytes - hTERT	DMSO	MOI = 3	48	11.78	206.5	419.1	64775
3A	3	adipocytes - hTERT	DMSO	MOI = 3	48	1.92	50.7	200.9	4194304
3A	1	adipocytes - hTERT	DMSO	MOI = 3	48	1.16	76.1	127.4	159059
3A	2	adipocytes - hTERT	DMSO	MOI = 3	48	1.13	82	124.2	310645
3A	1	adipocytes - hTERT	DMSO	MOI = 3	48	2.02	85.6	166.1	97220
3A	2	adipocytes - hTERT	DMSO	MOI = 3	48	1.08	40.9	63.5	4194304
3A	3	adipocytes - hTERT	DMSO	MOI = 3	48	0.02	48.8	60.3	70973
3A	1	adipocytes - hTERT	DMSO	MOI = 3	48	7.17	161.3	361.3	209852
3A	2	adipocytes - hTERT	DMSO	MOI = 3	48	8.5	167.6	314.6	193344
3A	3	adipocytes - hTERT	DMSO	MOI = 3	48	2.32	93.7	234.5	111959
2A	1	adipocytes - hTERT	DMSO	MOI = 3	48	11.18	229.1	450.3	92969
2A	2	adipocytes - hTERT	DMSO	MOI = 3	48	9.63	54.8	131.1	4194304
2A	1	adipocytes - hTERT	DMSO	MOI = 3	48	1.29	79.3	129.1	113231
2A	2	adipocytes - hTERT	DMSO	MOI = 3	48	2.91	105.1	176.4	110696
2A	3	adipocytes - hTERT	DMSO	MOI = 3	48	1.03	46.5	68.5	4194304
2A	1	adipocytes - hTERT	DMSO	MOI = 3	48	5.56	131.2	284	80363
2A	2	adipocytes - hTERT	DMSO	MOI = 3	48	0.52	64.4	86.6	147036
2A	3	adipocytes - hTERT	DMSO	MOI = 3	48	2.61	101.9	161.1	73581
2A	4	adipocytes - hTERT	DMSO	MOI = 3	48	1.28	86	127.1	82451
2A	1	adipocytes - hTERT	DMSO	MOI = 3	48	13.03	254.4	521.9	219873
2A	2	adipocytes - hTERT	DMSO	MOI = 3	48	10.87	238.9	524.3	106744
2A	1	adipocytes - hTERT	DMSO	MOI = 3	48	12.83	238.3	443.1	114125
2A	1	adipocytes - hTERT	DMSO	MOI = 3	48	2.58	104	168.8	100102
2A	2	adipocytes - hTERT	DMSO	MOI = 3	48	3.33	111.2	224.4	171980
2A	3	adipocytes - hTERT	DMSO	MOI = 3	48	4.66	120.4	261.8	393127
2A	1	adipocytes - hTERT	DMSO	MOI = 3	48	1.75	72.2	159.6	101684
2A	1	adipocytes - hTERT	DMSO	MOI = 3	48	2.31	110	169	84815
2A	2	adipocytes - hTERT	DMSO	MOI = 3	48	8.19	183.5	379.6	230393
2A	3	adipocytes - hTERT	DMSO	MOI = 3	48	2.12	96.8	177	172000
2A	4	adipocytes - hTERT	DMSO	MOI = 3	48	16.16	281.3	503.8	65239
2A	1	adipocytes - hTERT	DMSO	MOI = 3	48	9.5	207	459	136913
2A	2	adipocytes - hTERT	DMSO	MOI = 3	48	13.89	261.5	523.1	74048
2A	1	adipocytes - hTERT	DMSO	MOI = 3	48	5.34	133.3	279	44908
2A	2	adipocytes - hTERT	DMSO	MOI = 3	48	6.57	148.257	325.4	51878
2A	3	adipocytes - hTERT	DMSO	MOI = 3	48	7.61	163	354.2	100891
2A	4	adipocytes - hTERT	DMSO	MOI = 3	48	7.17	171.1	390.6	226937
2A	5	adipocytes - hTERT	DMSO	MOI = 3	48	4.56	124	231.8	247111
2A	1	adipocytes - hTERT	DMSO	MOI = 3	48	10.25	207.8	439.8	57430
2A	2	adipocytes - hTERT	DMSO	MOI = 3	48	11.87	233.4	462.4	82730
2A	3	adipocytes - hTERT	DMSO	MOI = 3	48	11.77	238.8	475.6	89309
2A	4	adipocytes - hTERT	DMSO	MOI = 3	48	1.29	60.1	135.9	4194304
1A	1	adipocytes - hTERT	DMSO	MOI = 3	48	2.73	95.4	177.7	213887
1A	2	adipocytes - hTERT	DMSO	MOI = 3	48	8.61	177.9	367.6	143819
1A	3	adipocytes - hTERT	DMSO	MOI = 3	48	7.07	153	360.3	104134
1A	4	adipocytes - hTERT	DMSO	MOI = 3	48	4.36	113.9	227	339102
1A	5	adipocytes - hTERT	DMSO	MOI = 3	48	3.88	106.2	225.4	150260
1A	1	adipocytes - hTERT	DMSO	MOI = 3	48	11.62	226	479.6	368986
1A	2	adipocytes - hTERT	DMSO	MOI = 3	48	1.73	80.1	164.3	146722
1A	3	adipocytes - hTERT	DMSO	MOI = 3	48	1.87	83.4	158.499	213917
1A	4	adipocytes - hTERT	DMSO	MOI = 3	48	11.48	214.6	406.2	291220
1A	1	adipocytes - hTERT	DMSO	MOI = 3	48	7.56	162.5	331.1	320029
1A	2	adipocytes - hTERT	DMSO	MOI = 3	48	9.08	57.7	128.5	4194394
1A	1	adipocytes - hTERT	DMSO	MOI = 3	48	1.54	84.2	132.2	173393
1A	2	adipocytes - hTERT	DMSO	MOI = 3	48	4.66	120.6	221.7	152270
1A	3	adipocytes - hTERT	DMSO	MOI = 3	48	1.73	78.8	142.6	213165
1A	4	adipocytes - hTERT	DMSO	MOI = 3	48	5.67	140.3	229.6	160676
1A	5	adipocytes - hTERT	DMSO	MOI = 3	48	1.2	90.7	143	186830
1A	1	adipocytes - hTERT	DMSO	MOI = 3	48	5.52	110.9	258.4	100276
1A	2	adipocytes - hTERT	DMSO	MOI = 3	48	0.63	68.5	98.5	161567
1A	1	adipocytes - hTERT	DMSO	MOI = 3	48	2.85	101.3	235.6	89247
1A	2	adipocytes - hTERT	DMSO	MOI = 3	48	1.92	84.4	200	157164
1A	3	adipocytes - hTERT	DMSO	MOI = 3	48	3.99	100	225.2	99367
1A	4	adipocytes - hTERT	DMSO	MOI = 3	48	5.42	118.4	229.5	87282
1A	5	adipocytes - hTERT	DMSO	MOI = 3	48	2.95	95.5	219	121450
1A	1	adipocytes - hTERT	DMSO	MOI = 3	48	1.6	78.7	155.2	174243
1A	2	adipocytes - hTERT	DMSO	MOI = 3	48	3.39	103.6	194.9	150548
1A	1	adipocytes - hTERT	DMSO	MOI = 3	48	8.12	165.8	337.3	209394
1A	2	adipocytes - hTERT	DMSO	MOI = 3	48	9.07	182.1	364.1	220785
1A	1	adipocytes - hTERT	DMSO	MOI = 3	48	5.07	124.7	311.1	82809
1A	2	adipocytes - hTERT	DMSO	MOI = 3	48	3.38	103.6	227.9	171997
1A	1	adipocytes - hTERT	DMSO	MOI = 3	48	13.83	233	467.3	53623
1A	1	adipocytes - hTERT	DMSO	MOI = 3	48	6.26	132.1	280.9	175279
1A	2	adipocytes - hTERT	DMSO	MOI = 3	48	2.2	83.9	162.1	167348
3B	1	adipocytes - hTERT	BMS309403 (20μM)	MOI = 3	48	0.08	24.1	31.688	4194304
3B	1	adipocytes - hTERT	BMS309403 (20μM)	MOI = 3	48	0.000509	33.9	36.5	393943
3B	2	adipocytes - hTERT	BMS309403 (20μM)	MOI = 3	48	0.08	32.2	46.1	489107
3B	3	adipocytes - hTERT	BMS309403 (20μM)	MOI = 3	48	0.002437	33.4	36.5	205191
3B	4	adipocytes - hTERT	BMS309403 (20μM)	MOI = 3	48	0.002153	45	51.6	92910
3B	1	adipocytes - hTERT	BMS309403 (20μM)	MOI = 3	48	0.39	32.4	105.2	252213
3B	1	adipocytes - hTERT	BMS309403 (20μM)	MOI = 3	48	0.07	39.7	61.5	114693
3B	2	adipocytes - hTERT	BMS309403 (20μM)	MOI = 3	48	0.08	38.1	48	47574
3B	3	adipocytes - hTERT	BMS309403 (20μM)	MOI = 3	48	0.08	36.7	51.8	90498
3B	4	adipocytes - hTERT	BMS309403 (20μM)	MOI = 3	48	0.02	37.8	49.6	186029
3B	5	adipocytes - hTERT	BMS309403 (20μM)	MOI = 3	48	0.0005728	23.5	27	1744576
2B	1	adipocytes - hTERT	BMS309403 (20μM)	MOI = 3	48	4.54	102.2	237.4	200240
2B	2	adipocytes - hTERT	BMS309403 (20μM)	MOI = 3	48	0.55	38.1	90.4	129534
2B	1	adipocytes - hTERT	BMS309403 (20μM)	MOI = 3	48	0.87	39.2	95.194	239178
2B	2	adipocytes - hTERT	BMS309403 (20μM)	MOI = 3	48	6.47	146.3	496.6	236337
2B	1	adipocytes - hTERT	BMS309403 (20μM)	MOI = 3	48	2.03	55.1	252.8	81198
2B	2	adipocytes - hTERT	BMS309403 (20μM)	MOI = 3	48	3.46	78.4	241.1	132852
2B	3	adipocytes - hTERT	BMS309403 (20μM)	MOI = 3	48	6.43	130.5	375.8	248638
2B	1	adipocytes - hTERT	BMS309403 (20μM)	MOI = 3	48	5.51	119.4	359.1	125611
2B	2	adipocytes - hTERT	BMS309403 (20μM)	MOI = 3	48	4.78	114.8	267.4	76145
2B	3	adipocytes - hTERT	BMS309403 (20μM)	MOI = 3	48	0.87	40.6	140.5	99166
2B	4	adipocytes - hTERT	BMS309403 (20μM)	MOI = 3	48	0.72	41.4	99.3	191747
2B	5	adipocytes - hTERT	BMS309403 (20μM)	MOI = 3	48	6.02	121.3	313	209329
2B	6	adipocytes - hTERT	BMS309403 (20μM)	MOI = 3	48	4.73	98.1	310.3	161625
2B	7	adipocytes - hTERT	BMS309403 (20μM)	MOI = 3	48	0.84	39.7	109.4	181838
2B	1	adipocytes - hTERT	BMS309403 (20μM)	MOI = 3	48	1.83	57.2	198.2	118.3
2B	2	adipocytes - hTERT	BMS309403 (20μM)	MOI = 3	48	1.83	62.3	144.6	95792
2B	3	adipocytes - hTERT	BMS309403 (20μM)	MOI = 3	48	0.61	43	89.1	165283
2B	4	adipocytes - hTERT	BMS309403 (20μM)	MOI = 3	48	0.21	29.1	52.2	130360
2B	1	adipocytes - hTERT	BMS309403 (20μM)	MOI = 3	48	0.52	78.6	42.8	102595
2B	2	adipocytes - hTERT	BMS309403 (20μM)	MOI = 3	48	0.45	40.4	74.1	230366
2B	3	adipocytes - hTERT	BMS309403 (20μM)	MOI = 3	48	0.67	44.1	85.8	138577
2B	1	adipocytes - hTERT	BMS309403 (20μM)	MOI = 3	48	2.78	86.1	221.8	87801
2B	2	adipocytes - hTERT	BMS309403 (20μM)	MOI = 3	48	1.12	48.2	115.2	65364
2B	3	adipocytes - hTERT	BMS309403 (20μM)	MOI = 3	48	0.36	30.7	70.2	187234
2B	4	adipocytes - hTERT	BMS309403 (20μM)	MOI = 3	48	1.27	52.9	121	95770
2B	1	adipocytes - hTERT	BMS309403 (20μM)	MOI = 3	48	2.44	81.7	180.7	58775
2B	2	adipocytes - hTERT	BMS309403 (20μM)	MOI = 3	48	1.1	63.3	110.9	142646
2B	3	adipocytes - hTERT	BMS309403 (20μM)	MOI = 3	48	1.05	54.6	124.6	125450
2B	1	adipocytes - hTERT	BMS309403 (20μM)	MOI = 3	48	3.14	89.2	267.1	274360
2B	1	adipocytes - hTERT	BMS309403 (20μM)	MOI = 3	48	2.83	71.112	197	77202
2B	2	adipocytes - hTERT	BMS309403 (20μM)	MOI = 3	48	2.85	73.6	203.9	153704
2B	3	adipocytes - hTERT	BMS309403 (20μM)	MOI = 3	48	0.75	39	95.4	101891
2B	1	adipocytes - hTERT	BMS309403 (20μM)	MOI = 3	48	1.06	82.3	117.4	117372
2B	2	adipocytes - hTERT	BMS309403 (20μM)	MOI = 3	48	0.47	62	74.9	81214
2B	3	adipocytes - hTERT	BMS309403 (20μM)	MOI = 3	48	0.15	57.3	60.3	84029
2B	4	adipocytes - hTERT	BMS309403 (20μM)	MOI = 3	48	0.33	53.9	73.2	94634
2B	1	adipocytes - hTERT	BMS309403 (20μM)	MOI = 3	48	2.54	77.3	157.5	154332
2B	2	adipocytes - hTERT	BMS309403 (20μM)	MOI = 3	48	0.1	31.7	49.4	83326
2B	1	adipocytes - hTERT	BMS309403 (20μM)	MOI = 3	48	0.55	47.9	95.1	18336
2B	2	adipocytes - hTERT	BMS309403 (20μM)	MOI = 3	48	0.23	37	68.5	241376
2B	1	adipocytes - hTERT	BMS309403 (20μM)	MOI = 3	48	1.5	53	165	102573
2B	1	adipocytes - hTERT	BMS309403 (20μM)	MOI = 3	48	0.05	18.7	33.7	77720
2B	1	adipocytes - hTERT	BMS309403 (20μM)	MOI = 3	48	0.33	181.2	83.6	75208
2B	2	adipocytes - hTERT	BMS309403 (20μM)	MOI = 3	48	0.04	160.8	33.8	184864
1B	1	adipocytes - hTERT	BMS309403 (20μM)	MOI = 3	48	7.45	159.4	399.8	170474
1B	2	adipocytes - hTERT	BMS309403 (20μM)	MOI = 3	48	2.76	76	169.6	286369
1B	3	adipocytes - hTERT	BMS309403 (20μM)	MOI = 3	48	3.1	82.3	229.1	207419
1B	4	adipocytes - hTERT	BMS309403 (20μM)	MOI = 3	48	0.74	50.9	90.4	238552
1B	1	adipocytes - hTERT	BMS309403 (20μM)	MOI = 3	48	1.44	42.6	96.6	53617
1B	2	adipocytes - hTERT	BMS309403 (20μM)	MOI = 3	48	0.94	75.1	161.3	61947
1B	1	adipocytes - hTERT	BMS309403 (20μM)	MOI = 3	48	0.76	45.3	103.9	175279
1B	2	adipocytes - hTERT	BMS309403 (20μM)	MOI = 3	48	1.58	68.9	130.2	297579
1B	3	adipocytes - hTERT	BMS309403 (20μM)	MOI = 3	48	1.17	53.9	138.4	132032
1B	4	adipocytes - hTERT	BMS309403 (20μM)	MOI = 3	48	1.11	42.1	121.7	201391
1B	5	adipocytes - hTERT	BMS309403 (20μM)	MOI = 3	48	2.23	70.1	162.1	480124
1B	1	adipocytes - hTERT	BMS309403 (20μM)	MOI = 3	48	2.59	84.6	198.7	280695
1B	2	adipocytes - hTERT	BMS309403 (20μM)	MOI = 3	48	0.44	39.4	92.1	227298
1B	3	adipocytes - hTERT	BMS309403 (20μM)	MOI = 3	48	1.35	55.4	125.6	366906
1B	1	adipocytes - hTERT	BMS309403 (20μM)	MOI = 3	48	3.23	76.7	204.9	77727
1B	2	adipocytes - hTERT	BMS309403 (20μM)	MOI = 3	48	3.21	93.5	251.4	100482
1B	3	adipocytes - hTERT	BMS309403 (20μM)	MOI = 3	48	2	76	199.5	271014
1B	4	adipocytes - hTERT	BMS309403 (20μM)	MOI = 3	48	0.77	46.1	97	119328
1B	1	adipocytes - hTERT	BMS309403 (20μM)	MOI = 3	48	2.15	59.1	182.9	115137
1B	2	adipocytes - hTERT	BMS309403 (20μM)	MOI = 3	48	0.7	40.3	80.1	58362
1B	1	adipocytes - hTERT	BMS309403 (20μM)	MOI = 3	48	5.98	116.3	311.7	101025
1B	2	adipocytes - hTERT	BMS309403 (20μM)	MOI = 3	48	11.33	198.1	424.3	99372
1B	1	adipocytes - hTERT	BMS309403 (20μM)	MOI = 3	48	4.58	105.8	207	381171
1B	2	adipocytes - hTERT	BMS309403 (20μM)	MOI = 3	48	1.4	57.9	117.9	199209
1B	3	adipocytes - hTERT	BMS309403 (20μM)	MOI = 3	48	1.38	55.2	115.3	95568
1B	4	adipocytes - hTERT	BMS309403 (20μM)	MOI = 3	48	0.25	34.5	58.9	177798
1B	1	adipocytes - hTERT	BMS309403 (20μM)	MOI = 3	48	6.15	126.9	297.2	322629
1B	1	adipocytes - hTERT	BMS309403 (20μM)	MOI = 3	48	5.75	125	350	504687
1B	1	adipocytes - hTERT	BMS309403 (20μM)	MOI = 3	48	1.41	54.1	116.5	291663
1B	1	adipocytes - hTERT	BMS309403 (20μM)	MOI = 3	48	0.52	50.3	79.4	210033
1B	2	adipocytes - hTERT	BMS309403 (20μM)	MOI = 3	48	2.66	80.2	175.7	247050
1B	1	adipocytes - hTERT	BMS309403 (20μM)	MOI = 3	48	0.65	47.2	83.5	167586
1B	2	adipocytes - hTERT	BMS309403 (20μM)	MOI = 3	48	0.35	33.8	73.1	123960
3C	1	adipocytes - hTERT	CRE-14 (20μM)	MOI = 3	48	2.44	70.4	182	195462
3C	2	adipocytes - hTERT	CRE-14 (20μM)	MOI = 3	48	0.51	34.4	81.4	144798
3C	3	adipocytes - hTERT	CRE-14 (20μM)	MOI = 3	48	1.28	49.2	124.7	190830
3C	1	adipocytes - hTERT	CRE-14 (20μM)	MOI = 3	48	0.27	31.6	58.2	282645
3C	2	adipocytes - hTERT	CRE-14 (20μM)	MOI = 3	48	0.23	29.1	55.9	301062
3C	1	adipocytes - hTERT	CRE-14 (20μM)	MOI = 3	48	2.81	68.6	210.3	83007
3C	2	adipocytes - hTERT	CRE-14 (20μM)	MOI = 3	48	0.43	34	67.7	95841
3C	1	adipocytes - hTERT	CRE-14 (20μM)	MOI = 3	48	6.18	125.3	266.7	96678
3C	1	adipocytes - hTERT	CRE-14 (20μM)	MOI = 3	48	0.53	37.5	85.1	145791
3C	1	adipocytes - hTERT	CRE-14 (20μM)	MOI = 3	48	0.96	71.2	108.3	133446
3C	1	adipocytes - hTERT	CRE-14 (20μM)	MOI = 3	48	3.67	90.6	187.8	822245
3C	1	adipocytes - hTERT	CRE-14 (20μM)	MOI = 3	48	2.03	67.8	160.2	81690
3C	2	adipocytes - hTERT	CRE-14 (20μM)	MOI = 3	48	4.7	107.8	238.6	141870
3C	3	adipocytes - hTERT	CRE-14 (20μM)	MOI = 3	48	2.16	64.3	173.2	197775
3C	1	adipocytes - hTERT	CRE-14 (20μM)	MOI = 3	48	1.22	48.1	112.8	98304
3C	2	adipocytes - hTERT	CRE-14 (20μM)	MOI = 3	48	0.51	36.1	74.8	113364
3C	3	adipocytes - hTERT	CRE-14 (20μM)	MOI = 3	48	1.05	47.7	115.7	116637
3C	4	adipocytes - hTERT	CRE-14 (20μM)	MOI = 3	48	0.66	39.7	97.1	160506
3C	1	adipocytes - hTERT	CRE-14 (20μM)	MOI = 3	48	0.75	46.3	93.3	216237
3C	1	adipocytes - hTERT	CRE-14 (20μM)	MOI = 3	48	0.8	38.2	89.2	268647
3C	1	adipocytes - hTERT	CRE-14 (20μM)	MOI = 3	48	1.59	57.1	135.9	158652
3C	2	adipocytes - hTERT	CRE-14 (20μM)	MOI = 3	48	0.33	61.7	35.2	133230
3C	3	adipocytes - hTERT	CRE-14 (20μM)	MOI = 3	48	1.65	57.6	137.2	118011
3C	4	adipocytes - hTERT	CRE-14 (20μM)	MOI = 3	48	0.24	33.628	57.9	96072
3C	1	adipocytes - hTERT	CRE-14 (20μM)	MOI = 3	48	0.9	44.4	96.7	67395
2C	1	adipocytes - hTERT	CRE-14 (20μM)	MOI = 3	48	2.79	72.3	168.2	106662
2C	2	adipocytes - hTERT	CRE-14 (20μM)	MOI = 3	48	0.65	45.1	86.3	158487
2C	3	adipocytes - hTERT	CRE-14 (20μM)	MOI = 3	48	0.26	31.3	61.4	161277
2C	1	adipocytes - hTERT	CRE-14 (20μM)	MOI = 3	48	0.84	35.3	92	126546
2C	1	adipocytes - hTERT	CRE-14 (20μM)	MOI = 3	48	0.61	40.4	79.8	99246
2C	2	adipocytes - hTERT	CRE-14 (20μM)	MOI = 3	48	1	41.1	104.8	94557
2C	3	adipocytes - hTERT	CRE-14 (20μM)	MOI = 3	48	0.75	32.8	91	56487
2C	1	adipocytes - hTERT	CRE-14 (20μM)	MOI = 3	48	2.11	60.8	165.5	154377
2C	2	adipocytes - hTERT	CRE-14 (20μM)	MOI = 3	48	2.83	73.4	198.9	100191
2C	1	adipocytes - hTERT	CRE-14 (20μM)	MOI = 3	48	3.17	73.3	177.1	114861
2C	1	adipocytes - hTERT	CRE-14 (20μM)	MOI = 3	48	2.78	23.5	48.8	4194304
2C	1	adipocytes - hTERT	CRE-14 (20μM)	MOI = 3	48	2.13	73.5	221.1	144933
2C	1	adipocytes - hTERT	CRE-14 (20μM)	MOI = 3	48	0.85	50.9	111.3	50295
2C	2	adipocytes - hTERT	CRE-14 (20μM)	MOI = 3	48	0.87	49.6	109.4	63480
2C	1	adipocytes - hTERT	CRE-14 (20μM)	MOI = 3	48	1.03	49.5	126	409032
2C	2	adipocytes - hTERT	CRE-14 (20μM)	MOI = 3	48	0.85	47.7	106.2	138462
2C	3	adipocytes - hTERT	CRE-14 (20μM)	MOI = 3	48	1.11	57.7	111.5	117525
2C	4	adipocytes - hTERT	CRE-14 (20μM)	MOI = 3	48	1.16	49.2	124.8	109872
2C	5	adipocytes - hTERT	CRE-14 (20μM)	MOI = 3	48	0.56	34.6	113.7	214638
2C	6	adipocytes - hTERT	CRE-14 (20μM)	MOI = 3	48	0.47	35.4	85.1	134472
2C	1	adipocytes - hTERT	CRE-14 (20μM)	MOI = 3	48	3.89	91.5	221.6	109620
2C	1	adipocytes - hTERT	CRE-14 (20μM)	MOI = 3	48	0.24	31.3	56.7	187374
2C	1	adipocytes - hTERT	CRE-14 (20μM)	MOI = 3	48	0.22	33.8	64.2	477171
2C	2	adipocytes - hTERT	CRE-14 (20μM)	MOI = 3	48	0.09	46.1	32.4	220398
1C	1	adipocytes - hTERT	CRE-14 (20μM)	MOI = 3	48	1.48	54.7	133.8	567885
1C	1	adipocytes - hTERT	CRE-14 (20μM)	MOI = 3	48	1.33	56.7	115.6	323007
1C	2	adipocytes - hTERT	CRE-14 (20μM)	MOI = 3	48	3.75	84.8	229.6	209574
1C	3	adipocytes - hTERT	CRE-14 (20μM)	MOI = 3	48	3.08	79.2	249.3	120594
1C	4	adipocytes - hTERT	CRE-14 (20μM)	MOI = 3	48	0.54	34.6	80.1	252360
1C	1	adipocytes - hTERT	CRE-14 (20μM)	MOI = 3	48	0.72	37.9	105.6	247899
1C	1	adipocytes - hTERT	CRE-14 (20μM)	MOI = 3	48	0.53	40.8	83.4	345591
1C	1	adipocytes - hTERT	CRE-14 (20μM)	MOI = 3	48	0.51	42.8	82.8	247068
1C	2	adipocytes - hTERT	CRE-14 (20μM)	MOI = 3	48	0.73	49.5	95.9	486073
1C	1	adipocytes - hTERT	CRE-14 (20μM)	MOI = 3	48	0.83	45.1	99.4	117870
1C	2	adipocytes - hTERT	CRE-14 (20μM)	MOI = 3	48	0.58	41.5	81.4	48567
1C	3	adipocytes - hTERT	CRE-14 (20μM)	MOI = 3	48	0.61	40.5	96.9	172737
1C	1	adipocytes - hTERT	CRE-14 (20μM)	MOI = 3	48	1.47	51.5	132.4	214590
1C	1	adipocytes - hTERT	CRE-14 (20μM)	MOI = 3	48	1.01	43.7	152	88629
1C	1	adipocytes - hTERT	CRE-14 (20μM)	MOI = 3	48	0.4	33.2	72.1	209139
1C	2	adipocytes - hTERT	CRE-14 (20μM)	MOI = 3	48	0.15	37.2	55.1	120438
1C	1	adipocytes - hTERT	CRE-14 (20μM)	MOI = 3	48	0.44	34.2	82.1	12925
1C	1	adipocytes - hTERT	CRE-14 (20μM)	MOI = 3	48	1.69	67	129.9	421569
1C	2	adipocytes - hTERT	CRE-14 (20μM)	MOI = 3	48	0.29	37.8	62	259344
1C	3	adipocytes - hTERT	CRE-14 (20μM)	MOI = 3	48	4.45	107.9	214.9	423693
1C	4	adipocytes - hTERT	CRE-14 (20μM)	MOI = 3	48	1.42	52.1	142.8	92139
1C	1	adipocytes - hTERT	CRE-14 (20μM)	MOI = 3	48	0.12	29.9	47.9	141618
1C	2	adipocytes - hTERT	CRE-14 (20μM)	MOI = 3	48	0.27	65	394	447846
1C	1	adipocytes - hTERT	CRE-14 (20μM)	MOI = 3	48	0.28	31.7	63.8	291528
