# Supplementary material for: FABP4 as a therapeutic host target controlling SARS-CoV-2 infection
Source: EMBO Mol Med. 2025 Jan 22;17(3):414–40. doi: 10.1038/s44321-024-00188-x (PMC11904229; doi:10.1038/s44321-024-00188-x)
Supplement: Supplementary file 8 — Source data Fig. 3 [file 44321_2024_188_MOESM8_ESM.zip › Figure 3/3H/Viral titer.xlsx]

## Sheet: Description
	Description
	WT and FABP4-deficient hTERT adipocytes were differentiated then infected with SARS-CoV2
	viral titers were measured by plaque assay from the supernatant.

## Sheet: data
Sample	cell type	sample type	infection	PFU/ml
A_supernatant	WT	MOI = 1	24 hpi	52500
A_supernatant	WT	MOI = 1	24 hpi	50000
A_supernatant	WT	MOI = 1	24 hpi	50500
A_supernatant	FABP4-/-	MOI = 1	24 hpi	21500
A_supernatant	FABP4-/-	MOI = 1	24 hpi	18000
A_supernatant	FABP4-/-	MOI = 1	24 hpi	19000
A_supernatant	WT	MOI = 1	48 hpi	255000
A_supernatant	WT	MOI = 1	48 hpi	265000
A_supernatant	WT	MOI = 1	48 hpi	300000
A_supernatant	FABP4-/-	MOI = 1	48 hpi	140000
A_supernatant	FABP4-/-	MOI = 1	48 hpi	100000
A_supernatant	FABP4-/-	MOI = 1	48 hpi	80000
B_supernatant	WT	MOI = 1	24 hpi	49000
B_supernatant	WT	MOI = 1	24 hpi	41000
B_supernatant	WT	MOI = 1	24 hpi	47500
B_supernatant	FABP4-/-	MOI = 1	24 hpi	22500
B_supernatant	FABP4-/-	MOI = 1	24 hpi	25500
B_supernatant	FABP4-/-	MOI = 1	24 hpi	32500
B_supernatant	WT	MOI = 1	48 hpi	500000
B_supernatant	WT	MOI = 1	48 hpi	205000
B_supernatant	WT	MOI = 1	48 hpi	225000
B_supernatant	FABP4-/-	MOI = 1	48 hpi	135000
B_supernatant	FABP4-/-	MOI = 1	48 hpi	130000
B_supernatant	FABP4-/-	MOI = 1	48 hpi	150000
C_supernatant	WT	MOI = 1	24 hpi	45000
C_supernatant	WT	MOI = 1	24 hpi	50000
C_supernatant	WT	MOI = 1	24 hpi	44000
C_supernatant	FABP4-/-	MOI = 1	24 hpi	20000
C_supernatant	FABP4-/-	MOI = 1	24 hpi	33500
C_supernatant	FABP4-/-	MOI = 1	24 hpi	39000
C_supernatant	WT	MOI = 1	48 hpi	380000
C_supernatant	WT	MOI = 1	48 hpi	325000
C_supernatant	WT	MOI = 1	48 hpi	495000
C_supernatant	FABP4-/-	MOI = 1	48 hpi	115000
C_supernatant	FABP4-/-	MOI = 1	48 hpi	125000
C_supernatant	FABP4-/-	MOI = 1	48 hpi	175000
