# Supplementary material for: FABP4 as a therapeutic host target controlling SARS-CoV-2 infection
Source: EMBO Mol Med. 2025 Jan 22;17(3):414–40. doi: 10.1038/s44321-024-00188-x (PMC11904229; doi:10.1038/s44321-024-00188-x)
Supplement: Supplementary file 8 — Source data Fig. 3 [file 44321_2024_188_MOESM8_ESM.zip › Figure 3/3F-G/nucleocapsid relative intensity.xlsx]

## Sheet: Description
	Description
	WT and FABP4-deficient hTERT adipocytes were differentiated then infected with SARS-CoV2
	Western blots from the cell lysates were probed for nucleocapsid, FABP4 and beta-actin
	nucleocapsid relative band intensity is normalized to beta-actin

## Sheet: data
Sample	genotype	infection	hpi	nucleocapsid - relative intensity
A_hTERT_cell lysate	WT	uninfected	N/A	7.82382e-05
A_hTERT_cell lysate	WT	uninfected	N/A	5.34921e-05
A_hTERT_cell lysate	WT	uninfected	N/A	8.61355e-05
A_hTERT_cell lysate	FABP4-/-	uninfected	N/A	0.000167273
A_hTERT_cell lysate	FABP4-/-	uninfected	N/A	0.000203275
A_hTERT_cell lysate	FABP4-/-	uninfected	N/A	0.00230012
A_hTERT_cell lysate	WT	MOI = 1	24 hpi	0.674539
A_hTERT_cell lysate	WT	MOI = 1	24 hpi	0.58455
A_hTERT_cell lysate	WT	MOI = 1	24 hpi	0.517593
A_hTERT_cell lysate	FABP4-/-	MOI = 1	24 hpi	0.317518
A_hTERT_cell lysate	FABP4-/-	MOI = 1	24 hpi	0.372594
A_hTERT_cell lysate	FABP4-/-	MOI = 1	24 hpi	0.278746
A_hTERT_cell lysate	WT	MOI = 1	48 hpi	1.4386
A_hTERT_cell lysate	WT	MOI = 1	48 hpi	1.58039
A_hTERT_cell lysate	WT	MOI = 1	48 hpi	1.35805
A_hTERT_cell lysate	FABP4-/-	MOI = 1	48 hpi	0.449872
A_hTERT_cell lysate	FABP4-/-	MOI = 1	48 hpi	0.770689
A_hTERT_cell lysate	FABP4-/-	MOI = 1	48 hpi	0.897595
B_hTERT_cell lysate	WT	uninfected	N/A	0.000451395
B_hTERT_cell lysate	WT	uninfected	N/A	0.000314194
B_hTERT_cell lysate	WT	uninfected	N/A	0.000160814
B_hTERT_cell lysate	FABP4-/-	uninfected	N/A	0.00030906
B_hTERT_cell lysate	FABP4-/-	uninfected	N/A	0.000108444
B_hTERT_cell lysate	FABP4-/-	uninfected	N/A	0.00021675
B_hTERT_cell lysate	WT	MOI = 1	24 hpi	0.078792
B_hTERT_cell lysate	WT	MOI = 1	24 hpi	0.0663153
B_hTERT_cell lysate	WT	MOI = 1	24 hpi	0.0850399
B_hTERT_cell lysate	FABP4-/-	MOI = 1	24 hpi	0.059043
B_hTERT_cell lysate	FABP4-/-	MOI = 1	24 hpi	0.0816203
B_hTERT_cell lysate	FABP4-/-	MOI = 1	24 hpi	0.0842744
B_hTERT_cell lysate	WT	MOI = 1	48 hpi	0.732115
B_hTERT_cell lysate	WT	MOI = 1	48 hpi	0.758892
B_hTERT_cell lysate	WT	MOI = 1	48 hpi	0.542942
B_hTERT_cell lysate	FABP4-/-	MOI = 1	48 hpi	0.231093
B_hTERT_cell lysate	FABP4-/-	MOI = 1	48 hpi	0.442336
B_hTERT_cell lysate	FABP4-/-	MOI = 1	48 hpi	0.330994
