# Supplementary material for: FABP4 as a therapeutic host target controlling SARS-CoV-2 infection
Source: EMBO Mol Med. 2025 Jan 22;17(3):414–40. doi: 10.1038/s44321-024-00188-x (PMC11904229; doi:10.1038/s44321-024-00188-x)
Supplement: Supplementary file 8 — Source data Fig. 3 [file 44321_2024_188_MOESM8_ESM.zip › Figure 3/3E/IL-6 concentration.xlsx]

## Sheet: Description
	Description
	SARS-CoV2-infected differentiated adipocytes (MOI=1)
	Treated with either DMSO, BMS309403 (20μM) or CRE-14 (20 μM)
	IL-6 concentration measured from the supernatant

## Sheet: Data
sample type	Infection	hpi	treatment	IL-6 (pg/ml)
hTERT. cell lysate	uninfected	24	DMSO	19.271
hTERT. cell lysate	uninfected	24	DMSO	15.011
hTERT. cell lysate	uninfected	24	DMSO	17.064
hTERT. cell lysate	uninfected	24	DMSO	16.074
hTERT. cell lysate	uninfected	24	CRE-14 (20μM)	12.179
hTERT. cell lysate	uninfected	24	CRE-14 (20μM)	18.119
hTERT. cell lysate	uninfected	24	CRE-14 (20μM)	11.384
hTERT. cell lysate	uninfected	24	CRE-14 (20μM)	14.719
hTERT. cell lysate	uninfected	24	BMS309403 (20μM)	20.082
hTERT. cell lysate	uninfected	24	BMS309403 (20μM)	14.946
hTERT. cell lysate	uninfected	24	BMS309403 (20μM)	21.072
hTERT. cell lysate	uninfected	24	BMS309403 (20μM)	19.79
hTERT. cell lysate	MOI 1	24	DMSO	157.961
hTERT. cell lysate	MOI 1	24	DMSO	154.374
hTERT. cell lysate	MOI 1	24	DMSO	159.965
hTERT. cell lysate	MOI 1	24	DMSO	158.529
hTERT. cell lysate	MOI 1	24	CRE-14 (20μM)	139.136
hTERT. cell lysate	MOI 1	24	CRE-14 (20μM)	212.7
hTERT. cell lysate	MOI 1	24	CRE-14 (20μM)	152.881
hTERT. cell lysate	MOI 1	24	CRE-14 (20μM)	151.697
hTERT. cell lysate	MOI 1	24	BMS309403 (20μM)	131.687
hTERT. cell lysate	MOI 1	24	BMS309403 (20μM)	124.165
hTERT. cell lysate	MOI 1	24	BMS309403 (20μM)	142.227
hTERT. cell lysate	MOI 1	24	BMS309403 (20μM)	145.724
hTERT. cell lysate	uninfected	48	DMSO	23.182
hTERT. cell lysate	uninfected	48	DMSO	25.584
hTERT. cell lysate	uninfected	48	DMSO	29.446
hTERT. cell lysate	uninfected	48	DMSO	15.376
hTERT. cell lysate	uninfected	48	CRE-14 (20μM)	29.609
hTERT. cell lysate	uninfected	48	CRE-14 (20μM)	24.164
hTERT. cell lysate	uninfected	48	CRE-14 (20μM)	15.035
hTERT. cell lysate	uninfected	48	CRE-14 (20μM)	14.719
hTERT. cell lysate	uninfected	48	BMS309403 (20μM)	43.468
hTERT. cell lysate	uninfected	48	BMS309403 (20μM)	46.835
hTERT. cell lysate	uninfected	48	BMS309403 (20μM)	14.719
hTERT. cell lysate	uninfected	48	BMS309403 (20μM)	15.976
hTERT. cell lysate	MOI 1	48	DMSO	166.773
hTERT. cell lysate	MOI 1	48	DMSO	167.049
hTERT. cell lysate	MOI 1	48	DMSO	151.104
hTERT. cell lysate	MOI 1	48	DMSO	178.896
hTERT. cell lysate	MOI 1	48	CRE-14 (20μM)	130.895
hTERT. cell lysate	MOI 1	48	CRE-14 (20μM)	113.929
hTERT. cell lysate	MOI 1	48	CRE-14 (20μM)	117.812
hTERT. cell lysate	MOI 1	48	CRE-14 (20μM)	149.277
hTERT. cell lysate	MOI 1	48	BMS309403 (20μM)	116.058
hTERT. cell lysate	MOI 1	48	BMS309403 (20μM)	127.034
hTERT. cell lysate	MOI 1	48	BMS309403 (20μM)	93.387
hTERT. cell lysate	MOI 1	48	BMS309403 (20μM)	109.738
hTERT. cell lysate	uninfected	24	DMSO	12.512
hTERT. cell lysate	uninfected	24	DMSO	17.82
hTERT. cell lysate	uninfected	24	DMSO	18.828
hTERT. cell lysate	uninfected	24	DMSO	8.8
hTERT. cell lysate	uninfected	24	CRE-14 (20μM)	17.241
hTERT. cell lysate	uninfected	24	CRE-14 (20μM)	1.342
hTERT. cell lysate	uninfected	24	CRE-14 (20μM)	-0.951
hTERT. cell lysate	uninfected	24	CRE-14 (20μM)	3.762
hTERT. cell lysate	uninfected	24	BMS309403 (20μM)	52.323
hTERT. cell lysate	uninfected	24	BMS309403 (20μM)	53.513
hTERT. cell lysate	uninfected	24	BMS309403 (20μM)	22.429
hTERT. cell lysate	uninfected	24	BMS309403 (20μM)	39.106
hTERT. cell lysate	MOI 1	24	DMSO	219.085
hTERT. cell lysate	MOI 1	24	DMSO	166.034
hTERT. cell lysate	MOI 1	24	DMSO	187.185
hTERT. cell lysate	MOI 1	24	DMSO	211.691
hTERT. cell lysate	MOI 1	24	CRE-14 (20μM)	174.848
hTERT. cell lysate	MOI 1	24	CRE-14 (20μM)	154.697
hTERT. cell lysate	MOI 1	24	CRE-14 (20μM)	172.23
hTERT. cell lysate	MOI 1	24	CRE-14 (20μM)	233.08
hTERT. cell lysate	MOI 1	24	BMS309403 (20μM)	224.464
hTERT. cell lysate	MOI 1	24	BMS309403 (20μM)	169.953
hTERT. cell lysate	MOI 1	24	BMS309403 (20μM)	174.911
hTERT. cell lysate	MOI 1	24	BMS309403 (20μM)	163.162
hTERT. cell lysate	uninfected	48	DMSO	59.899
hTERT. cell lysate	uninfected	48	DMSO	51.974
hTERT. cell lysate	uninfected	48	DMSO	74.933
hTERT. cell lysate	uninfected	48	DMSO	45.738
hTERT. cell lysate	uninfected	48	CRE-14 (20μM)	76.734
hTERT. cell lysate	uninfected	48	CRE-14 (20μM)	70.8
hTERT. cell lysate	uninfected	48	CRE-14 (20μM)	45.072
hTERT. cell lysate	uninfected	48	CRE-14 (20μM)	34.369
hTERT. cell lysate	uninfected	48	BMS309403 (20μM)	4.539
hTERT. cell lysate	uninfected	48	BMS309403 (20μM)	-1.593
hTERT. cell lysate	uninfected	48	BMS309403 (20μM)	30.141
hTERT. cell lysate	uninfected	48	BMS309403 (20μM)	36.218
hTERT. cell lysate	MOI 1	48	DMSO	159.084
hTERT. cell lysate	MOI 1	48	DMSO	159.981
hTERT. cell lysate	MOI 1	48	DMSO	156.26
hTERT. cell lysate	MOI 1	48	DMSO	181.488
hTERT. cell lysate	MOI 1	48	CRE-14 (20μM)	81.504
hTERT. cell lysate	MOI 1	48	CRE-14 (20μM)	93.012
hTERT. cell lysate	MOI 1	48	CRE-14 (20μM)	90.613
hTERT. cell lysate	MOI 1	48	CRE-14 (20μM)	110.878
hTERT. cell lysate	MOI 1	48	BMS309403 (20μM)	139.726
hTERT. cell lysate	MOI 1	48	BMS309403 (20μM)	105.135
hTERT. cell lysate	MOI 1	48	BMS309403 (20μM)	122.753
hTERT. cell lysate	MOI 1	48	BMS309403 (20μM)	105.615
