# Supplementary material for: FABP4 as a therapeutic host target controlling SARS-CoV-2 infection
Source: EMBO Mol Med. 2025 Jan 22;17(3):414–40. doi: 10.1038/s44321-024-00188-x (PMC11904229; doi:10.1038/s44321-024-00188-x)
Supplement: Supplementary file 8 — Source data Fig. 3 [file 44321_2024_188_MOESM8_ESM.zip › Figure 3/3B-C/WB quantification.xlsx]

## Sheet: Description
	Description
	SARS-CoV2-infected differentiated adipocytes (MOI=1)
	Treated with either DMSO, BMS309403 (20μM) or CRE-14 (20 μM)
	relative nucleocapsid band intensity normalized to β-actin

## Sheet: Data
Cell type	Infection	hpi	treatment	relative intensity
hTERT. cell lysate	MOI 1	24	DMSO	1.2111
hTERT. cell lysate	MOI 1	24	DMSO	1.39037
hTERT. cell lysate	MOI 1	24	DMSO	1.0107
hTERT. cell lysate	MOI 1	24	CRE-14 (20μM)	0.622909
hTERT. cell lysate	MOI 1	24	CRE-14 (20μM)	0.924414
hTERT. cell lysate	MOI 1	24	CRE-14 (20μM)	1.01694
hTERT. cell lysate	MOI 1	24	BMS309403 (20μM)	0.624697
hTERT. cell lysate	MOI 1	24	BMS309403 (20μM)	0.471014
hTERT. cell lysate	MOI 1	24	BMS309403 (20μM)	0.63028
hTERT. cell lysate	MOI 1	48	DMSO	1.76438
hTERT. cell lysate	MOI 1	48	DMSO	1.81482
hTERT. cell lysate	MOI 1	48	DMSO	1.6165
hTERT. cell lysate	MOI 1	48	CRE-14 (20μM)	0.579002
hTERT. cell lysate	MOI 1	48	CRE-14 (20μM)	0.494548
hTERT. cell lysate	MOI 1	48	CRE-14 (20μM)	0.336808
hTERT. cell lysate	MOI 1	48	BMS309403 (20μM)	0.362661
hTERT. cell lysate	MOI 1	48	BMS309403 (20μM)	0.309946
hTERT. cell lysate	MOI 1	48	BMS309403 (20μM)	0.447552
