# Supplementary material for: FABP4 as a therapeutic host target controlling SARS-CoV-2 infection
Source: EMBO Mol Med. 2025 Jan 22;17(3):414–40. doi: 10.1038/s44321-024-00188-x (PMC11904229; doi:10.1038/s44321-024-00188-x)
Supplement: Supplementary file 8 — Source data Fig. 3 [file 44321_2024_188_MOESM8_ESM.zip › Figure 3/3A,D/relative expression_viral titer.xlsx]

## Sheet: Description
	Description
	SARS-CoV2-infected differentiated adipocytes (MOI=1)
	Treated with either DMSO, BMS309403 (20μM) or CRE-14 (20 μM)
	Relative expression of SARS-CoV2 nucleocapsid, normalized to β-actin
	Viral titer measured by plaque assay

## Sheet: Data
Cell type	Infection	hpi	treatment	relative nucleocapsid expression	PFU/ml
hTERT. cell lysate	uninfected	N/A	DMSO	0.453857	N/A
hTERT. cell lysate	uninfected	N/A	DMSO	2.2169	N/A
hTERT. cell lysate	uninfected	N/A	DMSO	15.1062	N/A
hTERT. cell lysate	uninfected	N/A	DMSO	0.531471	N/A
hTERT. cell lysate	uninfected	N/A	CRE-14 (20μM)	0.222504	N/A
hTERT. cell lysate	uninfected	N/A	CRE-14 (20μM)	0.347731	N/A
hTERT. cell lysate	uninfected	N/A	CRE-14 (20μM)	0.0491061	N/A
hTERT. cell lysate	uninfected	N/A	CRE-14 (20μM)	0.129676	N/A
hTERT. cell lysate	uninfected	N/A	BMS309403 (20μM)	0.105455	N/A
hTERT. cell lysate	uninfected	N/A	BMS309403 (20μM)	108.191	N/A
hTERT. cell lysate	uninfected	N/A	BMS309403 (20μM)	0.667508	N/A
hTERT. cell lysate	uninfected	N/A	BMS309403 (20μM)	32.9917	N/A
hTERT. cell lysate	MOI 1	24	DMSO	70626.8	27000
hTERT. cell lysate	MOI 1	24	DMSO	32954.5	27500
hTERT. cell lysate	MOI 1	24	DMSO	24147.5	25500
hTERT. cell lysate	MOI 1	24	DMSO	149412	26000
hTERT. cell lysate	MOI 1	24	DMSO	41510.8	35500
hTERT. cell lysate	MOI 1	24	DMSO	37624.2	25000
hTERT. cell lysate	MOI 1	24	DMSO	42634.1	27500
hTERT. cell lysate	MOI 1	24	DMSO	31266.3	30000
hTERT. cell lysate	MOI 1	24	CRE-14 (20μM)	18962.1	8000
hTERT. cell lysate	MOI 1	24	CRE-14 (20μM)	17936.9	9000
hTERT. cell lysate	MOI 1	24	CRE-14 (20μM)	26200	5000
hTERT. cell lysate	MOI 1	24	CRE-14 (20μM)	33116.5	6500
hTERT. cell lysate	MOI 1	24	CRE-14 (20μM)	24591.8	19500
hTERT. cell lysate	MOI 1	24	CRE-14 (20μM)	14486.2	16000
hTERT. cell lysate	MOI 1	24	CRE-14 (20μM)	25479.2	11000
hTERT. cell lysate	MOI 1	24	CRE-14 (20μM)	26228.2	21000
hTERT. cell lysate	MOI 1	24	BMS309403 (20μM)	18361.3	12500
hTERT. cell lysate	MOI 1	24	BMS309403 (20μM)	30821.4	10500
hTERT. cell lysate	MOI 1	24	BMS309403 (20μM)	19304.8	13500
hTERT. cell lysate	MOI 1	24	BMS309403 (20μM)	6995.94	15500
hTERT. cell lysate	MOI 1	24	BMS309403 (20μM)	5573.99	9500
hTERT. cell lysate	MOI 1	24	BMS309403 (20μM)	6916.36	5000
hTERT. cell lysate	MOI 1	24	BMS309403 (20μM)	5904.62	7000
hTERT. cell lysate	MOI 1	24	BMS309403 (20μM)	9158.59	17500
hTERT. cell lysate	MOI 1	48	DMSO	172452	65500
hTERT. cell lysate	MOI 1	48	DMSO	226340	55500
hTERT. cell lysate	MOI 1	48	DMSO	111435	51000
hTERT. cell lysate	MOI 1	48	DMSO	46590.7	48000
hTERT. cell lysate	MOI 1	48	DMSO	64563.3	55500
hTERT. cell lysate	MOI 1	48	DMSO	136741	73000
hTERT. cell lysate	MOI 1	48	DMSO	110273	60000
hTERT. cell lysate	MOI 1	48	DMSO	131647	63000
hTERT. cell lysate	MOI 1	48	CRE-14 (20μM)	94794.2	13500
hTERT. cell lysate	MOI 1	48	CRE-14 (20μM)	52515.5	19000
hTERT. cell lysate	MOI 1	48	CRE-14 (20μM)	36668.8	14000
hTERT. cell lysate	MOI 1	48	CRE-14 (20μM)	20078.2	8500
hTERT. cell lysate	MOI 1	48	CRE-14 (20μM)	41517.5	23000
hTERT. cell lysate	MOI 1	48	CRE-14 (20μM)	42812.7	11000
hTERT. cell lysate	MOI 1	48	CRE-14 (20μM)	18740.1	21000
hTERT. cell lysate	MOI 1	48	CRE-14 (20μM)	30182	28500
hTERT. cell lysate	MOI 1	48	BMS309403 (20μM)	15950	26500
hTERT. cell lysate	MOI 1	48	BMS309403 (20μM)	7293.16	27500
hTERT. cell lysate	MOI 1	48	BMS309403 (20μM)	24222.7	27000
hTERT. cell lysate	MOI 1	48	BMS309403 (20μM)	12416.2	7000
hTERT. cell lysate	MOI 1	48	BMS309403 (20μM)	8106.79	7500
hTERT. cell lysate	MOI 1	48	BMS309403 (20μM)	9289.6	7000
hTERT. cell lysate	MOI 1	48	BMS309403 (20μM)	22543.4	19500
