# Supplementary material for: FABP4 as a therapeutic host target controlling SARS-CoV-2 infection
Source: EMBO Mol Med. 2025 Jan 22;17(3):414–40. doi: 10.1038/s44321-024-00188-x (PMC11904229; doi:10.1038/s44321-024-00188-x)
Supplement: Supplementary file 9 — Source data Fig. 4 [file 44321_2024_188_MOESM9_ESM.zip]

Archive with 14 entries (9 files):
- Figure 4/
- Figure 4/4L/
- Figure 4/4L/infected.CRE14_4k.png
- Figure 4/4L/infected.DMSO_4k.png
- Figure 4/4F-K/
- Figure 4/4F-K/infected.DMSO_4k.png
- Figure 4/4F-K/infected.DMSO_8k.png
- Figure 4/4F-K/infected.CRE14_4k.png
- Figure 4/4F-K/infected.CRE14_8k.png
- Figure 4/4F-K/Image analysis .xlsx
- Figure 4/4E/
- Figure 4/4E/viral titers .xlsx
- Figure 4/4A-D/
- Figure 4/4A-D/Viral titers.xlsx
