# Supplementary material for: FABP4 as a therapeutic host target controlling SARS-CoV-2 infection
Source: EMBO Mol Med. 2025 Jan 22;17(3):414–40. doi: 10.1038/s44321-024-00188-x (PMC11904229; doi:10.1038/s44321-024-00188-x)
Supplement: Supplementary file 9 — Source data Fig. 4 [file 44321_2024_188_MOESM9_ESM.zip › Figure 4/4F-K/Image analysis .xlsx]

## Sheet: Description
	Description
	DMVs were denoted as ROIs in each image
	the following analysis were performed :
		number of DMVs per image
		average DMV size per image
		mean, minimum and maximum distances were measured based on the centroid and XY coordinates for each DMV

## Sheet: Data
Sample #	Condition	image #	# of DMVs	Maximum_distance	Minimum_distance	Mean_distance	Median_distance	Average_DMV_size
Sample_3	infected.DMSO	30	3	2212.75	598.19	1067.55	598.19	289.5
Sample_3	infected.DMSO	36	23	4902.86	335.79	2027.25	1972.39	155.41
Sample_3	infected.DMSO	47	9	3992.2	344.63	1385.39	1302.81	182.43
Sample_3	infected.DMSO	52	18	5432.18	440.7	2374.4	2305.15	173.37
Sample_3	infected.DMSO	159	14	4543.1	597.45	1785.78	1790.21	289.28
Sample_3	infected.DMSO	160	14	2222.52	670.64	1068.76	1054.69	386.71
Sample_3	infected.DMSO	161	15	5229.46	565.67	1836.87	1596.16	205.98
Sample_3	infected.DMSO	162	16	5272.62	564.32	2534.66	2668.95	318.12
Sample_3	infected.DMSO	163	18	5682.19	571.08	2235.15	2255.52	317.4
Sample_3	infected.DMSO	164	13	6778.22	1003.35	2867.62	2707.31	303.75
Sample_3	infected.DMSO	166	20	5711.57	602.11	2744.94	2814.07	322.22
Sample_3	infected.DMSO	169	14	3793.44	702.85	1783.41	1886.19	310.43
Sample_3	infected.DMSO	170	10	7912.02	553.39	2987.66	2721.14	322.27
Sample_3	infected.DMSO	171	16	8172.42	537.04	2884.76	2599.3	327.07
Sample_3	infected.DMSO	172	12	7629.24	594.44	2938.93	2817.38	295.9
Sample_3	infected.DMSO	173	6	5074.86	479.84	2276.81	2206.41	225.63
Sample_3	infected.DMSO	174	13	7451.45	456.01	2812.31	2721.59	218.63
Sample_3	infected.DMSO	175	9	6305.55	566.11	2733.4	2684.74	367.46
Sample_3	infected.DMSO	176	18	6051.54	450.5	2519.14	2355.47	263.85
Sample_3	infected.DMSO	177	13	7058.14	401.55	3508.85	3696.71	293.02
Sample_3	infected.DMSO	178	18	3198.69	388.26	1516.88	1487.26	178.57
Sample_3	infected.DMSO	179	15	6359.6	391.69	2602.2	2647.43	272.12
Sample_3	infected.DMSO	184	49	4632.44	508.38	2126.6	2185.56	187.56
Sample_3	infected.DMSO	185	19	6498.96	448.3	2275.01	1969.44	192.09
Sample_3	infected.DMSO	187	11	3229.07	467.56	1566.16	1589.13	161.66
Sample_3	infected.DMSO	189	14	6953.13	541.26	3074.6	2816.81	235.83
Sample_3	infected.DMSO	190	6	6853.18	500.03	3059.33	3112.88	270.69
Sample_3	infected.DMSO	191	14	5570.58	397.99	2264.96	2376.74	176.97
Sample_3	infected.DMSO	193	8	7595.97	661.35	3447.06	3173.69	284.55
Sample_3	infected.DMSO	196	17	6287.91	1386.59	2463.26	1964.69	210.64
Sample_3	infected.DMSO	198	6	4796.36	408.32	2229.44	2301.17	303.42
Sample_3	infected.DMSO	199	13	5945.85	394.81	2790.88	2851.78	225.48
Sample_3	infected.DMSO	200	12	6801.18	315.18	2406.99	2331.01	204.07
Sample_3	infected.DMSO	201	12	4374.33	304.7	1843.4	1751.07	160.46
Sample_3	infected.DMSO	202	11	4748.31	527.02	2159.18	2125.35	252.2
Sample_3	infected.DMSO	206	13	5474.61	367.8	2102.09	2049.98	231.65
Sample_4	infected.DMSO	99	9	5599.18	572.39	2341.42	2202.42	378.27
Sample_4	infected.DMSO	106	7	4994.41	415.7	2223.81	2246.18	162.65
Sample_4	infected.DMSO	110	6	4914.82	431.38	2229.85	2131.64	160
Sample_4	infected.DMSO	158	9	7436.64	671.02	2945.45	2722.18	440.65
Sample_4	infected.DMSO	162	13	5552.6	550.42	2170.32	2062.44	337.5
Sample_4	infected.DMSO	91	10	4797.05	455.41	1808.66	1634.47	180.82
Sample_4	infected.DMSO	93	16	7730.2	377.04	2599.49	2372.04	135.72
Sample_4	infected.DMSO	97	11	6720.77	444.02	2573.49	2419.57	128.55
Sample_4	infected.DMSO	98	9	2873.65	496.85	1480.45	1506.04	139.17
Sample_4	infected.DMSO	102	18	5052.47	423.53	2411.48	2469.63	126.59
Sample_4	infected.DMSO	103	25	3729.93	320.68	1523.55	1537.81	101.93
Sample_4	infected.DMSO	104	25	1368.15	347.12	592.31	487.82	103.63
Sample_4	infected.DMSO	109	17	5698.36	391.96	2939.14	3014.24	159.83
Sample_4	infected.DMSO	110	7	5547.63	584.12	2563.33	2354.96	220.4
Sample_4	infected.DMSO	111	11	6149.81	449.88	2693.34	2601.79	206.22
Sample_4	infected.DMSO	113	16	5356.99	555.37	2436.03	2518.35	336.56
Sample_4	infected.DMSO	116	17	7695.01	572.73	3163.86	3078.64	268.34
Sample_4	infected.DMSO	117	10	5957.38	455.92	2232.69	2189.82	261.77
Sample_4	infected.DMSO	119	16	7285.46	347.02	2909.44	2735.4	175.64
Sample_4	infected.DMSO	120	7	7178.95	420.47	3058.29	2830.58	186.9
Sample_4	infected.DMSO	126	23	4330.2	450.53	1879.02	1416.89	238.06
Sample_4	infected.DMSO	127	15	4133.35	499.38	1655.31	1577.58	215.46
Sample_4	infected.DMSO	128	15	3454.51	424.66	1569.32	1033.26	217.33
Sample_4	infected.DMSO	129	17	4817.39	478.08	1712.57	1489.95	282.54
Sample_4	infected.DMSO	130	27	3405.78	545.52	1415.22	1220.42	278.06
Sample_4	infected.DMSO	132	15	6049.01	468.9	2172.65	2108.72	303.4
Sample_4	infected.DMSO	133	27	5400.14	606.32	1946.72	1724.85	305.73
Sample_4	infected.DMSO	134	17	4205.92	392.31	2060.98	2029.29	218.47
Sample_4	infected.DMSO	135	9	6233.5	318.89	2970.78	3432.51	183.2
Sample_4	infected.DMSO	137	21	4428.5	551.65	2093.5	2008.62	292.74
Sample_4	infected.DMSO	138	13	6215.77	549.89	2792.11	2632.03	283.04
Sample_4	infected.DMSO	139	15	4501.57	493.23	1936.19	1864.12	209.03
Sample_4	infected.DMSO	141	9	4683.51	781.23	2453.8	2364.61	440.37
Sample_4	infected.DMSO	142	18	3452.59	669.73	1518.93	1505.05	416.34
Sample_4	infected.DMSO	143	20	3755.05	687.87	1490.47	1349.94	394.48
Sample_4	infected.DMSO	144	14	4504.5	732.29	1787.88	1688.69	317.92
Sample_4	infected.DMSO	145	11	5533.63	559.16	2419.09	2360.81	338.04
Sample_4	infected.DMSO	146	5	6655.62	662.82	2582.93	2537.39	389.82
Sample_4	infected.DMSO	149	12	7353.65	674.98	3104.05	3012.52	391.72
Sample_4	infected.DMSO	150	18	4958.01	602.27	2052.8	1905.23	379.56
Sample_4	infected.DMSO	151	18	3408.02	563.09	1339.01	1249.32	344.96
Sample_4	infected.DMSO	154	16	8037.93	673.46	2837.59	2674.79	376.79
Sample_4	infected.DMSO	155	14	7243.58	409.49	3182.22	3103.01	252.64
Sample_4	infected.DMSO	156	15	7987.03	388.18	3143.91	3123.39	228.65
Sample_4	infected.DMSO	157		5231.42	387.04	2498.14	2628.15	202.13
Sample_5	infected.CRE-14	63	7	4892.88	567.17	2302.38	2482.45	217.51
Sample_5	infected.CRE-14	66	18	5747.22	498.02	2154.3	2140.31	132.77
Sample_5	infected.CRE-14	169	11	6472.79	594.06	2492.82	2465.9	296.57
Sample_5	infected.CRE-14	179	13	3749.38	442.01	1575.17	1530.24	175.2
Sample_5	infected.CRE-14	183	7	7016.54	542.81	2921.09	2925.46	263.5
Sample_5	infected.CRE-14	71	15	4987.67	437.22	2092.51	2033.69	269.04
Sample_5	infected.CRE-14	72	13	6704.98	413.3	2746.51	2533.04	129.42
Sample_5	infected.CRE-14	74	15	1330.86	515.63	662.83	515.63	187.56
Sample_5	infected.CRE-14	75	16	4362.99	459.65	1552.15	945.81	173.52
Sample_5	infected.CRE-14	76	9	4236.37	487.84	1847.25	1881.24	255.48
Sample_5	infected.CRE-14	78	4	4764.84	586.95	2344.84	2349.49	377.16
Sample_5	infected.CRE-14	79	7	6165.52	719.38	2346.63	2145.55	354.33
Sample_5	infected.CRE-14	81	3	6789.33	499.72	2814.66	2517.26	406.62
Sample_5	infected.CRE-14	82	9	2263.15	547.46	1254.78	1560.75	298.05
Sample_5	infected.CRE-14	83	6	4875.04	935.54	2293.56	2484.62	251.89
Sample_5	infected.CRE-14	84	5	5071.05	326.62	2247.36	2156.3	149.77
Sample_5	infected.CRE-14	85	7	6712.02	365.81	2654.24	2245.44	151.28
Sample_5	infected.CRE-14	86	12	6258.99	436.27	2425.45	2258.9	196.37
Sample_6	infected.CRE-14	77	8	5599.24	503.47	2389.65	2233.32	158.36
Sample_6	infected.CRE-14	82	16	5238.96	551.88	2209.18	2119.51	292.79
Sample_6	infected.CRE-14	90	15	5823.16	456.81	2131.66	1748.35	145.83
Sample_6	infected.CRE-14	94	7	8390.42	278.94	2863.21	2717.57	211.19
Sample_6	infected.CRE-14	3	9	5142.54	417.13	1735.39	1364.23	157.14
Sample_6	infected.CRE-14	5	11	4946.94	1494.57	2417.37	2427.58	186.39
Sample_6	infected.CRE-14	7	13	5863.68	505.51	2170.77	2059.37	93.44
Sample_6	infected.CRE-14	9	8	1858.36	737.41	902.34	737.41	101.75
Sample_6	infected.CRE-14	13	23	4712.36	432.71	2277.35	2591.1	160.27
Sample_6	infected.CRE-14	15	6	5331.23	378.22	2728.64	3267.16	110.04
Sample_6	infected.CRE-14	18	4	4722.28	655.52	2227.36	2464.02	166.53
Sample_6	infected.CRE-14	19	6	5355.06	665.39	2640.49	2814.68	108.94
Sample_6	infected.CRE-14	21	12	7680.35	541.42	3282.76	3244.11	323.6
Sample_6	infected.CRE-14	22	12	6677.7	904.2	2932.35	2661.89	359.88
Sample_6	infected.CRE-14	25	15	7507.96	659.06	3109.49	3020.42	355.83
Sample_6	infected.CRE-14	26	11	4489.19	548.41	1999.77	1889.57	323.01
Sample_6	infected.CRE-14	29	8	5309.72	448.32	2273.2	2470.29	131.14
Sample_6	infected.CRE-14	30	18	5057.66	449.4	2298.38	2189.7	105
Sample_6	infected.CRE-14	31	8	6878.82	462.74	2834.57	2867.25	116.36
Sample_6	infected.CRE-14	35	26	6911.87	469.7	2427.05	2250.95	186.04
Sample_6	infected.CRE-14	36	22	4296.42	469.62	2220.03	2270.24	138.06
Sample_6	infected.CRE-14	39	22	6906.66	465.8	3077.38	3185.76	187.88
Sample_6	infected.CRE-14	41	20	5283.19	1081.38	2587.08	2847.13	141.49
Sample_6	infected.CRE-14	42	27	6813.43	1013.59	2867.22	2450.15	151.45
Sample_6	infected.CRE-14	43	12	4160.01	873.14	2126.5	2286.87	143.67
Sample_6	infected.CRE-14	45	12	6054.64	570.41	2542.15	2483.52	247.74
Sample_6	infected.CRE-14	46	9	6113.43	352.96	2584.88	2437.55	221.4
Sample_6	infected.CRE-14	48	3	5911.48	447.65	2850.75	2971.71	206.09
Sample_6	infected.CRE-14	49	5	4868.32	512.44	2481.13	2607.34	248.92
Sample_6	infected.CRE-14	50	8	4220.23	529.6	2216.85	2336.12	293.16
Sample_6	infected.CRE-14	52	7	5239.8	625.59	2255.65	2282.32	360.55
Sample_6	infected.CRE-14	53	8	6095.14	608.61	2215.78	2018.48	288.89
Sample_6	infected.CRE-14	55	13	6759.03	451.2	2372.18	2138.36	248.97
Sample_6	infected.CRE-14	56	4	5463.01	425.66	2184.38	2065.09	247.67
Sample_6	infected.CRE-14	58	8	7641.61	577.39	3237.87	3103.57	318.93
Sample_6	infected.CRE-14	59	17	7108.18	650.68	2703.6	2546.01	328.05
Sample_6	infected.CRE-14	61	14	6863.61	358.52	2389.82	2300.6	211.27
Sample_6	infected.CRE-14	62	10	4806.12	325.23	1865.03	1746.36	205.53
