# Supplementary material for: FABP4 as a therapeutic host target controlling SARS-CoV-2 infection
Source: EMBO Mol Med. 2025 Jan 22;17(3):414–40. doi: 10.1038/s44321-024-00188-x (PMC11904229; doi:10.1038/s44321-024-00188-x)
Supplement: Supplementary file 9 — Source data Fig. 4 [file 44321_2024_188_MOESM9_ESM.zip › Figure 4/4E/viral titers .xlsx]

## Sheet: Description
	Description
	3D airway organoids were infected with SARS-CoV2 from the apical layers and treated with CRE-14 or remdesivir at the basal layer.
	Viral titers were measured by plaque assay from the apical wash.

## Sheet: Data
Treatment	Time point	cell type	PFU/ml
DMSO	48 hpi	organoids	4427.22
DMSO	48 hpi	organoids	6498.24
DMSO	72 hpi	organoids	140000
DMSO	72 hpi	organoids	301621
CRE-14 - 10μM	48 hpi	organoids	14000
CRE-14 - 10μM	48 hpi	organoids	44271.9
CRE-14 - 10μM	48 hpi	organoids	14000
CRE-14 - 10μM	72 hpi	organoids	14000
CRE-14 - 10μM	72 hpi	organoids	6498.24
CRE-14 - 10μM	72 hpi	organoids	14000
Remdesivir	48 hpi	organoids	140
Remdesivir	48 hpi	organoids	140
Remdesivir	72 hpi	organoids	4427.22
Remdesivir	72 hpi	organoids	6498.24
