# Supplementary material for: FABP4 as a therapeutic host target controlling SARS-CoV-2 infection
Source: EMBO Mol Med. 2025 Jan 22;17(3):414–40. doi: 10.1038/s44321-024-00188-x (PMC11904229; doi:10.1038/s44321-024-00188-x)
Supplement: Supplementary file 9 — Source data Fig. 4 [file 44321_2024_188_MOESM9_ESM.zip › Figure 4/4A-D/Viral titers.xlsx]

## Sheet: Description
	Description
	viral titers measured from the supernatants of infected HBE epithelial cells.
	SARS-CoV2 infection was performed using strains representing the alpha, delta, omicron and eris stains.
	cells were treated with different doses of two distinct FABP4 inhibitors.

## Sheet: Data
					PFU/ml
Virus strain	Treatment	Time point	cell type	sample type	1	2	3
alpha strain	DMSO	24 hpi	HBE cells	supernatant	35000	23030	35000
alpha strain	DMSO	48 hpi	HBE cells	supernatant	23030	12950	12950
alpha strain	DMSO	72 hpi	HBE cells	supernatant	608300	350000	230300
alpha strain	DMSO	96 hpi	HBE cells	supernatant	2303000	1295000	2303000
alpha strain	BMS - 1μM	24 hpi	HBE cells	supernatant	3500	6083	3500
alpha strain	BMS - 1μM	48 hpi	HBE cells	supernatant	1295	1295	1295
alpha strain	BMS - 1μM	72 hpi	HBE cells	supernatant	2303	1295	3500
alpha strain	BMS - 1μM	96 hpi	HBE cells	supernatant	1295	1295	2303
alpha strain	BMS - 10μM	24 hpi	HBE cells	supernatant	2303	2303	2303
alpha strain	BMS - 10μM	48 hpi	HBE cells	supernatant	1295	350	1295
alpha strain	BMS - 10μM	72 hpi	HBE cells	supernatant	608.3	350	608.3
alpha strain	BMS - 10μM	96 hpi	HBE cells	supernatant	230.3	35	35
alpha strain	DMSO	24 hpi	HBE cells	supernatant	16380	51870	51870
alpha strain	DMSO	48 hpi	HBE cells	supernatant	16380	1638	16380
alpha strain	DMSO	72 hpi	HBE cells	supernatant	51870	163800	163800
alpha strain	DMSO	96 hpi	HBE cells	supernatant	163800	163800	518700
alpha strain	CRE-14 - 1μM	24 hpi	HBE cells	supernatant	5187	5187	1638
alpha strain	CRE-14 - 1μM	48 hpi	HBE cells	supernatant	163.8	163.8	163.8
alpha strain	CRE-14 - 1μM	72 hpi	HBE cells	supernatant	518.7	518.7	518.7
alpha strain	CRE-14 - 1μM	96 hpi	HBE cells	supernatant	1638	5187	5187
alpha strain	CRE-14 - 10μM	24 hpi	HBE cells	supernatant	1638	1638	1638
alpha strain	CRE-14 - 10μM	48 hpi	HBE cells	supernatant	163.8	518.7	518.7
alpha strain	CRE-14 - 10μM	72 hpi	HBE cells	supernatant	518.7	518.7	518.7
alpha strain	CRE-14 - 10μM	96 hpi	HBE cells	supernatant	518.7	518.7	518.7
delta strain	DMSO	24 hpi	HBE cells	supernatant	3500	2303	12950
delta strain	DMSO	48 hpi	HBE cells	supernatant	2303	1295	2303
delta strain	DMSO	72 hpi	HBE cells	supernatant	1295	1295	1295
delta strain	DMSO	96 hpi	HBE cells	supernatant	35000	23030	6083
delta strain	BMS - 1μM	24 hpi	HBE cells	supernatant	1295	1295	3500
delta strain	BMS - 1μM	48 hpi	HBE cells	supernatant	2303	2303	1295
delta strain	BMS - 1μM	72 hpi	HBE cells	supernatant	230.3	230.3	1295
delta strain	BMS - 1μM	96 hpi	HBE cells	supernatant	230.3	129.5	230.3
delta strain	BMS - 10μM	24 hpi	HBE cells	supernatant	1295	1295	2303
delta strain	BMS - 10μM	48 hpi	HBE cells	supernatant	1295	1301.3	2303
delta strain	BMS - 10μM	72 hpi	HBE cells	supernatant	230.3	129.5	129.5
delta strain	BMS - 10μM	96 hpi	HBE cells	supernatant	129.5	129.5	129.5
delta strain	DMSO	24 hpi	HBE cells	supernatant	16380	51870	16380
delta strain	DMSO	48 hpi	HBE cells	supernatant	16380	51870	51870
delta strain	DMSO	72 hpi	HBE cells	supernatant	51870	518700	163800
delta strain	DMSO	96 hpi	HBE cells	supernatant	518700	163800	518700
delta strain	CRE-14 - 1μM	24 hpi	HBE cells	supernatant	5187	5187	1638
delta strain	CRE-14 - 1μM	48 hpi	HBE cells	supernatant	518.7	163.8	163.8
delta strain	CRE-14 - 1μM	72 hpi	HBE cells	supernatant	1638	1638	1638
delta strain	CRE-14 - 1μM	96 hpi	HBE cells	supernatant	1638	518.7	1638
delta strain	CRE-14 - 10μM	24 hpi	HBE cells	supernatant	1638	1638	1638
delta strain	CRE-14 - 10μM	48 hpi	HBE cells	supernatant	163.8	163.8	518.7
delta strain	CRE-14 - 10μM	72 hpi	HBE cells	supernatant	518.7	518.7	163.8
delta strain	CRE-14 - 10μM	96 hpi	HBE cells	supernatant	163.8	163.8	0
omicron strain	DMSO	24 hpi	HBE cells	supernatant	12950	6083	6083
omicron strain	DMSO	48 hpi	HBE cells	supernatant	608.3	608.3	230.3
omicron strain	DMSO	72 hpi	HBE cells	supernatant	2303	2303	1295
omicron strain	DMSO	96 hpi	HBE cells	supernatant	3500	2303	12950
omicron strain	BMS - 1μM	24 hpi	HBE cells	supernatant	1295	1295	608.3
omicron strain	BMS - 1μM	48 hpi	HBE cells	supernatant	230.3	230.3	350
omicron strain	BMS - 1μM	72 hpi	HBE cells	supernatant	129.5	230.3	129.5
omicron strain	BMS - 1μM	96 hpi	HBE cells	supernatant	230.3	35	129.5
omicron strain	BMS - 10μM	24 hpi	HBE cells	supernatant	1295	350	230.3
omicron strain	BMS - 10μM	48 hpi	HBE cells	supernatant	230.3	129.5	230.3
omicron strain	BMS - 10μM	72 hpi	HBE cells	supernatant	129.5	35	129.5
omicron strain	BMS - 10μM	96 hpi	HBE cells	supernatant	0	35	0
omicron strain	DMSO	24 hpi	HBE cells	supernatant	12950	23030	60830
omicron strain	DMSO	48 hpi	HBE cells	supernatant	608.3	608.3	230.3
omicron strain	DMSO	72 hpi	HBE cells	supernatant	6083	12950	6083
omicron strain	DMSO	96 hpi	HBE cells	supernatant	23030	60830	23030
omicron strain	CRE-14 - 1μM	24 hpi	HBE cells	supernatant	608.3	608.3	608.3
omicron strain	CRE-14 - 1μM	48 hpi	HBE cells	supernatant	230.3	129.5	350
omicron strain	CRE-14 - 1μM	72 hpi	HBE cells	supernatant	129.5	230.3	129.5
omicron strain	CRE-14 - 1μM	96 hpi	HBE cells	supernatant	230.3	230.3	129.5
omicron strain	CRE-14 - 10μM	24 hpi	HBE cells	supernatant	1295	1295	608.3
omicron strain	CRE-14 - 10μM	48 hpi	HBE cells	supernatant	608.3	230.3	350
omicron strain	CRE-14 - 10μM	72 hpi	HBE cells	supernatant	35	35	230.3
omicron strain	CRE-14 - 10μM	96 hpi	HBE cells	supernatant	35	0	35
eris strain	DMSO	24 hpi	HBE cells	supernatant	12950	12950	6083
eris strain	DMSO	48 hpi	HBE cells	supernatant	350	608.3	230.3
eris strain	DMSO	72 hpi	HBE cells	supernatant	1301.3	3500	1295
eris strain	DMSO	96 hpi	HBE cells	supernatant	3500	3500	6083
eris strain	BMS - 1μM	24 hpi	HBE cells	supernatant	1295	1295	608.3
eris strain	BMS - 1μM	48 hpi	HBE cells	supernatant	230.3	608.3	350
eris strain	BMS - 1μM	72 hpi	HBE cells	supernatant	230.3	350	129.5
eris strain	BMS - 1μM	96 hpi	HBE cells	supernatant	129.5	230.3	230.3
eris strain	BMS - 10μM	24 hpi	HBE cells	supernatant	1295	608.3	608.3
eris strain	BMS - 10μM	48 hpi	HBE cells	supernatant	350	608.3	608.3
eris strain	BMS - 10μM	72 hpi	HBE cells	supernatant	129.5	608.3	129.5
eris strain	BMS - 10μM	96 hpi	HBE cells	supernatant	35	35	129.5
eris strain	DMSO	24 hpi	HBE cells	supernatant	3500	12950	12950
eris strain	DMSO	48 hpi	HBE cells	supernatant	2303	1295	3500
eris strain	DMSO	72 hpi	HBE cells	supernatant	23030	12950	23030
eris strain	DMSO	96 hpi	HBE cells	supernatant	35000	35000	60830
eris strain	CRE-14 - 1μM	24 hpi	HBE cells	supernatant	6083	12950	3500
eris strain	CRE-14 - 1μM	48 hpi	HBE cells	supernatant	2303	2303	12950
eris strain	CRE-14 - 1μM	72 hpi	HBE cells	supernatant	350	608.3	1295
eris strain	CRE-14 - 1μM	96 hpi	HBE cells	supernatant	608.3	608.3	350
eris strain	CRE-14 - 10μM	24 hpi	HBE cells	supernatant	2303	1295	2303
eris strain	CRE-14 - 10μM	48 hpi	HBE cells	supernatant	1295	1295	2303
eris strain	CRE-14 - 10μM	72 hpi	HBE cells	supernatant	230.3	1295	608.3
eris strain	CRE-14 - 10μM	96 hpi	HBE cells	supernatant	129.5	350	230.3
