# Supplementary material for: FABP4 as a therapeutic host target controlling SARS-CoV-2 infection
Source: EMBO Mol Med. 2025 Jan 22;17(3):414–40. doi: 10.1038/s44321-024-00188-x (PMC11904229; doi:10.1038/s44321-024-00188-x)
Supplement: Supplementary file 10 — Source data Fig. 5 [file 44321_2024_188_MOESM10_ESM.zip]

Archive with 29 entries (23 files):
- Figure 5/
- Figure 5/5M/
- Figure 5/5M/Trichrome_inf.CRE14_x10.png
- Figure 5/5M/Trichrome_uninf.veh_x2.png
- Figure 5/5M/Trichrome_uninf.veh_x10.png
- Figure 5/5M/Trichrome_inf.veh_x2.png
- Figure 5/5M/Trichrome_inf.veh_x10.png
- Figure 5/5M/Trichrome_inf.CRE14_x2.png
- Figure 5/5F-L/
- Figure 5/5F-L/HE_infected.CRE-14_x10.png
- Figure 5/5F-L/HE_Vehicle_x10.png
- Figure 5/5F-L/HE_CRE-14_x10.png
- Figure 5/5F-L/HE_infected.vehicle_x10.png
- Figure 5/5F-L/HE_infected.CRE-14_cropped.png
- Figure 5/5F-L/HE_vehicle_cropped.png
- Figure 5/5F-L/HE_CRE-14_cropped.png
- Figure 5/5F-L/HE_infected.vehicle_cropped.png
- Figure 5/5F-L/Pathology evaluation.xlsx
- Figure 5/5E/
- Figure 5/5E/inf_veh_x2.png
- Figure 5/5E/inf_veh_x10.png
- Figure 5/5E/inf_CRE14_x2.png
- Figure 5/5E/inf_CRE14_x10.png
- Figure 5/5C-D/
- Figure 5/5C-D/nucleocapsid_IF_CRE-14.tif
- Figure 5/5C-D/nucleocapsid_IF_Vehicle.tif
- Figure 5/5C-D/image analysis .xlsx
- Figure 5/5A-B/
- Figure 5/5A-B/Body weight_viral titer.xlsx
