# Supplementary material for: FABP4 as a therapeutic host target controlling SARS-CoV-2 infection
Source: EMBO Mol Med. 2025 Jan 22;17(3):414–40. doi: 10.1038/s44321-024-00188-x (PMC11904229; doi:10.1038/s44321-024-00188-x)
Supplement: Supplementary file 10 — Source data Fig. 5 [file 44321_2024_188_MOESM10_ESM.zip › Figure 5/5F-L/Pathology evaluation.xlsx]

## Sheet: Description
	Description
	Pathology evaluation of histological H/E stianed samples
	Hamster lungs

## Sheet: Data
	infected_vehicle						infected_CRE-14
Sample code	1	2	3	4	5	6	1	2	3	4	5
% of lung area affected (Overall severity)	20-25	45-50	55-60	60-65	40-45	50-55	20-25	25-30	50-55	5-10	10-15
Viral cytopathic like changes/effects	5	4	4	5	4	5	4	3	2	0	0
Alveolar Hemorrhage (Circulatory changes and vascular lesions)	2	1	2	3	3	2	1	2	2	0	1
Bronchial damage (necosis of bronchial epithelial cells + Cellular debris in bronchi )	2	5	4	8	5	6.5	2	4	2	0.1	1
alveolar damage (necrosis of alveolar epithelial cells + hyaline membranes + cellular debris + fibrin deposition + emphysema)	5	13	12	20	15	18.5	7	8	9	1	0
Alveolar edema (Circulatory changes and vascular lesions)	1	2	2	3	2	1	0	0	1	0	0
subpleural edema score (1 = >1%, 2 = 1-5%, 3 =5-10%)	2	3	1	3	2	2	1	1	2	0	0
