# Supplementary material for: FABP4 as a therapeutic host target controlling SARS-CoV-2 infection
Source: EMBO Mol Med. 2025 Jan 22;17(3):414–40. doi: 10.1038/s44321-024-00188-x (PMC11904229; doi:10.1038/s44321-024-00188-x)
Supplement: Supplementary file 10 — Source data Fig. 5 [file 44321_2024_188_MOESM10_ESM.zip › Figure 5/5C-D/image analysis .xlsx]

## Sheet: Description
	Description
	histological sections of hamster lungs were stained for SARS-CoV2 nucleocapsid (ref) or Dapi (blue)
	Using Qupath:
		total cell number per lung was quantified by threshold based cell detection
		number of nucleocapsid positive and negative cells were quantified
		the percentage of nucleocapsid positive cells was calculated.

## Sheet: Data
Samples	Name	Num Detections	Num Nucleocapsid +	Num Nucleocapsid -	Area Âµm^2	% of Nucleocapsid + cells
DMSO_1	Lung 2	96962	31730	65232	1.41718e+07	32.7242
DMSO_1	Lung 1	172038	67970	104068	2.13455e+07	39.5087
DMSO_2	Lung 1	167694	35115	132579	2.29082e+07	20.9399
DMSO_2	Lung 2	159127	70895	88232	2.28404e+07	44.5525
CRE_1	Lung 1	140178	7801	132377	1.73053e+07	5.56507
CRE_1	Lung 2	92264	10618	81646	1.18344e+07	11.5083
CRE_2	Lung 2	75192	12574	62618	1.51691e+07	16.7225
CRE_2	lung 1	256486	41406	215080	3.63836e+07	16.1436
