# Supplementary material for: FABP4 as a therapeutic host target controlling SARS-CoV-2 infection
Source: EMBO Mol Med. 2025 Jan 22;17(3):414–40. doi: 10.1038/s44321-024-00188-x (PMC11904229; doi:10.1038/s44321-024-00188-x)
Supplement: Supplementary file 10 — Source data Fig. 5 [file 44321_2024_188_MOESM10_ESM.zip › Figure 5/5A-B/Body weight_viral titer.xlsx]

## Sheet: Description
	Description
	Infected hamasters were treated with either vehicle of CRE-14
	body weight was measured daily to calculate percentage of initial weight
	viral titers were measured from the lung 6 days post infection

## Sheet: Data
		virus titer	% of initial weight
Infection	Treatment	PFU/ml	day 1	day 2	day 3	day 4	day 5	day 6	day 7
uninfected	Vehicle	0	100	97.5966	98.4549	99.1416	101.631	98.0258	98.5408
uninfected	Vehicle	0	100	98.227	98.8475	99.2908	100.089	100.089	100
uninfected	Vehicle	0	100	99.1274	97.5567	100.175	99.7382	99.3892	99.3019
uninfected	CRE-14 (15mg/kg)	0	100	100.797	102.506	101.139	105.011	100.683	99.0888
uninfected	CRE-14 (15mg/kg)	0	100	100.923	102.306	103.044	104.613	105.351	106.089
uninfected	CRE-14 (15mg/kg)	0	100	96.7577	99.4881	100	101.451	102.218	102.816
infected	Vehicle	1638	100	98.0627	94.6494	93.4502	90.8672	86.1624	83.6716
infected	Vehicle	5187	100	98.2975	94.2652	89.7849	86.6487	84.767	81.0932
infected	Vehicle	1638	100	99.1424	96.741	95.4545	94.8542	91.5952	87.2213
infected	Vehicle	1638	100	99.9218	96.0876	94.2879	90.6103	86.6197	83.8028
infected	Vehicle	51870	100	96.4856	94.5687	89.1374	86.6613	84.2652	81.7093
infected	Vehicle	5187	100	98.5062	96.2656	95.0207	91.7842	88.6307	87.4689
infected	CRE-14 (15mg/kg)	1638000	100	93.9641	95.2692	94.2088	93.3931	91.0277	88.3361
infected	CRE-14 (15mg/kg)	700000	100	96.7791	94.2485	90.5675	87.8067	86.5031	83.6656
infected	CRE-14 (15mg/kg)	518700	100	99.7389	96.0836	91.3838	90.0783	86.1619	84.0731
infected	CRE-14 (15mg/kg)	124600	100	97.619	113.35	94.6429	92.3469	89.7109	86.3095
infected	CRE-14 (15mg/kg)	1246000	100	97.843	95.1682	94.0466	93.2701	90.8542	88.1795
infected	CRE-14 (15mg/kg)	5187000	100	96.8912	95.1887	93.6343	91.2657	87.7128	85.4922
uninfected	Vehicle	0	100	95.5793	98.4756	100.991	104.497	103.887	108.46
uninfected	Vehicle	0	100	97.1711	99.0099	100.566	100.778	102.051	98.4441
uninfected	Vehicle	0	100	96.5614	96.0702	97.5439	100.211	102.105	102.105
uninfected	CRE-14 (15mg/kg)	0	100	98.1467	100.463	102.162	102.548	103.552	103.629
uninfected	CRE-14 (15mg/kg)	0	100	94.3013	95.7065	97.502	98.4387	101.015	100.937
uninfected	CRE-14 (15mg/kg)	0	100	97.5441	97.4674	98.6953	100.844	100.614	100.384
infected	Vehicle	1638	100	98.0627	94.6494	93.4502	90.8672	86.1624	83.6716
infected	Vehicle	1638	100	98.2975	94.2652	89.7849	86.6487	84.767	81.0932
infected	Vehicle	0	100	99.1424	96.741	95.4545	94.8542	91.5952	87.2213
infected	Vehicle	0	100	99.9218	96.0876	94.2879	90.6103	86.6197	83.8028
infected	Vehicle	1638	100	96.4856	94.5687	89.1374	86.6613	84.2652	81.7093
infected	Vehicle	3934	100	98.5062	96.2656	95.0207	91.7842	88.6307	87.4689
infected	CRE-14 (15mg/kg)	5187	100	94.9602	94.9602	96.0212	96.817	94.695	94.4297
infected	CRE-14 (15mg/kg)	5187	100	100	98.892	96.9529	100	99.169	98.0609
infected	CRE-14 (15mg/kg)	1638	100	100	100.852	100.568	100.852	101.989	102.273
infected	CRE-14 (15mg/kg)	16380	100	100	102.778	99.7222	98.6111	100.278	99.4444
infected	CRE-14 (15mg/kg)	16380	100	100	100.565	100.847	100	100.847	101.977
