# Supplementary material for: FABP4 as a therapeutic host target controlling SARS-CoV-2 infection
Source: EMBO Mol Med. 2025 Jan 22;17(3):414–40. doi: 10.1038/s44321-024-00188-x (PMC11904229; doi:10.1038/s44321-024-00188-x)
Supplement: Supplementary file 11 — Figure EV1-3 Source Data [file 44321_2024_188_MOESM11_ESM.zip]

Archive with 101 entries (73 files):
- Expanded View 3/
- Expanded View 3/EV.3G-H/
- Expanded View 3/EV.3G-H/dsRNA_BMS_infected.tif
- Expanded View 3/EV.3G-H/DAPI_BMS_infected.tif
- Expanded View 3/EV.3G-H/LDs_BMS_infected.tif
- Expanded View 3/EV.3G-H/dsRNA_BMS_uninfected.tif
- Expanded View 3/EV.3G-H/LDs_BMS_uninfected.tif
- Expanded View 3/EV.3G-H/DAPI_BMS_uninfected.tif
- Expanded View 3/EV.3G-H/dsRNA_CRE_infected.tif
- Expanded View 3/EV.3G-H/DAPI_CRE_infected.tif
- Expanded View 3/EV.3G-H/LDs_CRE_infected.tif
- Expanded View 3/EV.3G-H/dsRNA_CRE_uninfected.tif
- Expanded View 3/EV.3G-H/DAPI_CRE_uninfected.tif
- Expanded View 3/EV.3G-H/LDs_CRE_uninfected.tif
- Expanded View 3/EV.3G-H/dsRNA_DMSO_infected.tif
- Expanded View 3/EV.3G-H/DAPI_DMSO_infected.tif
- Expanded View 3/EV.3G-H/LDs_DMSO_infected.tif
- Expanded View 3/EV.3G-H/dsRNA_DMSO_uninfected.tif
- Expanded View 3/EV.3G-H/DAPI_DMSO_uninfected.tif
- Expanded View 3/EV.3G-H/LDs_DMSO_uninfected.tif
- Expanded View 3/EV.3G-H/image analysis.xlsx
- Expanded View 3/EV.3E-F/
- Expanded View 3/EV.3E-F/Expression_viral titer.xlsx
- Expanded View 3/EV.3D/
- Expanded View 3/EV.3D/Cell viability assay.xlsx
- Expanded View 3/EV.3B-C/
- Expanded View 3/EV.3B-C/MST Report FABP4.pdf
- Expanded View 3/EV.3A/
- Expanded View 3/EV.3A/ligand binding .xlsx
- Expanded View 3/EV.3J/
- Expanded View 3/EV.3J/Viral titer.xlsx
- Expanded View 3/EV.3I/
- Expanded View 3/EV.3I/LDs_FABP4-KO.tif
- Expanded View 3/EV.3I/LDs_WT.tif
- Expanded View 3/EV.3K-M/
- Expanded View 3/EV.3K-M/Western blots.xlsx
- Expanded View 3/EV.3K-M/CRE-14_FABP4.tif
- Expanded View 3/EV.3K-M/CRE-14_nucleocapsid.tif
- Expanded View 3/EV.3K-M/CRE-14_ponceau.tif
- Expanded View 3/EV.3K-M/BMS_FABP4.tif
- Expanded View 3/EV.3K-M/BMS_nucleocapsid.tif
- Expanded View 3/EV.3K-M/BMS_ponceau.tif
- Expanded View 3/EV.3N/
- Expanded View 3/EV.3N/lipid droplet area.xlsx
- Expanded View 3/EV.3O-P/
- Expanded View 3/EV.3O-P/Viral titer.xlsx
- Expanded View 3/EV.3O-P/FABP4.tif
- Expanded View 3/EV.3O-P/nucleocapsid.tif
- Expanded View 3/EV.3O-P/GAPDH.tif
- Expanded View 1/
- Expanded View 1/EV.1A-B/
- Expanded View 1/EV.1A-B/Cohort 2_FABP4_IL6.xlsx
- Expanded View 1/EV.1C/
- Expanded View 1/EV.1C/CRP levels.xlsx
- Expanded View 1/EV.1D-E/
- Expanded View 1/EV.1D-E/Leukocytes_lymphocytes.xlsx
- Expanded View 1/EV.1F-G/
- Expanded View 1/EV.1F-G/Cohort 2_comorbidity.xlsx
- Expanded View 1/EV.1H/
- Expanded View 1/EV.1H/FABP4 conc_BMI.xlsx
- Expanded View 1/EV.1I/
- Expanded View 1/EV.1I/Cardiometabolic disease.xlsx
- Expanded View 2/
- Expanded View 2/EV.2A-B/
- Expanded View 2/EV.2A-B/Relative expression_MOI0.1.xlsx
- Expanded View 2/EV.2C/
- Expanded View 2/EV.2C/Viral titer.xlsx
- Expanded View 2/EV.2D/
- Expanded View 2/EV.2D/IL6 concentration_MOI0.1.xlsx
- Expanded View 2/EV.2E-F/
- Expanded View 2/EV.2E-F/WB_nucleocapsid.tif
- Expanded View 2/EV.2E-F/WB_FABP4.tif
- Expanded View 2/EV.2E-F/WB_actin.tif
- Expanded View 2/EV.2E-F/WB_ponceau.tif
- Expanded View 2/EV.2E-F/WB quantification.xlsx
- Expanded View 2/EV2.G/
- Expanded View 2/EV2.G/relative expression.xlsx
- Expanded View 2/EV.2H/
- Expanded View 2/EV.2H/FABP4 secretion.xlsx
- Expanded View 2/EV.2K/
- Expanded View 2/EV.2K/Percent LD area_nucleocapsid.xlsx
- Expanded View 2/EV.2I/
- Expanded View 2/EV.2I/nucleocapsid_Infected_24hr_20X.tif
- Expanded View 2/EV.2I/FABP4_Infected_24hr_20X.tif
- Expanded View 2/EV.2I/LDs_Infected_24hr_20X.tif
- Expanded View 2/EV.2I/nucleocapsid_Infected_48hr_20X.tif
- Expanded View 2/EV.2I/FABP4_Infected_48hr_20X.tif
- Expanded View 2/EV.2I/LDs_Infected_48hr_20X.tif
- Expanded View 2/EV.2I/nucleocapsid_uninfected_20X.tif
- Expanded View 2/EV.2I/FABP4_uninfected_20X.tif
- Expanded View 2/EV.2I/LDs_uninfected_20X.tif
- Expanded View 2/EV.2J/
- Expanded View 2/EV.2J/nucleocapsid_uninfected_100X.tif
- Expanded View 2/EV.2J/FABP4_uninfected_100X.tif
- Expanded View 2/EV.2J/LDs_uninfected_100X.tif
- Expanded View 2/EV.2J/nucleocapsid_Infected_24hr_100X.tif
- Expanded View 2/EV.2J/FABP4_Infected_24hr_100X.tif
- Expanded View 2/EV.2J/LDs_Infected_24hr_100X.tif
- Expanded View 2/EV.2J/nucleocapsid_Infected_48hr_100X.tif
- Expanded View 2/EV.2J/FABP4_Infected_48hr_100X.tif
- Expanded View 2/EV.2J/LDs_Infected_48hr_100X.tif
