# Supplementary material for: FABP4 as a therapeutic host target controlling SARS-CoV-2 infection
Source: EMBO Mol Med. 2025 Jan 22;17(3):414–40. doi: 10.1038/s44321-024-00188-x (PMC11904229; doi:10.1038/s44321-024-00188-x)
Supplement: Supplementary file 11 — Figure EV1-3 Source Data [file 44321_2024_188_MOESM11_ESM.zip › Expanded View 3/EV.3G-H/image analysis.xlsx]

## Sheet: Description
	Description
	SARS-CoV2-infected differentiated adipocytes (MOI=1)
	Treated with either DMSO, BMS309403 (20μM) or CRE-14 (20 μM)
	Cells were then fixed and stained for: nucleocapsid, lipid droplets and DAPI
	using the imagej software, the percentage of nucleocapsid positive area per image was measured using threshold-based segmentation.

## Sheet: Data
Sample code	Infection	cell type	hpi	treatment	% nucleocapsid area
DMSO_3.inf004.	MOI = 1	adipocytes - hTERT	48	DMSO	1.2
DMSO_3.inf003.	MOI = 1	adipocytes - hTERT	48	DMSO	1.26
DMSO_3.inf002.	MOI = 1	adipocytes - hTERT	48	DMSO	1.05
DMSO_3.inf001.	MOI = 1	adipocytes - hTERT	48	DMSO	0.99
DMSO_3.inf.	MOI = 1	adipocytes - hTERT	48	DMSO	0.52
DMSO_2.inf003.	MOI = 1	adipocytes - hTERT	48	DMSO	0.8
DMSO_2.inf002.	MOI = 1	adipocytes - hTERT	48	DMSO	1.08
DMSO_2.inf001.	MOI = 1	adipocytes - hTERT	48	DMSO	1.9
DMSO_2.inf.	MOI = 1	adipocytes - hTERT	48	DMSO	0.28
DMSO_1.inf004.	MOI = 1	adipocytes - hTERT	48	DMSO	0.72
DMSO_1.inf003.	MOI = 1	adipocytes - hTERT	48	DMSO	0.55
DMSO_1.inf002.	MOI = 1	adipocytes - hTERT	48	DMSO	1.28
DMSO_1.inf001.	MOI = 1	adipocytes - hTERT	48	DMSO	0.18
DMSO_1.inf.	MOI = 1	adipocytes - hTERT	48	DMSO	0.16
BMS_3.inf004.	MOI = 1	adipocytes - hTERT	48	CRE-14 (20μM)	0.29
BMS_3.inf003.	MOI = 1	adipocytes - hTERT	48	CRE-14 (20μM)	0.3
BMS_3.inf002.	MOI = 1	adipocytes - hTERT	48	CRE-14 (20μM)	0.56
BMS_3.inf001.	MOI = 1	adipocytes - hTERT	48	CRE-14 (20μM)	0.16
BMS_3.inf.	MOI = 1	adipocytes - hTERT	48	CRE-14 (20μM)	0.3
BMS_2.inf003.	MOI = 1	adipocytes - hTERT	48	CRE-14 (20μM)	0.2
BMS_2.inf002.	MOI = 1	adipocytes - hTERT	48	CRE-14 (20μM)	0.24
BMS_2.inf001.	MOI = 1	adipocytes - hTERT	48	CRE-14 (20μM)	0.11
BMS_2.inf.	MOI = 1	adipocytes - hTERT	48	CRE-14 (20μM)	0.25
BMS_1.inf003.	MOI = 1	adipocytes - hTERT	48	CRE-14 (20μM)	0.22
BMS_1.inf002.	MOI = 1	adipocytes - hTERT	48	CRE-14 (20μM)	0.11
BMS_1.inf001.	MOI = 1	adipocytes - hTERT	48	CRE-14 (20μM)	0.38
BMS_1.inf.	MOI = 1	adipocytes - hTERT	48	CRE-14 (20μM)	0.06
CRE_3.inf003.	MOI = 1	adipocytes - hTERT	48	BMS309403 (20μM)	0.16
CRE_3.inf002.	MOI = 1	adipocytes - hTERT	48	BMS309403 (20μM)	0.32
CRE_3.inf001.	MOI = 1	adipocytes - hTERT	48	BMS309403 (20μM)	0.27
CRE_2.inf003.	MOI = 1	adipocytes - hTERT	48	BMS309403 (20μM)	0.21
CRE_2.inf002.	MOI = 1	adipocytes - hTERT	48	BMS309403 (20μM)	0.11
CRE_2.inf001.	MOI = 1	adipocytes - hTERT	48	BMS309403 (20μM)	0.04
CRE_2.inf.	MOI = 1	adipocytes - hTERT	48	BMS309403 (20μM)	0.04
CRE_1.inf006.	MOI = 1	adipocytes - hTERT	48	BMS309403 (20μM)	0.16
CRE_1.inf005.	MOI = 1	adipocytes - hTERT	48	BMS309403 (20μM)	0.4
CRE_1.inf004.	MOI = 1	adipocytes - hTERT	48	BMS309403 (20μM)	0.22
CRE_1.inf003.	MOI = 1	adipocytes - hTERT	48	BMS309403 (20μM)	0.28
CRE_1.inf002.	MOI = 1	adipocytes - hTERT	48	BMS309403 (20μM)	0.18
CRE_1.inf001.	MOI = 1	adipocytes - hTERT	48	BMS309403 (20μM)	0.04
CRE_1.inf.	MOI = 1	adipocytes - hTERT	48	BMS309403 (20μM)	0.11
