# Supplementary material for: FABP4 as a therapeutic host target controlling SARS-CoV-2 infection
Source: EMBO Mol Med. 2025 Jan 22;17(3):414–40. doi: 10.1038/s44321-024-00188-x (PMC11904229; doi:10.1038/s44321-024-00188-x)
Supplement: Supplementary file 11 — Figure EV1-3 Source Data [file 44321_2024_188_MOESM11_ESM.zip › Expanded View 3/EV.3E-F/Expression_viral titer.xlsx]

## Sheet: Description
	Description
	Differentiated adipocytes infected with SARS-CoV2 (WA1/2020, MOI=0.1) and treated with either CRE-14 (20 μM) or DMSO
	relative nucleocapsid expression normalized to actin.
	viral titers measured by plaque assay from the supernatant

## Sheet: Relative expression
sample type	Infection	hpi	treatment	nucleocapsid relative expression
hTERT_cell lysate	uninfected	N/A	DMSO	0.155476
hTERT_cell lysate	uninfected	N/A	DMSO	9.73363
hTERT_cell lysate	uninfected	N/A	DMSO	0.0494539
hTERT_cell lysate	uninfected	N/A	DMSO	0.0451019
hTERT_cell lysate	uninfected	N/A	DMSO	0.0437898
hTERT_cell lysate	uninfected	N/A	DMSO	0.445457
hTERT_cell lysate	uninfected	N/A	CRE-14 (20μM)	2.01419
hTERT_cell lysate	uninfected	N/A	CRE-14 (20μM)	0.864771
hTERT_cell lysate	uninfected	N/A	CRE-14 (20μM)	0.534759
hTERT_cell lysate	uninfected	N/A	CRE-14 (20μM)	1.07359
hTERT_cell lysate	uninfected	N/A	CRE-14 (20μM)	0.73225
hTERT_cell lysate	uninfected	N/A	CRE-14 (20μM)	1.2104
hTERT_cell lysate	uninfected	N/A	CRE-14 (20μM)	0.72213
hTERT_cell lysate	uninfected	N/A	CRE-14 (20μM)	1.96763
hTERT_cell lysate	MOI = 0.1	24	DMSO	22739.7
hTERT_cell lysate	MOI = 0.1	24	DMSO	20803.4
hTERT_cell lysate	MOI = 0.1	24	DMSO	17942
hTERT_cell lysate	MOI = 0.1	24	DMSO	11612.4
hTERT_cell lysate	MOI = 0.1	24	DMSO	14699.5
hTERT_cell lysate	MOI = 0.1	24	DMSO	11600.5
hTERT_cell lysate	MOI = 0.1	24	DMSO	15948.1
hTERT_cell lysate	MOI = 0.1	24	CRE-14 (20μM)	20839.6
hTERT_cell lysate	MOI = 0.1	24	CRE-14 (20μM)	8545.31
hTERT_cell lysate	MOI = 0.1	24	CRE-14 (20μM)	10806.9
hTERT_cell lysate	MOI = 0.1	24	CRE-14 (20μM)	5778.56
hTERT_cell lysate	MOI = 0.1	24	CRE-14 (20μM)	4803.7
hTERT_cell lysate	MOI = 0.1	24	CRE-14 (20μM)	4568.24
hTERT_cell lysate	MOI = 0.1	24	CRE-14 (20μM)	6453.27
hTERT_cell lysate	MOI = 0.1	48	CRE-14 (20μM)	226919
hTERT_cell lysate	MOI = 0.1	48	CRE-14 (20μM)	369075
hTERT_cell lysate	MOI = 0.1	48	CRE-14 (20μM)	237146
hTERT_cell lysate	MOI = 0.1	48	CRE-14 (20μM)	242696
hTERT_cell lysate	MOI = 0.1	48	CRE-14 (20μM)	52414
hTERT_cell lysate	MOI = 0.1	48	CRE-14 (20μM)	49103.8
hTERT_cell lysate	MOI = 0.1	48	CRE-14 (20μM)	59247.9
hTERT_cell lysate	MOI = 0.1	48	CRE-14 (20μM)	66689.2
hTERT_cell lysate	MOI = 0.1	48	CRE-14 (20μM)	44563.5
hTERT_cell lysate	MOI = 0.1	48	CRE-14 (20μM)	16413.3
hTERT_cell lysate	MOI = 0.1	48	CRE-14 (20μM)	13222.7
hTERT_cell lysate	MOI = 0.1	48	CRE-14 (20μM)	27169.8
hTERT_cell lysate	MOI = 0.1	48	CRE-14 (20μM)	26623.8

## Sheet: Viral titer
sample type	hpi	treatment	PFU/ml
supernatant	24hr	DMSO	56500
supernatant	24hr	DMSO	35500
supernatant	24hr	DMSO	30000
supernatant	24hr	DMSO	35500
supernatant	24hr	CRE-14 (20μM)	6000
supernatant	24hr	CRE-14 (20μM)	8000
supernatant	24hr	CRE-14 (20μM)	4500
supernatant	24hr	CRE-14 (20μM)	15000
supernatant	48hr	DMSO	236000
supernatant	48hr	DMSO	221000
supernatant	48hr	DMSO	164000
supernatant	48hr	DMSO	212000
supernatant	48hr	CRE-14 (20μM)	27000
supernatant	48hr	CRE-14 (20μM)	19500
supernatant	48hr	CRE-14 (20μM)	24500
supernatant	48hr	CRE-14 (20μM)	37000
supernatant	24hr	DMSO	53000
supernatant	24hr	DMSO	45500
supernatant	24hr	DMSO	37000
supernatant	24hr	DMSO	40500
supernatant	24hr	CRE-14 (20μM)	8000
supernatant	24hr	CRE-14 (20μM)	6000
supernatant	24hr	CRE-14 (20μM)	9500
supernatant	24hr	CRE-14 (20μM)	9000
supernatant	48hr	DMSO	253000
supernatant	48hr	DMSO	244000
supernatant	48hr	DMSO	227000
supernatant	48hr	DMSO	193000
supernatant	48hr	CRE-14 (20μM)	27000
supernatant	48hr	CRE-14 (20μM)	33500
supernatant	48hr	CRE-14 (20μM)	23000
supernatant	48hr	CRE-14 (20μM)	39500
