# Supplementary material for: FABP4 as a therapeutic host target controlling SARS-CoV-2 infection
Source: EMBO Mol Med. 2025 Jan 22;17(3):414–40. doi: 10.1038/s44321-024-00188-x (PMC11904229; doi:10.1038/s44321-024-00188-x)
Supplement: Supplementary file 11 — Figure EV1-3 Source Data [file 44321_2024_188_MOESM11_ESM.zip › Expanded View 3/EV.3D/Cell viability assay.xlsx]

## Sheet: Description
	Description
	Cell viability assay.
	MRC5 cell viability following administration of titrated doses of CRE-14 at the indicated concentrations of FBS.

## Sheet: Data
Cell type	% FBS	CRE-14 (μM)	sample 1	sample 2	sample 3
MRC5	0.02	0	100	100	100
MRC5	0.02	0.37	92.9145	91.9398	92.3643
MRC5	0.02	1.1	89.7999	89.0326	88.2583
MRC5	0.02	3.3	94.836	94.5266	88.8268
MRC5	0.02	10	96.4339	95.2328	89.1602
MRC5	0.02	30	79.0093	81.4455	75.483
MRC5	0.02	90	19.315	15.5992	19.1095
MRC5	0.1	0	100	100	100
MRC5	0.1	0.37	97.6685	95.6333	105.465
MRC5	0.1	1.1	96.8913	93.6314	103.205
MRC5	0.1	3.3	95.9116	95.186	107.129
MRC5	0.1	10	96.6794	95.9168	107.411
MRC5	0.1	30	92.7007	94.5437	106.819
MRC5	0.1	90	72.9716	75.6889	83.9903
