# Supplementary material for: FABP4 as a therapeutic host target controlling SARS-CoV-2 infection
Source: EMBO Mol Med. 2025 Jan 22;17(3):414–40. doi: 10.1038/s44321-024-00188-x (PMC11904229; doi:10.1038/s44321-024-00188-x)
Supplement: Supplementary file 11 — Figure EV1-3 Source Data [file 44321_2024_188_MOESM11_ESM.zip › Expanded View 3/EV.3A/ligand binding .xlsx]

## Sheet: Description
	Description
	FABP4 bidning to fluorescently labeled lipid substrates in the presence or absence of either CRE-14 or the BMS309403

## Sheet: Data 
CRE-2229 ( CRE-14)
Assay Buffer:	25 mM Tris-HCl (pH 7.5), 0.8 mM DTT, 0.4 mg/ml g-globulin and 0.009% NP4
FABP4:	65 nM
BODIPY C12 FA:	115 nM
Tb-anti-His6	4 nM
NP40:	9e-05
DMSO	0.055
CRE-14	30 μM
Measurement	Ex320/Em520 and Em615
	Fluorescence counts at 520nm				Total(ave) - Bckg(ave)
	Blank	DMSO	CRE-14		DMSO	CRE-14
	2946	5660	3813		4519.64	272.174
	2924	5601	3977		4897.82	437.568
	2689	5164	3865		4205.08	430.863
					4540.85
	Fluorescence counts at 615nm
	Blank	DMSO	CRE-14		% Ligand Binding
	5690	5960	7264		DMSO	CRE-14
	5770	5672	7345		99.533	5.9939
	5740	5624	7147		107.861	9.63626
					92.6055	9.48861
	TR-FRET(F520/F615), x 10,000				100	8.37292	Average
	Blank	DMSO	CRE-14			2.06161	STD
	5177.5	9496.64	5249.17
	5067.59	9874.82	5414.57
	4684.67	9182.08	5407.86
	Blank average	4976.59
BMS309403
Assay Buffer:	25 mM Tris-HCl (pH 7.5), 1 mM DTT, 0.4 mg/ml g-globulin and 0.009% NP40
FABP4:	40 nM
BODIPY C12 FA:	115 nM
Tb-anti-His6	4 nM
NP40:	9e-05
DMSO	0.055
BMS309403	30 μM
Measurement	Ex320/Em520 and Em615
	Fluorescence counts at 520nm				Total(ave) - Bckg(ave)
	Blank	DMSO	BMS309403		DMSO	BMS309403
	6631	13299	10146		4561.6	103.345
	6757	11969	10118		4553.29	-6.27369
	6457	12901	10483		4440.66	72.7994
					4518.52
	Fluorescence counts at 615nm
	Blank	DMSO	BMS309403		% Ligand Binding
	12070	13126	17883		DMSO	BMS309403
	11744	11823	18185		100.953	2.28714
	11819	12887	18577		100.77	-0.138844
					98.277	1.61113
	TR-FRET(F520/F615), x 10,000				100	1.25314	Average
	Blank	DMSO	BMS309403			1.25198	STD
	5493.79	10131.8	5673.54
	5753.58	10123.5	5563.93
	5463.24	10010.9	5643
	Blank average	5570.2
