# Supplementary material for: FABP4 as a therapeutic host target controlling SARS-CoV-2 infection
Source: EMBO Mol Med. 2025 Jan 22;17(3):414–40. doi: 10.1038/s44321-024-00188-x (PMC11904229; doi:10.1038/s44321-024-00188-x)
Supplement: Supplementary file 11 — Figure EV1-3 Source Data [file 44321_2024_188_MOESM11_ESM.zip › Expanded View 3/EV.3J/Viral titer.xlsx]

## Sheet: Description
	Description
	human adipocytes expressing FABP4-targeting or scrambled shRNA were infected with SARS-CoV2 18-20 days post differentiation.
	viral titer was measured by plaque assay from the supernatant.

## Sheet: Data
Sample code	Cell type	sample type	hpi	treatment	PFU/ml
A_13	adipocytes - hTERT	supernatant	24hr	sh.scrambled	33500
A_14	adipocytes - hTERT	supernatant	24hr	sh.scrambled	33000
A_15	adipocytes - hTERT	supernatant	24hr	sh.scrambled	48500
A_16	adipocytes - hTERT	supernatant	24hr	sh.scrambled	31500
A_17	adipocytes - hTERT	supernatant	24hr	sc.FABP4	3000
A_18	adipocytes - hTERT	supernatant	24hr	sc.FABP4	1500
A_19	adipocytes - hTERT	supernatant	24hr	sc.FABP4	2500
A_20	adipocytes - hTERT	supernatant	24hr	sc.FABP4	2000
A_25	adipocytes - hTERT	supernatant	48hr	sh.scrambled	52000
A_26	adipocytes - hTERT	supernatant	48hr	sh.scrambled	47500
A_27	adipocytes - hTERT	supernatant	48hr	sh.scrambled	43000
A_28	adipocytes - hTERT	supernatant	48hr	sh.scrambled	45500
A_29	adipocytes - hTERT	supernatant	48hr	sc.FABP4	1000
A_30	adipocytes - hTERT	supernatant	48hr	sc.FABP4	3000
A_31	adipocytes - hTERT	supernatant	48hr	sc.FABP4	2000
A_32	adipocytes - hTERT	supernatant	48hr	sc.FABP4	2000
B_13	adipocytes - hTERT	supernatant	24hr	sh.scrambled	21500
B_14	adipocytes - hTERT	supernatant	24hr	sh.scrambled	16500
B_15	adipocytes - hTERT	supernatant	24hr	sh.scrambled	25000
B_16	adipocytes - hTERT	supernatant	24hr	sh.scrambled	19500
B_17	adipocytes - hTERT	supernatant	24hr	sc.FABP4	3000
B_18	adipocytes - hTERT	supernatant	24hr	sc.FABP4	9500
B_19	adipocytes - hTERT	supernatant	24hr	sc.FABP4	3500
B_20	adipocytes - hTERT	supernatant	24hr	sc.FABP4	6500
B_25	adipocytes - hTERT	supernatant	48hr	sh.scrambled	57500
B_26	adipocytes - hTERT	supernatant	48hr	sh.scrambled	35500
B_27	adipocytes - hTERT	supernatant	48hr	sh.scrambled	53500
B_28	adipocytes - hTERT	supernatant	48hr	sh.scrambled	41500
B_29	adipocytes - hTERT	supernatant	48hr	sc.FABP4	4500
B_30	adipocytes - hTERT	supernatant	48hr	sc.FABP4	4500
B_31	adipocytes - hTERT	supernatant	48hr	sc.FABP4	6000
B_32	adipocytes - hTERT	supernatant	48hr	sc.FABP4	3500
