# Supplementary material for: FABP4 as a therapeutic host target controlling SARS-CoV-2 infection
Source: EMBO Mol Med. 2025 Jan 22;17(3):414–40. doi: 10.1038/s44321-024-00188-x (PMC11904229; doi:10.1038/s44321-024-00188-x)
Supplement: Supplementary file 11 — Figure EV1-3 Source Data [file 44321_2024_188_MOESM11_ESM.zip › Expanded View 3/EV.3K-M/Western blots.xlsx]

## Sheet: Description
	Description
	differentiated WT and FABP4-deficient adipocytes
	treated with increasing concentrations of either BMS309403 and CRE-14
	virus nucleocapsid was then measured from the cell lysates using western blots.

## Sheet: Data
genotype	treatment	relative intensity
WT	DMSO	8.7573
WT	DMSO	12.8866
WT	DMSO	7.56889
WT	DMSO	6.40665
FABP4-/-	DMSO	7.36265
FABP4-/-	DMSO	5.89526
FABP4-/-	DMSO	2.10217
FABP4-/-	DMSO	3.16513
WT	BMS_1μM	16.2191
WT	BMS_1μM	16.0701
WT	BMS_1μM	5.0198
WT	BMS_1μM	26.3951
FABP4-/-	BMS_1μM	9.62552
FABP4-/-	BMS_1μM	7.11773
FABP4-/-	BMS_1μM	2.80345
FABP4-/-	BMS_1μM	2.69151
WT	BMS_10μM	6.01188
WT	BMS_10μM	10.5538
WT	BMS_10μM	2.65889
WT	BMS_10μM	5.52916
FABP4-/-	BMS_10μM	5.20538
FABP4-/-	BMS_10μM	9.0085
FABP4-/-	BMS_10μM	2.24242
FABP4-/-	BMS_10μM	3.10698
WT	BMS_20μM	5.87586
WT	BMS_20μM	4.22929
WT	BMS_20μM	2.17083
WT	BMS_20μM	2.33978
FABP4-/-	BMS_20μM	5.35751
FABP4-/-	BMS_20μM	4.87479
FABP4-/-	BMS_20μM	2.43557
FABP4-/-	BMS_20μM	2.39558
WT	DMSO	24.9602
WT	DMSO	17.1027
WT	DMSO	22.4121
WT	DMSO	26.9526
FABP4-/-	DMSO	10.0712
FABP4-/-	DMSO	9.15645
FABP4-/-	DMSO	5.26481
FABP4-/-	DMSO	6.28538
WT	CRE_1μM	23.4456
WT	CRE_1μM	12.2753
WT	CRE_1μM	19.2215
WT	CRE_1μM	14.4083
FABP4-/-	CRE_1μM	10.2591
FABP4-/-	CRE_1μM	9.42884
FABP4-/-	CRE_1μM	7.24162
FABP4-/-	CRE_1μM	8.12377
WT	CRE_10μM	6.71951
WT	CRE_10μM	6.54736
WT	CRE_10μM	12.0872
WT	CRE_10μM	15.7951
FABP4-/-	CRE_10μM	5.9145
FABP4-/-	CRE_10μM	7.14056
FABP4-/-	CRE_10μM	10.3455
FABP4-/-	CRE_10μM	9.70973
WT	CRE_20μM	6.23915
WT	CRE_20μM	5.76722
WT	CRE_20μM	10.0299
WT	CRE_20μM	9.95944
FABP4-/-	CRE_20μM	6.11887
FABP4-/-	CRE_20μM	6.68133
FABP4-/-	CRE_20μM	7.27843
FABP4-/-	CRE_20μM	5.45564
