# Supplementary material for: FABP4 as a therapeutic host target controlling SARS-CoV-2 infection
Source: EMBO Mol Med. 2025 Jan 22;17(3):414–40. doi: 10.1038/s44321-024-00188-x (PMC11904229; doi:10.1038/s44321-024-00188-x)
Supplement: Supplementary file 11 — Figure EV1-3 Source Data [file 44321_2024_188_MOESM11_ESM.zip › Expanded View 3/EV.3N/lipid droplet area.xlsx]

## Sheet: Description
	Description
	percentage lipid droplet area per cells for adipocytes treated with FABP4 inhibitor

## Sheet: Data
Sample #	cell #	cell type	Treatment	Infection	% lipid droplet area per cell
D1	1	adipocytes - hTERT	DMSO	uninfected	39.11
D1	2	adipocytes - hTERT	DMSO	uninfected	32.67
D1	3	adipocytes - hTERT	DMSO	uninfected	29.39
D1	4	adipocytes - hTERT	DMSO	uninfected	8.95
D1	5	adipocytes - hTERT	DMSO	uninfected	28.2
D1	6	adipocytes - hTERT	DMSO	uninfected	41.16
D1	7	adipocytes - hTERT	DMSO	uninfected	51.77
D1	8	adipocytes - hTERT	DMSO	uninfected	24.5
D1	9	adipocytes - hTERT	DMSO	uninfected	5.31
D1	10	adipocytes - hTERT	DMSO	uninfected	19.12
D1	11	adipocytes - hTERT	DMSO	uninfected	9.34
D1	12	adipocytes - hTERT	DMSO	uninfected	4.4
D2	1	adipocytes - hTERT	DMSO	uninfected	29.8
D2	2	adipocytes - hTERT	DMSO	uninfected	44.58
D2	3	adipocytes - hTERT	DMSO	uninfected	41.53
D2	4	adipocytes - hTERT	DMSO	uninfected	38.68
D2	5	adipocytes - hTERT	DMSO	uninfected	0.99
D2	6	adipocytes - hTERT	DMSO	uninfected	10.59
D2	7	adipocytes - hTERT	DMSO	uninfected	16.87
D2	8	adipocytes - hTERT	DMSO	uninfected	47.02
D2	9	adipocytes - hTERT	DMSO	uninfected	10.93
D2	10	adipocytes - hTERT	DMSO	uninfected	32.91
D2	11	adipocytes - hTERT	DMSO	uninfected	38.79
D2	12	adipocytes - hTERT	DMSO	uninfected	22.78
D3	1	adipocytes - hTERT	DMSO	uninfected	42.68
D3	2	adipocytes - hTERT	DMSO	uninfected	1.63
D3	3	adipocytes - hTERT	DMSO	uninfected	14.58
D3	4	adipocytes - hTERT	DMSO	uninfected	0.98
D3	5	adipocytes - hTERT	DMSO	uninfected	4.86
D3	6	adipocytes - hTERT	DMSO	uninfected	36.42
D3	7	adipocytes - hTERT	DMSO	uninfected	35.44
D3	8	adipocytes - hTERT	DMSO	uninfected	4.22
D3	9	adipocytes - hTERT	DMSO	uninfected	41.63
D3	10	adipocytes - hTERT	DMSO	uninfected	22.39
D3	11	adipocytes - hTERT	DMSO	uninfected	10.06
D4	1	adipocytes - hTERT	DMSO	uninfected	43.91
D4	2	adipocytes - hTERT	DMSO	uninfected	46.56
D4	3	adipocytes - hTERT	DMSO	uninfected	6.27
D4	4	adipocytes - hTERT	DMSO	uninfected	1.16
D4	5	adipocytes - hTERT	DMSO	uninfected	1
D4	6	adipocytes - hTERT	DMSO	uninfected	0.04
D4	7	adipocytes - hTERT	DMSO	uninfected	0.68
D4	8	adipocytes - hTERT	DMSO	uninfected	22.42
D4	9	adipocytes - hTERT	DMSO	uninfected	0.18
D4	10	adipocytes - hTERT	DMSO	uninfected	3.02
D5	1	adipocytes - hTERT	DMSO	uninfected	26.74
D5	2	adipocytes - hTERT	DMSO	uninfected	15.63
D5	3	adipocytes - hTERT	DMSO	uninfected	14.69
D5	4	adipocytes - hTERT	DMSO	uninfected	14.18
D5	5	adipocytes - hTERT	DMSO	uninfected	1.84
D5	6	adipocytes - hTERT	DMSO	uninfected	1.39
D5	7	adipocytes - hTERT	DMSO	uninfected	1.04
D5	8	adipocytes - hTERT	DMSO	uninfected	24.91
D5	9	adipocytes - hTERT	DMSO	uninfected	3.1
D5	10	adipocytes - hTERT	DMSO	uninfected	31.27
D5	11	adipocytes - hTERT	DMSO	uninfected	5.33
D6	1	adipocytes - hTERT	DMSO	uninfected	37.73
D6	2	adipocytes - hTERT	DMSO	uninfected	36.21
D6	3	adipocytes - hTERT	DMSO	uninfected	23.51
D6	4	adipocytes - hTERT	DMSO	uninfected	23.36
D6	5	adipocytes - hTERT	DMSO	uninfected	14.16
D6	6	adipocytes - hTERT	DMSO	uninfected	6.68
D6	7	adipocytes - hTERT	DMSO	uninfected	0.35
D6	8	adipocytes - hTERT	DMSO	uninfected	2.15
D6	9	adipocytes - hTERT	DMSO	uninfected	14.77
D6	10	adipocytes - hTERT	DMSO	uninfected	18.18
D6	11	adipocytes - hTERT	DMSO	uninfected	11.87
D7	1	adipocytes - hTERT	DMSO	uninfected	14.59
D7	2	adipocytes - hTERT	DMSO	uninfected	13.97
D7	3	adipocytes - hTERT	DMSO	uninfected	8.17
D7	4	adipocytes - hTERT	DMSO	uninfected	0.09
D7	5	adipocytes - hTERT	DMSO	uninfected	21.11
D7	6	adipocytes - hTERT	DMSO	uninfected	26.6
D7	7	adipocytes - hTERT	DMSO	uninfected	11.27
D8	1	adipocytes - hTERT	DMSO	uninfected	38.85
D8	2	adipocytes - hTERT	DMSO	uninfected	44.92
D8	3	adipocytes - hTERT	DMSO	uninfected	66.31
D8	4	adipocytes - hTERT	DMSO	uninfected	0.02
D8	5	adipocytes - hTERT	DMSO	uninfected	33.65
D8	6	adipocytes - hTERT	DMSO	uninfected	35.46
D8	7	adipocytes - hTERT	DMSO	uninfected	44.19
D8	8	adipocytes - hTERT	DMSO	uninfected	11.02
D8	9	adipocytes - hTERT	DMSO	uninfected	5.72
D9	1	adipocytes - hTERT	DMSO	uninfected	42.03
D9	2	adipocytes - hTERT	DMSO	uninfected	40.01
D9	3	adipocytes - hTERT	DMSO	uninfected	53.56
D9	4	adipocytes - hTERT	DMSO	uninfected	53.5
D9	5	adipocytes - hTERT	DMSO	uninfected	6.33
D9	6	adipocytes - hTERT	DMSO	uninfected	45.14
D9	7	adipocytes - hTERT	DMSO	uninfected	16.66
D10	1	adipocytes - hTERT	DMSO	uninfected	30.49
D10	2	adipocytes - hTERT	DMSO	uninfected	32.03
D10	3	adipocytes - hTERT	DMSO	uninfected	34.97
D10	4	adipocytes - hTERT	DMSO	uninfected	0.89
D10	5	adipocytes - hTERT	DMSO	uninfected	4.04
D10	6	adipocytes - hTERT	DMSO	uninfected	0.47
D10	7	adipocytes - hTERT	DMSO	uninfected	25.6
D10	8	adipocytes - hTERT	DMSO	uninfected	0.39
D10	9	adipocytes - hTERT	DMSO	uninfected	2.9
D10	10	adipocytes - hTERT	DMSO	uninfected	32.39
D10	11	adipocytes - hTERT	DMSO	uninfected	29.7
D11	1	adipocytes - hTERT	DMSO	uninfected	56.58
D11	2	adipocytes - hTERT	DMSO	uninfected	53.54
D11	3	adipocytes - hTERT	DMSO	uninfected	43.35
D11	4	adipocytes - hTERT	DMSO	uninfected	35.07
D11	5	adipocytes - hTERT	DMSO	uninfected	10.75
D11	6	adipocytes - hTERT	DMSO	uninfected	52.02
E1	1	adipocytes - hTERT	BMS309403 (20μM)	uninfected	28.49
E1	2	adipocytes - hTERT	BMS309403 (20μM)	uninfected	37.96
E1	3	adipocytes - hTERT	BMS309403 (20μM)	uninfected	32.3
E1	4	adipocytes - hTERT	BMS309403 (20μM)	uninfected	19.42
E1	5	adipocytes - hTERT	BMS309403 (20μM)	uninfected	7.95
E1	6	adipocytes - hTERT	BMS309403 (20μM)	uninfected	0.15
E1	7	adipocytes - hTERT	BMS309403 (20μM)	uninfected	0.004678
E1	8	adipocytes - hTERT	BMS309403 (20μM)	uninfected	26.47
E1	9	adipocytes - hTERT	BMS309403 (20μM)	uninfected	15.87
E1	10	adipocytes - hTERT	BMS309403 (20μM)	uninfected	5.38
E2	1	adipocytes - hTERT	BMS309403 (20μM)	uninfected	29.58
E2	2	adipocytes - hTERT	BMS309403 (20μM)	uninfected	48.33
E2	3	adipocytes - hTERT	BMS309403 (20μM)	uninfected	16.27
E2	4	adipocytes - hTERT	BMS309403 (20μM)	uninfected	49.64
E2	5	adipocytes - hTERT	BMS309403 (20μM)	uninfected	2.45
E2	6	adipocytes - hTERT	BMS309403 (20μM)	uninfected	23.48
E2	7	adipocytes - hTERT	BMS309403 (20μM)	uninfected	14.87
E2	8	adipocytes - hTERT	BMS309403 (20μM)	uninfected	12.69
E2	9	adipocytes - hTERT	BMS309403 (20μM)	uninfected	30.3
E2	10	adipocytes - hTERT	BMS309403 (20μM)	uninfected	6.89
E2	11	adipocytes - hTERT	BMS309403 (20μM)	uninfected	17.64
E2	12	adipocytes - hTERT	BMS309403 (20μM)	uninfected	45.15
E3	1	adipocytes - hTERT	BMS309403 (20μM)	uninfected	37.88
E3	2	adipocytes - hTERT	BMS309403 (20μM)	uninfected	21.91
E3	3	adipocytes - hTERT	BMS309403 (20μM)	uninfected	22.83
E3	4	adipocytes - hTERT	BMS309403 (20μM)	uninfected	13.05
E3	5	adipocytes - hTERT	BMS309403 (20μM)	uninfected	17.9
E3	6	adipocytes - hTERT	BMS309403 (20μM)	uninfected	11.4
E3	7	adipocytes - hTERT	BMS309403 (20μM)	uninfected	9.44
E4	1	adipocytes - hTERT	BMS309403 (20μM)	uninfected	34.11
E4	2	adipocytes - hTERT	BMS309403 (20μM)	uninfected	12.45
E4	3	adipocytes - hTERT	BMS309403 (20μM)	uninfected	21.68
E4	4	adipocytes - hTERT	BMS309403 (20μM)	uninfected	3.67
E4	5	adipocytes - hTERT	BMS309403 (20μM)	uninfected	8.76
E4	6	adipocytes - hTERT	BMS309403 (20μM)	uninfected	0.05
E5	1	adipocytes - hTERT	BMS309403 (20μM)	uninfected	45.33
E5	2	adipocytes - hTERT	BMS309403 (20μM)	uninfected	14.63
E5	3	adipocytes - hTERT	BMS309403 (20μM)	uninfected	23.09
E5	4	adipocytes - hTERT	BMS309403 (20μM)	uninfected	8.56
E5	5	adipocytes - hTERT	BMS309403 (20μM)	uninfected	0.24
E5	6	adipocytes - hTERT	BMS309403 (20μM)	uninfected	1.61
E5	7	adipocytes - hTERT	BMS309403 (20μM)	uninfected	9.33
E5	8	adipocytes - hTERT	BMS309403 (20μM)	uninfected	13.69
E5	9	adipocytes - hTERT	BMS309403 (20μM)	uninfected	18.66
E5	10	adipocytes - hTERT	BMS309403 (20μM)	uninfected	2.25
E5	11	adipocytes - hTERT	BMS309403 (20μM)	uninfected	6.57
E6	1	adipocytes - hTERT	BMS309403 (20μM)	uninfected	0.62
E6	2	adipocytes - hTERT	BMS309403 (20μM)	uninfected	0.08
E6	3	adipocytes - hTERT	BMS309403 (20μM)	uninfected	24.86
E6	4	adipocytes - hTERT	BMS309403 (20μM)	uninfected	1.88
E6	5	adipocytes - hTERT	BMS309403 (20μM)	uninfected	0.62
E6	6	adipocytes - hTERT	BMS309403 (20μM)	uninfected	1.34
E6	7	adipocytes - hTERT	BMS309403 (20μM)	uninfected	20.85
E6	8	adipocytes - hTERT	BMS309403 (20μM)	uninfected	0.33
E7	1	adipocytes - hTERT	BMS309403 (20μM)	uninfected	46.2
E7	2	adipocytes - hTERT	BMS309403 (20μM)	uninfected	19.53
E7	3	adipocytes - hTERT	BMS309403 (20μM)	uninfected	30.81
E7	4	adipocytes - hTERT	BMS309403 (20μM)	uninfected	11.94
E7	5	adipocytes - hTERT	BMS309403 (20μM)	uninfected	45.98
E7	6	adipocytes - hTERT	BMS309403 (20μM)	uninfected	7.52
E7	7	adipocytes - hTERT	BMS309403 (20μM)	uninfected	35.36
E8	1	adipocytes - hTERT	BMS309403 (20μM)	uninfected	14.88
E8	2	adipocytes - hTERT	BMS309403 (20μM)	uninfected	22.59
E8	3	adipocytes - hTERT	BMS309403 (20μM)	uninfected	40.02
E8	4	adipocytes - hTERT	BMS309403 (20μM)	uninfected	21.97
E8	5	adipocytes - hTERT	BMS309403 (20μM)	uninfected	18.45
E8	6	adipocytes - hTERT	BMS309403 (20μM)	uninfected	35.04
E8	7	adipocytes - hTERT	BMS309403 (20μM)	uninfected	17.22
E8	8	adipocytes - hTERT	BMS309403 (20μM)	uninfected	31.58
E8	9	adipocytes - hTERT	BMS309403 (20μM)	uninfected	26.59
E8	10	adipocytes - hTERT	BMS309403 (20μM)	uninfected	43.2
E8	11	adipocytes - hTERT	BMS309403 (20μM)	uninfected	32.25
E9	1	adipocytes - hTERT	CRE-14 (20μM)	uninfected	29.21
E9	2	adipocytes - hTERT	CRE-14 (20μM)	uninfected	35.47
E9	3	adipocytes - hTERT	CRE-14 (20μM)	uninfected	27.18
E9	4	adipocytes - hTERT	CRE-14 (20μM)	uninfected	18.04
E9	5	adipocytes - hTERT	CRE-14 (20μM)	uninfected	18.25
E9	6	adipocytes - hTERT	CRE-14 (20μM)	uninfected	10.42
E9	7	adipocytes - hTERT	CRE-14 (20μM)	uninfected	22.9
E10	1	adipocytes - hTERT	CRE-14 (20μM)	uninfected	29.83
E10	2	adipocytes - hTERT	CRE-14 (20μM)	uninfected	37.1
E10	3	adipocytes - hTERT	CRE-14 (20μM)	uninfected	26.35
E10	4	adipocytes - hTERT	CRE-14 (20μM)	uninfected	18.57
E10	5	adipocytes - hTERT	CRE-14 (20μM)	uninfected	22.44
E10	6	adipocytes - hTERT	CRE-14 (20μM)	uninfected	34.87
E10	7	adipocytes - hTERT	CRE-14 (20μM)	uninfected	35.95
E10	8	adipocytes - hTERT	CRE-14 (20μM)	uninfected	14.13
E11	1	adipocytes - hTERT	CRE-14 (20μM)	uninfected	38.68
E11	2	adipocytes - hTERT	CRE-14 (20μM)	uninfected	35.37
E11	3	adipocytes - hTERT	CRE-14 (20μM)	uninfected	23.92
E11	4	adipocytes - hTERT	CRE-14 (20μM)	uninfected	19.82
E11	5	adipocytes - hTERT	CRE-14 (20μM)	uninfected	18.48
E11	6	adipocytes - hTERT	CRE-14 (20μM)	uninfected	37.49
E11	7	adipocytes - hTERT	CRE-14 (20μM)	uninfected	23.7
E11	8	adipocytes - hTERT	CRE-14 (20μM)	uninfected	24.72
E11	9	adipocytes - hTERT	CRE-14 (20μM)	uninfected	12.01
E11	10	adipocytes - hTERT	CRE-14 (20μM)	uninfected	13.21
E12	1	adipocytes - hTERT	CRE-14 (20μM)	uninfected	52.47
E12	2	adipocytes - hTERT	CRE-14 (20μM)	uninfected	42.12
E12	3	adipocytes - hTERT	CRE-14 (20μM)	uninfected	52.68
E12	4	adipocytes - hTERT	CRE-14 (20μM)	uninfected	27.24
E12	5	adipocytes - hTERT	CRE-14 (20μM)	uninfected	51.73
E12	6	adipocytes - hTERT	CRE-14 (20μM)	uninfected	74.62
E12	7	adipocytes - hTERT	CRE-14 (20μM)	uninfected	40.67
E13	1	adipocytes - hTERT	CRE-14 (20μM)	uninfected	24.05
E13	2	adipocytes - hTERT	CRE-14 (20μM)	uninfected	21.18
E13	3	adipocytes - hTERT	CRE-14 (20μM)	uninfected	8.18
E13	4	adipocytes - hTERT	CRE-14 (20μM)	uninfected	15.36
E13	5	adipocytes - hTERT	CRE-14 (20μM)	uninfected	32
E13	6	adipocytes - hTERT	CRE-14 (20μM)	uninfected	48.49
E13	7	adipocytes - hTERT	CRE-14 (20μM)	uninfected	26.78
E13	8	adipocytes - hTERT	CRE-14 (20μM)	uninfected	34.47
E13	9	adipocytes - hTERT	CRE-14 (20μM)	uninfected	32.81
E14	1	adipocytes - hTERT	CRE-14 (20μM)	uninfected	46.99
E14	2	adipocytes - hTERT	CRE-14 (20μM)	uninfected	28.99
E14	3	adipocytes - hTERT	CRE-14 (20μM)	uninfected	25.42
E14	4	adipocytes - hTERT	CRE-14 (20μM)	uninfected	15.67
E14	5	adipocytes - hTERT	CRE-14 (20μM)	uninfected	39.69
E15	1	adipocytes - hTERT	CRE-14 (20μM)	uninfected	32.52
E15	2	adipocytes - hTERT	CRE-14 (20μM)	uninfected	15.98
E15	3	adipocytes - hTERT	CRE-14 (20μM)	uninfected	3.38
E15	4	adipocytes - hTERT	CRE-14 (20μM)	uninfected	56.44
E15	5	adipocytes - hTERT	CRE-14 (20μM)	uninfected	37.73
E15	6	adipocytes - hTERT	CRE-14 (20μM)	uninfected	10.29
E15	7	adipocytes - hTERT	CRE-14 (20μM)	uninfected	53.4
E15	8	adipocytes - hTERT	CRE-14 (20μM)	uninfected	8.18
E15	9	adipocytes - hTERT	CRE-14 (20μM)	uninfected	32.38
E15	10	adipocytes - hTERT	CRE-14 (20μM)	uninfected	16.28
3A	1	adipocytes - hTERT	DMSO	MOI = 3	1.79
3A	2	adipocytes - hTERT	DMSO	MOI = 3	2.43
3A	1	adipocytes - hTERT	DMSO	MOI = 3	2.77
3A	2	adipocytes - hTERT	DMSO	MOI = 3	5.68
3A	1	adipocytes - hTERT	DMSO	MOI = 3	9.31
3A	2	adipocytes - hTERT	DMSO	MOI = 3	16.43
3A	3	adipocytes - hTERT	DMSO	MOI = 3	13.06
3A	4	adipocytes - hTERT	DMSO	MOI = 3	25.03
3A	1	adipocytes - hTERT	DMSO	MOI = 3	1
3A	2	adipocytes - hTERT	DMSO	MOI = 3	7.22
3A	3	adipocytes - hTERT	DMSO	MOI = 3	23.65
3A	4	adipocytes - hTERT	DMSO	MOI = 3	10.77
3A	1	adipocytes - hTERT	DMSO	MOI = 3	21.87
3A	2	adipocytes - hTERT	DMSO	MOI = 3	10.16
3A	3	adipocytes - hTERT	DMSO	MOI = 3	20.92
3A	4	adipocytes - hTERT	DMSO	MOI = 3	0.56
3A	1	adipocytes - hTERT	DMSO	MOI = 3	16.57
3A	2	adipocytes - hTERT	DMSO	MOI = 3	27.37
3A	3	adipocytes - hTERT	DMSO	MOI = 3	47.65
3A	1	adipocytes - hTERT	DMSO	MOI = 3	28.19
3A	2	adipocytes - hTERT	DMSO	MOI = 3	19.36
3A	3	adipocytes - hTERT	DMSO	MOI = 3	14.86
3A	4	adipocytes - hTERT	DMSO	MOI = 3	15.3
3A	5	adipocytes - hTERT	DMSO	MOI = 3	44.4
3A	6	adipocytes - hTERT	DMSO	MOI = 3	46.52
3A	1	adipocytes - hTERT	DMSO	MOI = 3	26.79
3A	1	adipocytes - hTERT	DMSO	MOI = 3	22.45
3A	2	adipocytes - hTERT	DMSO	MOI = 3	40.26
3A	1	adipocytes - hTERT	DMSO	MOI = 3	3.8
3A	1	adipocytes - hTERT	DMSO	MOI = 3	9.09
3A	2	adipocytes - hTERT	DMSO	MOI = 3	1.84
3A	3	adipocytes - hTERT	DMSO	MOI = 3	5.67
3A	1	adipocytes - hTERT	DMSO	MOI = 3	46.25
3A	2	adipocytes - hTERT	DMSO	MOI = 3	17.77
3A	1	adipocytes - hTERT	DMSO	MOI = 3	13.61
3A	2	adipocytes - hTERT	DMSO	MOI = 3	34.7
3A	3	adipocytes - hTERT	DMSO	MOI = 3	35.5
3A	1	adipocytes - hTERT	DMSO	MOI = 3	2.36
3A	2	adipocytes - hTERT	DMSO	MOI = 3	0.42
3A	3	adipocytes - hTERT	DMSO	MOI = 3	0.22
2A	1	adipocytes - hTERT	DMSO	MOI = 3	2.8
2A	2	adipocytes - hTERT	DMSO	MOI = 3	5.47
2A	1	adipocytes - hTERT	DMSO	MOI = 3	11.86
2A	2	adipocytes - hTERT	DMSO	MOI = 3	20.3
2A	3	adipocytes - hTERT	DMSO	MOI = 3	6.09
2A	1	adipocytes - hTERT	DMSO	MOI = 3	0.4
2A	2	adipocytes - hTERT	DMSO	MOI = 3	28.95
2A	3	adipocytes - hTERT	DMSO	MOI = 3	8.24
2A	4	adipocytes - hTERT	DMSO	MOI = 3	12.8
2A	1	adipocytes - hTERT	DMSO	MOI = 3	0.57
2A	2	adipocytes - hTERT	DMSO	MOI = 3	0.18
2A	1	adipocytes - hTERT	DMSO	MOI = 3	0.006134
2A	1	adipocytes - hTERT	DMSO	MOI = 3	11.03
2A	2	adipocytes - hTERT	DMSO	MOI = 3	1.74
2A	3	adipocytes - hTERT	DMSO	MOI = 3	0.2
2A	1	adipocytes - hTERT	DMSO	MOI = 3	51.75
2A	1	adipocytes - hTERT	DMSO	MOI = 3	7.69
2A	2	adipocytes - hTERT	DMSO	MOI = 3	0.19
2A	3	adipocytes - hTERT	DMSO	MOI = 3	2.57
2A	4	adipocytes - hTERT	DMSO	MOI = 3	1.43
2A	1	adipocytes - hTERT	DMSO	MOI = 3	0.23
2A	2	adipocytes - hTERT	DMSO	MOI = 3	2.35
2A	1	adipocytes - hTERT	DMSO	MOI = 3	0.53
2A	2	adipocytes - hTERT	DMSO	MOI = 3	1.71
2A	3	adipocytes - hTERT	DMSO	MOI = 3	1.07
2A	4	adipocytes - hTERT	DMSO	MOI = 3	0.58
2A	5	adipocytes - hTERT	DMSO	MOI = 3	3.8
2A	1	adipocytes - hTERT	DMSO	MOI = 3	1.22
2A	2	adipocytes - hTERT	DMSO	MOI = 3	2.9
2A	3	adipocytes - hTERT	DMSO	MOI = 3	1.63
2A	4	adipocytes - hTERT	DMSO	MOI = 3	2.32
1A	1	adipocytes - hTERT	DMSO	MOI = 3	2.92
1A	2	adipocytes - hTERT	DMSO	MOI = 3	0.21
1A	3	adipocytes - hTERT	DMSO	MOI = 3	2.99
1A	4	adipocytes - hTERT	DMSO	MOI = 3	4.63
1A	5	adipocytes - hTERT	DMSO	MOI = 3	29.21
1A	1	adipocytes - hTERT	DMSO	MOI = 3	7.18
1A	2	adipocytes - hTERT	DMSO	MOI = 3	4.02
1A	3	adipocytes - hTERT	DMSO	MOI = 3	3.08
1A	4	adipocytes - hTERT	DMSO	MOI = 3	2.97
1A	1	adipocytes - hTERT	DMSO	MOI = 3	7.47
1A	2	adipocytes - hTERT	DMSO	MOI = 3	3.09
1A	1	adipocytes - hTERT	DMSO	MOI = 3	1.38
1A	2	adipocytes - hTERT	DMSO	MOI = 3	0.23
1A	3	adipocytes - hTERT	DMSO	MOI = 3	2.03
1A	4	adipocytes - hTERT	DMSO	MOI = 3	4.54
1A	5	adipocytes - hTERT	DMSO	MOI = 3	10
1A	1	adipocytes - hTERT	DMSO	MOI = 3	2.69
1A	2	adipocytes - hTERT	DMSO	MOI = 3	7.81
1A	1	adipocytes - hTERT	DMSO	MOI = 3	0.56
1A	2	adipocytes - hTERT	DMSO	MOI = 3	17.15
1A	3	adipocytes - hTERT	DMSO	MOI = 3	1.23
1A	4	adipocytes - hTERT	DMSO	MOI = 3	1.55
1A	5	adipocytes - hTERT	DMSO	MOI = 3	10.1
1A	1	adipocytes - hTERT	DMSO	MOI = 3	28.72
1A	2	adipocytes - hTERT	DMSO	MOI = 3	28.82
1A	1	adipocytes - hTERT	DMSO	MOI = 3	1.05
1A	2	adipocytes - hTERT	DMSO	MOI = 3	6.51
1A	1	adipocytes - hTERT	DMSO	MOI = 3	3.22
1A	2	adipocytes - hTERT	DMSO	MOI = 3	3.23
1A	1	adipocytes - hTERT	DMSO	MOI = 3	4.55
1A	1	adipocytes - hTERT	DMSO	MOI = 3	0.4
1A	2	adipocytes - hTERT	DMSO	MOI = 3	29.01
3B	1	adipocytes - hTERT	BMS309403 (20μM)	MOI = 3	14.71
3B	1	adipocytes - hTERT	BMS309403 (20μM)	MOI = 3	17.39
3B	2	adipocytes - hTERT	BMS309403 (20μM)	MOI = 3	36.23
3B	3	adipocytes - hTERT	BMS309403 (20μM)	MOI = 3	6.71
3B	4	adipocytes - hTERT	BMS309403 (20μM)	MOI = 3	19.54
3B	1	adipocytes - hTERT	BMS309403 (20μM)	MOI = 3	2.93
3B	1	adipocytes - hTERT	BMS309403 (20μM)	MOI = 3	9.14
3B	2	adipocytes - hTERT	BMS309403 (20μM)	MOI = 3	41.85
3B	3	adipocytes - hTERT	BMS309403 (20μM)	MOI = 3	11.5
3B	4	adipocytes - hTERT	BMS309403 (20μM)	MOI = 3	20.43
3B	5	adipocytes - hTERT	BMS309403 (20μM)	MOI = 3	14.58
2B	1	adipocytes - hTERT	BMS309403 (20μM)	MOI = 3	0.43
2B	2	adipocytes - hTERT	BMS309403 (20μM)	MOI = 3	5.92
2B	1	adipocytes - hTERT	BMS309403 (20μM)	MOI = 3	0.62
2B	2	adipocytes - hTERT	BMS309403 (20μM)	MOI = 3	2.31
2B	1	adipocytes - hTERT	BMS309403 (20μM)	MOI = 3	0.01
2B	2	adipocytes - hTERT	BMS309403 (20μM)	MOI = 3	0.2
2B	3	adipocytes - hTERT	BMS309403 (20μM)	MOI = 3	1.71
2B	1	adipocytes - hTERT	BMS309403 (20μM)	MOI = 3	2.81
2B	2	adipocytes - hTERT	BMS309403 (20μM)	MOI = 3	4.63
2B	3	adipocytes - hTERT	BMS309403 (20μM)	MOI = 3	2.78
2B	4	adipocytes - hTERT	BMS309403 (20μM)	MOI = 3	6.85
2B	5	adipocytes - hTERT	BMS309403 (20μM)	MOI = 3	1.22
2B	6	adipocytes - hTERT	BMS309403 (20μM)	MOI = 3	1.22
2B	7	adipocytes - hTERT	BMS309403 (20μM)	MOI = 3	1.15
2B	1	adipocytes - hTERT	BMS309403 (20μM)	MOI = 3	0.38
2B	2	adipocytes - hTERT	BMS309403 (20μM)	MOI = 3	1.39
2B	3	adipocytes - hTERT	BMS309403 (20μM)	MOI = 3	20.12
2B	4	adipocytes - hTERT	BMS309403 (20μM)	MOI = 3	7.77
2B	1	adipocytes - hTERT	BMS309403 (20μM)	MOI = 3	33.55
2B	2	adipocytes - hTERT	BMS309403 (20μM)	MOI = 3	23.51
2B	3	adipocytes - hTERT	BMS309403 (20μM)	MOI = 3	31.38
2B	1	adipocytes - hTERT	BMS309403 (20μM)	MOI = 3	1.89
2B	2	adipocytes - hTERT	BMS309403 (20μM)	MOI = 3	17.12
2B	3	adipocytes - hTERT	BMS309403 (20μM)	MOI = 3	0.73
2B	4	adipocytes - hTERT	BMS309403 (20μM)	MOI = 3	0.52
2B	1	adipocytes - hTERT	BMS309403 (20μM)	MOI = 3	28.89
2B	2	adipocytes - hTERT	BMS309403 (20μM)	MOI = 3	24.16
2B	3	adipocytes - hTERT	BMS309403 (20μM)	MOI = 3	25.78
2B	1	adipocytes - hTERT	BMS309403 (20μM)	MOI = 3	7.66
2B	1	adipocytes - hTERT	BMS309403 (20μM)	MOI = 3	2.41
2B	2	adipocytes - hTERT	BMS309403 (20μM)	MOI = 3	1.42
2B	3	adipocytes - hTERT	BMS309403 (20μM)	MOI = 3	2.14
2B	1	adipocytes - hTERT	BMS309403 (20μM)	MOI = 3	16.53
2B	2	adipocytes - hTERT	BMS309403 (20μM)	MOI = 3	17.31
2B	3	adipocytes - hTERT	BMS309403 (20μM)	MOI = 3	4.41
2B	4	adipocytes - hTERT	BMS309403 (20μM)	MOI = 3	23.84
2B	1	adipocytes - hTERT	BMS309403 (20μM)	MOI = 3	8.3
2B	2	adipocytes - hTERT	BMS309403 (20μM)	MOI = 3	3.83
2B	1	adipocytes - hTERT	BMS309403 (20μM)	MOI = 3	9.11
2B	2	adipocytes - hTERT	BMS309403 (20μM)	MOI = 3	22.1
2B	1	adipocytes - hTERT	BMS309403 (20μM)	MOI = 3	36.03
2B	1	adipocytes - hTERT	BMS309403 (20μM)	MOI = 3	45.84
2B	1	adipocytes - hTERT	BMS309403 (20μM)	MOI = 3	24.58
2B	2	adipocytes - hTERT	BMS309403 (20μM)	MOI = 3	8.72
1B	1	adipocytes - hTERT	BMS309403 (20μM)	MOI = 3	1.98
1B	2	adipocytes - hTERT	BMS309403 (20μM)	MOI = 3	1.04
1B	3	adipocytes - hTERT	BMS309403 (20μM)	MOI = 3	3.5
1B	4	adipocytes - hTERT	BMS309403 (20μM)	MOI = 3	55.95
1B	1	adipocytes - hTERT	BMS309403 (20μM)	MOI = 3	19.41
1B	2	adipocytes - hTERT	BMS309403 (20μM)	MOI = 3	9.57
1B	1	adipocytes - hTERT	BMS309403 (20μM)	MOI = 3	0.44
1B	2	adipocytes - hTERT	BMS309403 (20μM)	MOI = 3	1.89
1B	3	adipocytes - hTERT	BMS309403 (20μM)	MOI = 3	1.4
1B	4	adipocytes - hTERT	BMS309403 (20μM)	MOI = 3	0.4
1B	5	adipocytes - hTERT	BMS309403 (20μM)	MOI = 3	1.3
1B	1	adipocytes - hTERT	BMS309403 (20μM)	MOI = 3	5.91
1B	2	adipocytes - hTERT	BMS309403 (20μM)	MOI = 3	5.27
1B	3	adipocytes - hTERT	BMS309403 (20μM)	MOI = 3	5.69
1B	1	adipocytes - hTERT	BMS309403 (20μM)	MOI = 3	10.08
1B	2	adipocytes - hTERT	BMS309403 (20μM)	MOI = 3	13.39
1B	3	adipocytes - hTERT	BMS309403 (20μM)	MOI = 3	16.15
1B	4	adipocytes - hTERT	BMS309403 (20μM)	MOI = 3	20.57
1B	1	adipocytes - hTERT	BMS309403 (20μM)	MOI = 3	2.27
1B	2	adipocytes - hTERT	BMS309403 (20μM)	MOI = 3	2.32
1B	1	adipocytes - hTERT	BMS309403 (20μM)	MOI = 3	1.63
1B	2	adipocytes - hTERT	BMS309403 (20μM)	MOI = 3	4.03
1B	1	adipocytes - hTERT	BMS309403 (20μM)	MOI = 3	1.4
1B	2	adipocytes - hTERT	BMS309403 (20μM)	MOI = 3	0.57
1B	3	adipocytes - hTERT	BMS309403 (20μM)	MOI = 3	14.74
1B	4	adipocytes - hTERT	BMS309403 (20μM)	MOI = 3	13.1
1B	1	adipocytes - hTERT	BMS309403 (20μM)	MOI = 3	10.5
1B	1	adipocytes - hTERT	BMS309403 (20μM)	MOI = 3	1.27
1B	1	adipocytes - hTERT	BMS309403 (20μM)	MOI = 3	1.76
1B	1	adipocytes - hTERT	BMS309403 (20μM)	MOI = 3	18.69
1B	2	adipocytes - hTERT	BMS309403 (20μM)	MOI = 3	0.8
1B	1	adipocytes - hTERT	BMS309403 (20μM)	MOI = 3	9.68
1B	2	adipocytes - hTERT	BMS309403 (20μM)	MOI = 3	8.88
3C	1	adipocytes - hTERT	CRE-14 (20μM)	MOI = 3	6.97
3C	2	adipocytes - hTERT	CRE-14 (20μM)	MOI = 3	3.84
3C	3	adipocytes - hTERT	CRE-14 (20μM)	MOI = 3	4.03
3C	1	adipocytes - hTERT	CRE-14 (20μM)	MOI = 3	23.69
3C	2	adipocytes - hTERT	CRE-14 (20μM)	MOI = 3	50.4
3C	1	adipocytes - hTERT	CRE-14 (20μM)	MOI = 3	23.37
3C	2	adipocytes - hTERT	CRE-14 (20μM)	MOI = 3	21.86
3C	1	adipocytes - hTERT	CRE-14 (20μM)	MOI = 3	1.12
3C	1	adipocytes - hTERT	CRE-14 (20μM)	MOI = 3	18.17
3C	1	adipocytes - hTERT	CRE-14 (20μM)	MOI = 3	38.69
3C	1	adipocytes - hTERT	CRE-14 (20μM)	MOI = 3	1.34
3C	1	adipocytes - hTERT	CRE-14 (20μM)	MOI = 3	3.04
3C	2	adipocytes - hTERT	CRE-14 (20μM)	MOI = 3	6.05
3C	3	adipocytes - hTERT	CRE-14 (20μM)	MOI = 3	2.97
3C	1	adipocytes - hTERT	CRE-14 (20μM)	MOI = 3	24.73
3C	2	adipocytes - hTERT	CRE-14 (20μM)	MOI = 3	30.37
3C	3	adipocytes - hTERT	CRE-14 (20μM)	MOI = 3	27.42
3C	4	adipocytes - hTERT	CRE-14 (20μM)	MOI = 3	40.57
3C	1	adipocytes - hTERT	CRE-14 (20μM)	MOI = 3	16.92
3C	1	adipocytes - hTERT	CRE-14 (20μM)	MOI = 3	1.2
3C	1	adipocytes - hTERT	CRE-14 (20μM)	MOI = 3	3.38
3C	2	adipocytes - hTERT	CRE-14 (20μM)	MOI = 3	0.28
3C	3	adipocytes - hTERT	CRE-14 (20μM)	MOI = 3	1.89
3C	4	adipocytes - hTERT	CRE-14 (20μM)	MOI = 3	0.17
3C	1	adipocytes - hTERT	CRE-14 (20μM)	MOI = 3	9.33
2C	1	adipocytes - hTERT	CRE-14 (20μM)	MOI = 3	2.19
2C	2	adipocytes - hTERT	CRE-14 (20μM)	MOI = 3	42.01
2C	3	adipocytes - hTERT	CRE-14 (20μM)	MOI = 3	44.79
2C	1	adipocytes - hTERT	CRE-14 (20μM)	MOI = 3	1.86
2C	1	adipocytes - hTERT	CRE-14 (20μM)	MOI = 3	26.61
2C	2	adipocytes - hTERT	CRE-14 (20μM)	MOI = 3	43.47
2C	3	adipocytes - hTERT	CRE-14 (20μM)	MOI = 3	29.45
2C	1	adipocytes - hTERT	CRE-14 (20μM)	MOI = 3	3.08
2C	2	adipocytes - hTERT	CRE-14 (20μM)	MOI = 3	11.37
2C	1	adipocytes - hTERT	CRE-14 (20μM)	MOI = 3	28.09
2C	1	adipocytes - hTERT	CRE-14 (20μM)	MOI = 3	9.83
2C	1	adipocytes - hTERT	CRE-14 (20μM)	MOI = 3	4.54
2C	1	adipocytes - hTERT	CRE-14 (20μM)	MOI = 3	15.09
2C	2	adipocytes - hTERT	CRE-14 (20μM)	MOI = 3	12.99
2C	1	adipocytes - hTERT	CRE-14 (20μM)	MOI = 3	19.43
2C	2	adipocytes - hTERT	CRE-14 (20μM)	MOI = 3	25.92
2C	3	adipocytes - hTERT	CRE-14 (20μM)	MOI = 3	1.28
2C	4	adipocytes - hTERT	CRE-14 (20μM)	MOI = 3	9.82
2C	5	adipocytes - hTERT	CRE-14 (20μM)	MOI = 3	15.48
2C	6	adipocytes - hTERT	CRE-14 (20μM)	MOI = 3	12.75
2C	1	adipocytes - hTERT	CRE-14 (20μM)	MOI = 3	6.68
2C	1	adipocytes - hTERT	CRE-14 (20μM)	MOI = 3	11.72
2C	1	adipocytes - hTERT	CRE-14 (20μM)	MOI = 3	5.95
2C	2	adipocytes - hTERT	CRE-14 (20μM)	MOI = 3	4.1
1C	1	adipocytes - hTERT	CRE-14 (20μM)	MOI = 3	1.5
1C	1	adipocytes - hTERT	CRE-14 (20μM)	MOI = 3	2.19
1C	2	adipocytes - hTERT	CRE-14 (20μM)	MOI = 3	2.1
1C	3	adipocytes - hTERT	CRE-14 (20μM)	MOI = 3	1.03
1C	4	adipocytes - hTERT	CRE-14 (20μM)	MOI = 3	10.22
1C	1	adipocytes - hTERT	CRE-14 (20μM)	MOI = 3	8.48
1C	1	adipocytes - hTERT	CRE-14 (20μM)	MOI = 3	38.83
1C	1	adipocytes - hTERT	CRE-14 (20μM)	MOI = 3	20.47
1C	2	adipocytes - hTERT	CRE-14 (20μM)	MOI = 3	16
1C	1	adipocytes - hTERT	CRE-14 (20μM)	MOI = 3	15.56
1C	2	adipocytes - hTERT	CRE-14 (20μM)	MOI = 3	55.63
1C	3	adipocytes - hTERT	CRE-14 (20μM)	MOI = 3	17.3
1C	1	adipocytes - hTERT	CRE-14 (20μM)	MOI = 3	17.54
1C	1	adipocytes - hTERT	CRE-14 (20μM)	MOI = 3	6.5
1C	1	adipocytes - hTERT	CRE-14 (20μM)	MOI = 3	32.41
1C	2	adipocytes - hTERT	CRE-14 (20μM)	MOI = 3	32.64
1C	1	adipocytes - hTERT	CRE-14 (20μM)	MOI = 3	0.6
1C	1	adipocytes - hTERT	CRE-14 (20μM)	MOI = 3	0.49
1C	2	adipocytes - hTERT	CRE-14 (20μM)	MOI = 3	1.7
1C	3	adipocytes - hTERT	CRE-14 (20μM)	MOI = 3	5.09
1C	4	adipocytes - hTERT	CRE-14 (20μM)	MOI = 3	0.14
1C	1	adipocytes - hTERT	CRE-14 (20μM)	MOI = 3	24.37
1C	2	adipocytes - hTERT	CRE-14 (20μM)	MOI = 3	30.52
1C	1	adipocytes - hTERT	CRE-14 (20μM)	MOI = 3	9.46
