# Supplementary material for: FABP4 as a therapeutic host target controlling SARS-CoV-2 infection
Source: EMBO Mol Med. 2025 Jan 22;17(3):414–40. doi: 10.1038/s44321-024-00188-x (PMC11904229; doi:10.1038/s44321-024-00188-x)
Supplement: Supplementary file 11 — Figure EV1-3 Source Data [file 44321_2024_188_MOESM11_ESM.zip › Expanded View 3/EV.3O-P/Viral titer.xlsx]

## Sheet: Description
	Description
	WT and FABP4-deficient adipoctes were infected at day 5, 10, 20 post differentiation
	48 hours post infection western blots were done from the cell lysates
	viral titers were measured from the supernatant

## Sheet: Data
day post differentiation	genotype	sample type	PFU/ML
day 5	WT	supernatant	2150
day 5	WT	supernatant	1650
day 5	WT	supernatant	1750
day 5	WT	supernatant	1450
day 5	FABP4-/-	supernatant	450
day 5	FABP4-/-	supernatant	600
day 5	FABP4-/-	supernatant	350
day 5	FABP4-/-	supernatant	400
day 10	WT	supernatant	3250
day 10	WT	supernatant	2500
day 10	WT	supernatant	2600
day 10	WT	supernatant	2650
day 10	FABP4-/-	supernatant	1350
day 10	FABP4-/-	supernatant	1000
day 10	FABP4-/-	supernatant	700
day 10	FABP4-/-	supernatant	900
day 20	WT	supernatant	14000
day 20	WT	supernatant	20000
day 20	WT	supernatant	10500
day 20	WT	supernatant	18000
day 20	FABP4-/-	supernatant	3500
day 20	FABP4-/-	supernatant	4500
day 20	FABP4-/-	supernatant	6000
day 20	FABP4-/-	supernatant	4000
day 5	WT	supernatant	1750
day 5	WT	supernatant	1200
day 5	WT	supernatant	1050
day 5	WT	supernatant	800
day 5	FABP4-/-	supernatant	300
day 5	FABP4-/-	supernatant	250
day 5	FABP4-/-	supernatant	550
day 5	FABP4-/-	supernatant	250
day 10	WT	supernatant	2150
day 10	WT	supernatant	3150
day 10	WT	supernatant	1950
day 10	WT	supernatant	1650
day 10	FABP4-/-	supernatant	250
day 10	FABP4-/-	supernatant	150
day 10	FABP4-/-	supernatant	100
day 10	FABP4-/-	supernatant	200
day 20	WT	supernatant	16500
day 20	WT	supernatant	10000
day 20	WT	supernatant	13000
day 20	WT	supernatant	11500
day 20	FABP4-/-	supernatant	2000
day 20	FABP4-/-	supernatant	4000
day 20	FABP4-/-	supernatant	2000
day 20	FABP4-/-	supernatant	3000
