# Supplementary material for: FABP4 as a therapeutic host target controlling SARS-CoV-2 infection
Source: EMBO Mol Med. 2025 Jan 22;17(3):414–40. doi: 10.1038/s44321-024-00188-x (PMC11904229; doi:10.1038/s44321-024-00188-x)
Supplement: Supplementary file 11 — Figure EV1-3 Source Data [file 44321_2024_188_MOESM11_ESM.zip › Expanded View 1/EV.1A-B/Cohort 2_FABP4_IL6.xlsx]

## Sheet: Description
	Data description
	Cohort 2_Pateint Cohort [Mar-May 2020]
	Maximum FABP4 and IL-6 concentration per patient (ng/ml)
	Condition: COVID-19 positive patients stratified based on disease severity.

## Sheet: Data
Max.FABP4 (ng/ml)	sex	age	severity	IL-6
28.36	male	74	moderate	11.1
5.0925	male	54	critical	1336.93
32.095	male	60	critical	778.94
32.095	male	NA	critical	103.95
24.85	male	NA	severe	167.06
4.433	male	36	severe	38.67
36.16	male	NA	moderate	17.4
110.975	female	83	critical	54.92
38.3525	female	NA	severe	119.12
3.211	male	NA	severe	220.82
65.475	male	82	critical	12382.2
48.4925	female	NA	critical	2025.58
27.76	female	69	critical	191.31
95.575	female	NA	critical	1078.59
41.2475	female	NA	moderate	25.21
113.625	male	81	critical	8869.79
26.0875	male	75	critical	24939.7
6.78	female	47	moderate	3.82
47.9575	female	56	moderate	12.29
3.226	male	38	moderate	6.87
33.88	female	55	moderate	11.33
7.3725	male	52	critical	660.22
43.425	male	71	critical	110.41
13.655	male	49	critical	765.98
9.27	male	50	severe	58.19
72.325	female	68	moderate	2.32
7.5525	female	NA	moderate	14.28
44.6925	male	NA	severe	2.35
96.5	female	68	critical	38.67
7.45	male	NA	severe	27.57
76.375	male	78	critical	2063.74
10.62	female	NA	moderate	2.44
28.84	female	NA	moderate	2.13
71.35	female	77	severe	74.6
9.9175	female	85	critical	1178.36
28.5625	female	NA	critical	849.49
30.2475	male	82	moderate	12.29
59	female	74	severe	338.85
40.8225	male	60	critical	13.94
72.5	female	72	moderate	16.34
6.718	female	48	severe	48.39
20.36	female	83	moderate	25.21
42.42	female	46	moderate	24.06
2.549	male	56	critical	110.41
26.4825	female	68	moderate	73.07
5.653	female	63	moderate	26.38
39.0775	female	70	severe	110.41
14.79	male	67	severe	101.71
25.195	male	64	critical	108.14
4.779	male	35	severe	19.56
59.125	female	NA	moderate	37.42
3.035	male	51	critical	654.28
2.814	male	53	moderate	16.34
6.829	male	NA	critical	7.52
39.81	male	45	critical	1430.42
190.85	female	91	critical	45.13
10.87	male	78	critical	6293.84
28.9275	male	NA	severe	49.21
30.2	female	NA	critical	239.44
4.64375	female	44	moderate	NA
97.2	male	75	critical	5158.11
5.4425	male	52	moderate	51.91
72.25	male	78	critical	22.89
3.511	male	59	severe	16.86
39.1	female	61	severe	41.89
183.725	male	82	critical	29.11
92.625	female	78	critical	3.39
11.704	male	41	moderate	2.21
14.015	male	67	moderate	14.28
32.655	male	NA	moderate	70.17
3.82875	male	60	critical	388.06
4.933	male	40	moderate	122.32
89.375	female	71	critical	2544.17
154.45	female	76	critical	2038.91
5.993	male	54	severe	19.56
15.465	male	NA	moderate	7.71
15.8475	male	65	severe	25.21
5.42	male	50	moderate	128.81
84.5	male	68	critical	2.24
32.5125	female	59	moderate	94
48.6825	female	56	moderate	11.33
67.35	male	72	critical	19.85
4.665	male	66	moderate	204.58
54.35	female	75	moderate	21.78
18.89	female	NA	moderate	6.06
38.525	female	70	moderate	14.28
20.75	male	52	moderate	5.28
49.27	male	67	critical	1859.5
29.7675	female	NA	moderate	2.35
9.71	male	NA	moderate	111.12
5.809	male	87	moderate	15.3
76.775	male	75	critical	8876.61
42.38	male	71	critical	100.71
25.605	male	64	critical	1707.76
16.31	male	57	moderate	12.29
43.0975	female	86	moderate	89.43
41.5625	female	82	moderate	6.06
46.3825	male	56	critical	672.17
5.9125	male	51	critical	689.9
31.045	male	67	moderate	15.3
54.525	female	43	moderate	139.08
27.645	female	60	moderate	16.34
12.625	male	NA	severe	209.12
40.28	male	65	critical	1626.65
32.2075	male	63	critical	1428.18
33.21	female	18	moderate	4.53
41.6975	female	75	severe	15.31
11.61	male	52	severe	14.28
24.225	male	70	moderate	2.32
26.58	female	66	moderate	16.86
100.525	female	NA	moderate	32.41
10.275	female	63	moderate	22.91
193	male	64	moderate	6.06
64.675	male	NA	moderate	15.31
18.4525	male	82	moderate	11.1
21.47	male	64	moderate	19.56
