# Supplementary material for: FABP4 as a therapeutic host target controlling SARS-CoV-2 infection
Source: EMBO Mol Med. 2025 Jan 22;17(3):414–40. doi: 10.1038/s44321-024-00188-x (PMC11904229; doi:10.1038/s44321-024-00188-x)
Supplement: Supplementary file 11 — Figure EV1-3 Source Data [file 44321_2024_188_MOESM11_ESM.zip › Expanded View 1/EV.1C/CRP levels.xlsx]

## Sheet: Description
	Description
	Cohort 1_Pateint Cohort [Nov20_May21]
	Cohort 2_Pateint Cohort [Mar-May 2020]

## Sheet: Data
CRP (ng/ml)	Severity	Cohort
3.5	mild	cohort 1
7.9	mild	cohort 1
9.6	mild	cohort 1
12.1	mild	cohort 1
0.3	mild	cohort 1
1.5	mild	cohort 1
5.2	mild	cohort 1
1	mild	cohort 1
3.3	mild	cohort 1
4.7	mild	cohort 1
3.4	mild	cohort 1
2.4	mild	cohort 1
0.3	mild	cohort 1
40.6	mild	cohort 1
0.8	mild	cohort 1
13.3	mild	cohort 1
2.2	mild	cohort 1
12.8	mild	cohort 1
18.6	mild	cohort 1
8.1	mild	cohort 1
8.4	mild	cohort 1
3.6	mild	cohort 1
29.6	mild	cohort 1
0.5	mild	cohort 1
1.2	mild	cohort 1
21.2	mild	cohort 1
30.4	mild	cohort 1
4.6	mild	cohort 1
25.1	mild	cohort 1
32.9	mild	cohort 1
34.6	mild	cohort 1
1.1	mild	cohort 1
0.2	mild	cohort 1
5.4	moderate	cohort 1
14.1	moderate	cohort 1
12.2	moderate	cohort 1
30.9	moderate	cohort 1
4.1	moderate	cohort 1
10	moderate	cohort 1
12.8	moderate	cohort 1
171.2	moderate	cohort 1
1.2	moderate	cohort 1
1.5	moderate	cohort 1
3.7	moderate	cohort 1
38.2	moderate	cohort 1
8.3	moderate	cohort 1
25.9	moderate	cohort 1
74.9	moderate	cohort 1
9.6	moderate	cohort 1
112.8	moderate	cohort 1
3.1	moderate	cohort 1
27.5	moderate	cohort 1
7.8	moderate	cohort 1
68.7	moderate	cohort 1
64.3	moderate	cohort 1
0.6	moderate	cohort 1
4.1	moderate	cohort 1
1.4	moderate	cohort 1
8.5	moderate	cohort 1
3.9	moderate	cohort 1
18	moderate	cohort 1
4.8	moderate	cohort 1
0.6	moderate	cohort 1
8.8	moderate	cohort 1
62.2	moderate	cohort 1
9.7	moderate	cohort 1
18.3	moderate	cohort 1
17.1	moderate	cohort 1
2.6	moderate	cohort 1
12.4	moderate	cohort 1
21.9	moderate	cohort 1
121.1	moderate	cohort 1
60	moderate	cohort 1
9.8	moderate	cohort 1
6.5	moderate	cohort 1
1	moderate	cohort 1
105.2	moderate	cohort 1
17.3	moderate	cohort 1
2.3	moderate	cohort 1
4.8	moderate	cohort 1
26.7	moderate	cohort 1
22.9	moderate	cohort 1
22.3	moderate	cohort 1
7	moderate	cohort 1
7.2	moderate	cohort 1
6.9	moderate	cohort 1
131.3	moderate	cohort 1
18	moderate	cohort 1
1.9	moderate	cohort 1
3.2	moderate	cohort 1
28.4	moderate	cohort 1
177.2	moderate	cohort 1
6	moderate	cohort 1
72.2	moderate	cohort 1
144.6	moderate	cohort 1
28.8	moderate	cohort 1
1.3	moderate	cohort 1
10.7	moderate	cohort 1
8.5	moderate	cohort 1
10.9	moderate	cohort 1
51.5	moderate	cohort 1
16	severe	cohort 1
0.9	severe	cohort 1
118	severe	cohort 1
47.8	severe	cohort 1
9.1	severe	cohort 1
8.6	severe	cohort 1
4.5	severe	cohort 1
18.5	severe	cohort 1
43.7	severe	cohort 1
3.8	severe	cohort 1
9.9	severe	cohort 1
61.9	severe	cohort 1
0.4	severe	cohort 1
8.6	severe	cohort 1
6	severe	cohort 1
73.8	severe	cohort 1
0.9	severe	cohort 1
12.2	severe	cohort 1
0.4	severe	cohort 1
0.4	severe	cohort 1
1.5	severe	cohort 1
4.4	severe	cohort 1
13.3	severe	cohort 1
68.7	severe	cohort 1
63.2	severe	cohort 1
10.9	severe	cohort 1
0.4	severe	cohort 1
39.1	severe	cohort 1
5	severe	cohort 1
1.2	severe	cohort 1
1.8	severe	cohort 1
86.6	severe	cohort 1
6	severe	cohort 1
74.3	severe	cohort 1
63.1	severe	cohort 1
8.4	severe	cohort 1
14.7	severe	cohort 1
12.2	severe	cohort 1
148.5	severe	cohort 1
59.1	severe	cohort 1
0.8	severe	cohort 1
1	severe	cohort 1
3.4	severe	cohort 1
11.3	severe	cohort 1
30.8	severe	cohort 1
8.5	severe	cohort 1
2.3	severe	cohort 1
0.6	severe	cohort 1
69.4	severe	cohort 1
8.2	severe	cohort 1
4	severe	cohort 1
13.1	severe	cohort 1
77	severe	cohort 1
58.8	severe	cohort 1
81	severe	cohort 1
13.6	severe	cohort 1
219.8	severe	cohort 1
52.6	severe	cohort 1
6.6	severe	cohort 1
4.2	severe	cohort 1
48.6	severe	cohort 1
88.8	severe	cohort 1
0.7	severe	cohort 1
1.9	severe	cohort 1
22.3	severe	cohort 1
8	severe	cohort 1
12.2	severe	cohort 1
47.5	severe	cohort 1
2.6	severe	cohort 1
0.8	severe	cohort 1
65.5	severe	cohort 1
7.3	severe	cohort 1
1.9	severe	cohort 1
7.9	severe	cohort 1
11.8	severe	cohort 1
24.7	severe	cohort 1
37.8	severe	cohort 1
16.1	severe	cohort 1
0.2	severe	cohort 1
1.2	severe	cohort 1
139.7	severe	cohort 1
1.2	severe	cohort 1
2.8	severe	cohort 1
6.8	severe	cohort 1
18.1	severe	cohort 1
36.3	severe	cohort 1
1.6	severe	cohort 1
0.6	severe	cohort 1
51.7	severe	cohort 1
12	severe	cohort 1
4.2	severe	cohort 1
8.5	severe	cohort 1
15.3	severe	cohort 1
65.3	severe	cohort 1
2.5	severe	cohort 1
0.2	severe	cohort 1
14.2	severe	cohort 1
40.1	severe	cohort 1
62.6	severe	cohort 1
6.1	severe	cohort 1
31.7	severe	cohort 1
3	severe	cohort 1
3	severe	cohort 1
1.3	severe	cohort 1
0.4	severe	cohort 1
10.7	severe	cohort 1
68.3	severe	cohort 1
60.3	severe	cohort 1
46	severe	cohort 1
6.2	severe	cohort 1
30.6	severe	cohort 1
6.9	severe	cohort 1
9.7	severe	cohort 1
12.7	severe	cohort 1
3	severe	cohort 1
33.1	severe	cohort 1
2.9	severe	cohort 1
3.7	severe	cohort 1
93.4	severe	cohort 1
0.8	severe	cohort 1
65.7	severe	cohort 1
2.1	severe	cohort 1
63.2	critical	cohort 1
0.9	critical	cohort 1
0.5	critical	cohort 1
3.5	critical	cohort 1
81.7	critical	cohort 1
51.6	critical	cohort 1
4.9	critical	cohort 1
105.2	critical	cohort 1
1	critical	cohort 1
118.2	critical	cohort 1
205.6	critical	cohort 1
273	critical	cohort 1
1.1	critical	cohort 1
69.7	critical	cohort 1
0.2	critical	cohort 1
0.7	critical	cohort 1
1.7	critical	cohort 1
176.4	critical	cohort 1
0.7	critical	cohort 1
145.9	critical	cohort 1
40.2	critical	cohort 1
37.5	critical	cohort 1
78.6	critical	cohort 1
3.7	critical	cohort 1
43.9	critical	cohort 1
6.3	critical	cohort 1
78.8	critical	cohort 1
0.9	critical	cohort 1
1.8	critical	cohort 1
21.9	critical	cohort 1
44.9	critical	cohort 1
55.6	critical	cohort 1
66.1	critical	cohort 1
0.7	critical	cohort 1
7.1	critical	cohort 1
26.3	critical	cohort 1
0.2	critical	cohort 1
68.9	critical	cohort 1
11.7	critical	cohort 1
94.3	critical	cohort 1
27.9	moderate	cohort 2
40.1	moderate	cohort 2
29.1	moderate	cohort 2
17.2	moderate	cohort 2
56	moderate	cohort 2
103	moderate	cohort 2
22	moderate	cohort 2
113.8	moderate	cohort 2
18.6	moderate	cohort 2
126.2	moderate	cohort 2
8.5	moderate	cohort 2
19.2	moderate	cohort 2
24.5	moderate	cohort 2
9.9	moderate	cohort 2
63.6	moderate	cohort 2
48.6	moderate	cohort 2
76.7	moderate	cohort 2
38.9	moderate	cohort 2
73.6	moderate	cohort 2
57.8	moderate	cohort 2
38	moderate	cohort 2
2.4	moderate	cohort 2
64.2	moderate	cohort 2
44.7	moderate	cohort 2
14.8	moderate	cohort 2
128.5	moderate	cohort 2
19.9	moderate	cohort 2
12.9	moderate	cohort 2
7	moderate	cohort 2
123.5	moderate	cohort 2
21.4	moderate	cohort 2
52.7	moderate	cohort 2
12.8	moderate	cohort 2
1	severe	cohort 2
176.8	severe	cohort 2
102.7	severe	cohort 2
40.1	severe	cohort 2
163.3	severe	cohort 2
59.4	severe	cohort 2
70.8	severe	cohort 2
50.8	severe	cohort 2
79.8	severe	cohort 2
449.6	severe	cohort 2
58.5	severe	cohort 2
2.2	severe	cohort 2
114.3	severe	cohort 2
119.5	severe	cohort 2
100.1	severe	cohort 2
331.2	severe	cohort 2
98.4	critical	cohort 2
180	critical	cohort 2
160.6	critical	cohort 2
193.6	critical	cohort 2
115.5	critical	cohort 2
127.5	critical	cohort 2
172	critical	cohort 2
120.5	critical	cohort 2
381.5	critical	cohort 2
40	critical	cohort 2
55.5	critical	cohort 2
212.4	critical	cohort 2
67.2	critical	cohort 2
292.4	critical	cohort 2
364.5	critical	cohort 2
3.8	critical	cohort 2
63.2	critical	cohort 2
117	critical	cohort 2
146.5	critical	cohort 2
402.6	critical	cohort 2
186.3	critical	cohort 2
291.4	critical	cohort 2
71.5	critical	cohort 2
81	critical	cohort 2
259.2	critical	cohort 2
16.5	critical	cohort 2
234.5	critical	cohort 2
168.3	critical	cohort 2
49.8	critical	cohort 2
184.6	critical	cohort 2
124.4	critical	cohort 2
67.8	critical	cohort 2
333.5	critical	cohort 2
273.3	critical	cohort 2
450.3	critical	cohort 2
74.9	critical	cohort 2
