# Supplementary material for: FABP4 as a therapeutic host target controlling SARS-CoV-2 infection
Source: EMBO Mol Med. 2025 Jan 22;17(3):414–40. doi: 10.1038/s44321-024-00188-x (PMC11904229; doi:10.1038/s44321-024-00188-x)
Supplement: Supplementary file 11 — Figure EV1-3 Source Data [file 44321_2024_188_MOESM11_ESM.zip › Expanded View 1/EV.1D-E/Leukocytes_lymphocytes.xlsx]

## Sheet: Description
	Description
	Cohort 1_Pateint Cohort [Nov20_May21]

## Sheet: Data
Leukocytes (x1000/μl)	lymphocytes (% of WBC)	severity
6.39	21	mild
6.13	35	mild
7.81	37	mild
3.32	40	mild
8.8	38	mild
3.45	26	mild
8.63	24	mild
4.4	43	mild
3.27	35	mild
5.91	34	mild
5.93	44	mild
5.4	35	mild
2.96	40	mild
3.27	22	mild
3.51	32	mild
3.95	51	mild
4.45	37	mild
5.32	24	mild
7.18	34	mild
7.19	33	mild
6.94	21	mild
6.62	23	mild
5.45	33	mild
4.83	34	mild
6.74	34	mild
3.77	46	mild
9.68	13	mild
7.45	19	mild
9.55	24	mild
5.4	25	mild
4.41	22	mild
4.34	44	mild
3.7	18	mild
5.72	41	mild
3.65	40	moderate
3.53	33	moderate
5.19	32	moderate
5	17	moderate
4.25	36	moderate
10.49	13	moderate
3.91	21	moderate
8.49	11	moderate
4.73	36	moderate
4.98	35	moderate
7.81	29	moderate
8.02	26	moderate
6.31	24	moderate
6.55	22	moderate
9.18	20	moderate
3.34	28	moderate
7.88	21	moderate
7.45	13	moderate
8.16	29	moderate
9.03	11	moderate
4.85	34	moderate
8.92	22	moderate
5.74	32	moderate
7	38	moderate
7.8	36	moderate
4.78	35	moderate
3.52	46	moderate
2.77	57	moderate
5.81	40	moderate
1.54	36	moderate
11.34	30	moderate
6.27	41	moderate
30.47*	8	moderate
9.54	28	moderate
13.53	7	moderate
4.01	36	moderate
5.87	31	moderate
5.36	30	moderate
2.64	42	moderate
2.13	16	moderate
5.26	19	moderate
5.3	34	moderate
8.85	21	moderate
10.07	25	moderate
4.71	32	moderate
5.66	25	moderate
4.13	48	moderate
14.08	17	moderate
5.37	19	moderate
8.48	30	moderate
8.73	21	moderate
7.39	21	moderate
5.41	33	moderate
3.07	26	moderate
6.11	21	moderate
9.28	38	moderate
2.66	18	moderate
15.71	24	moderate
3.89	37	moderate
4.23	12	moderate
9.75	12	moderate
4.82	31	moderate
5.26	33	moderate
7.99	9	moderate
6.71	26	moderate
11.07	17	moderate
3.46	42	moderate
5.41	44	moderate
5.32	12	moderate
7.21	13	severe
4.2	22	severe
9.09	8	severe
2.01	23	severe
13.66	14	severe
2.76	14	severe
7.4	19	severe
10.26	12	severe
5.42	22	severe
4.36	40	severe
10.18	14	severe
10.08	8	severe
5.35	38	severe
5.49	29	severe
5.55	28	severe
10.98	16	severe
9.78	20	severe
5.26	25	severe
6.12	17	severe
7.1	59	severe
14.94	10	severe
4.85	30	severe
6.74	17	severe
9.75	6	severe
8.34	9	severe
1.48	41	severe
9.2	16	severe
4.75	9	severe
19.05	10	severe
7.65	22	severe
7.3	28	severe
6.51	7	severe
9.57	24	severe
4.26	20	severe
8.55	11	severe
14.19	5	severe
7.59	14	severe
6.22	28	severe
12.02	12	severe
3.57	14	severe
6.65	7	severe
3.56	26	severe
13.25	6	severe
5.8	22	severe
7.36	29	severe
6.83	21	severe
7.89	25	severe
6.68	12	severe
7.38	12	severe
11.05	9	severe
11.26	6	severe
7.04	23	severe
7.86	18	severe
6.64	13	severe
4.44	16	severe
8.26	17	severe
9.64	9	severe
3.58	36	severe
10.34	9	severe
6.24	25	severe
6.56	10	severe
8.24	6	severe
7.51	15	severe
7.63	9	severe
5.94	22	severe
9.48	8	severe
5.29	14	severe
15.79	10	severe
9.33	20	severe
7.7	26	severe
9.95	32	severe
6.23	36	severe
9.5	7	severe
11.01	16	severe
11.9	20	severe
8.99	12	severe
9.8	22	severe
4.82	28	severe
3.8	25	severe
6.8	16	severe
13.83	12	severe
12.19	23	severe
5.55	41	severe
12.61	10	severe
12.09	14	severe
12.52	18	severe
13.16	11	severe
2.33	37	severe
7.8	19	severe
7.48	31	severe
15.16	5	severe
3.62	15	severe
8.34	12	severe
9.06	13	severe
12.2	33	severe
12.84	12	severe
7.98	15	severe
6.34	16	severe
5.25	29	severe
5.55	31	severe
3.1	30	severe
8.18		severe
7.29	15	severe
15.75	4	severe
16.71	27	severe
14.11	7	severe
5.65	6	severe
3.8	18	severe
3.65	31	severe
3.68	39	severe
10.88	7	severe
9.09	37	severe
14.26	9	severe
10.04	27	severe
7.14	29	severe
14.11	17	severe
6.59	14	severe
8.36	7	severe
7.21	16	severe
4.33	45	severe
15.08	5	severe
8.27	3	severe
7.9	15	severe
13.02	11	critical
16.08	9	critical
4.52	45	critical
2.14	13	critical
20.67	3	critical
10.86	11	critical
7.35	10	critical
3.55	15	critical
7.76	15	critical
9.34	5	critical
0.05	10	critical
6.02	11	critical
6.9	20	critical
5.07	9	critical
12.62	6	critical
22.67	23	critical
8.34	2	critical
23.62	32	critical
7.44	2	critical
13.44	9	critical
2.7	2	critical
19.43	3	critical
27.6	10	critical
8.87	7	critical
8.87	8	critical
3.86	9	critical
21.85	4	critical
18.14	8	critical
12.56	83	critical
63.64*	14	critical
10.48	24	critical
8.4	15	critical
3.82	18	critical
7.76	9	critical
21.91	6	critical
11.23	27	critical
18.1	9	critical
10.14	13	critical
8.67	16	critical
7.11		critical
