# Supplementary material for: FABP4 as a therapeutic host target controlling SARS-CoV-2 infection
Source: EMBO Mol Med. 2025 Jan 22;17(3):414–40. doi: 10.1038/s44321-024-00188-x (PMC11904229; doi:10.1038/s44321-024-00188-x)
Supplement: Supplementary file 11 — Figure EV1-3 Source Data [file 44321_2024_188_MOESM11_ESM.zip › Expanded View 1/EV.1F-G/Cohort 2_comorbidity.xlsx]

## Sheet: Description
	Description
	Cohort 2_Pateint Cohort [Mar-May 2020]
	Comorbidities
	hypertension
	coronary artery disease
	obesity
	diabetes
	COPD (chronic obstructive pulmonary disease)
	Asthma
	Chronic kidney failure
	Active hematological malignancy
	Active sold cancer
	Remission Solid Cancer
	Lung Cancer
	Solid organ transplant
	Autoimmune disease
	Immunosuppressive treatment.

## Sheet: Data
Max.FABP4 (ng/ml)	sex	age	severity	Comorbidities
28.36	male	74	moderate	yes
5.0925	male	54	critical	no
32.095	male	60	critical	no
32.095	male	NA	critical	NA
24.85	male	NA	severe	NA
4.433	male	36	severe	no
36.16	male	NA	moderate	NA
110.975	female	83	critical	yes
38.3525	female	NA	severe	no
3.211	male	NA	severe	NA
65.475	male	82	critical	yes
48.4925	female	NA	critical	NA
27.76	female	69	critical	yes
95.575	female	NA	critical	NA
41.2475	female	NA	moderate	NA
113.625	male	81	critical	yes
26.0875	male	75	critical	yes
6.78	female	47	moderate	no
47.9575	female	56	moderate	yes
3.226	male	38	moderate	no
33.88	female	55	moderate	yes
7.3725	male	52	critical	no
43.425	male	71	critical	yes
13.655	male	49	critical	no
9.27	male	50	severe	no
72.325	female	68	moderate	yes
7.5525	female	NA	moderate	NA
44.6925	male	NA	severe	NA
96.5	female	68	critical	yes
7.45	male	NA	severe	NA
76.375	male	78	critical	yes
10.62	female	NA	moderate	NA
28.84	female	NA	moderate	NA
71.35	female	77	severe	yes
9.9175	female	85	critical	yes
28.5625	female	NA	critical	NA
30.2475	male	82	moderate	yes
59	female	74	severe	yes
40.8225	male	60	critical	no
72.5	female	72	moderate	yes
6.718	female	48	severe	no
20.36	female	83	moderate	yes
42.42	female	46	moderate	yes
2.549	male	56	critical	no
26.4825	female	68	moderate	no
5.653	female	63	moderate	yes
39.0775	female	70	severe	yes
14.79	male	67	severe	no
25.195	male	64	critical	no
4.779	male	35	severe	no
59.125	female	NA	moderate	NA
3.035	male	51	critical	no
2.814	male	53	moderate	no
6.829	male	NA	critical	NA
39.81	male	45	critical	no
190.85	female	91	critical	yes
10.87	male	78	critical	yes
28.9275	male	NA	severe	NA
30.2	female	NA	critical	NA
4.64375	female	44	moderate	no
97.2	male	75	critical	yes
5.4425	male	52	moderate	no
72.25	male	78	critical	yes
3.511	male	59	severe	no
39.1	female	61	severe	yes
183.725	male	82	critical	yes
92.625	female	78	critical	yes
11.704	male	41	moderate	no
14.015	male	67	moderate	no
32.655	male	NA	moderate	NA
3.82875	male	60	critical	yes
4.933	male	40	moderate	no
89.375	female	71	critical	yes
154.45	female	76	critical	yes
5.993	male	54	severe	yes
15.465	male	NA	moderate	NA
15.8475	male	65	severe	yes
5.42	male	50	moderate	no
84.5	male	68	critical	yes
32.5125	female	59	moderate	yes
48.6825	female	56	moderate	yes
67.35	male	72	critical	yes
4.665	male	66	moderate	yes
54.35	female	75	moderate	yes
18.89	female	NA	moderate	NA
38.525	female	70	moderate	yes
20.75	male	52	moderate	no
49.27	male	67	critical	yes
29.7675	female	NA	moderate	NA
9.71	male	NA	moderate	NA
5.809	male	87	moderate	yes
76.775	male	75	critical	yes
42.38	male	71	critical	yes
25.605	male	64	critical	yes
16.31	male	57	moderate	yes
43.0975	female	86	moderate	yes
41.5625	female	82	moderate	yes
46.3825	male	56	critical	yes
5.9125	male	51	critical	no
31.045	male	67	moderate	yes
54.525	female	43	moderate	no
27.645	female	60	moderate	yes
12.625	male	NA	severe	NA
40.28	male	65	critical	no
32.2075	male	63	critical	yes
33.21	female	18	moderate	yes
41.6975	female	75	severe	yes
11.61	male	52	severe	no
24.225	male	70	moderate	yes
26.58	female	66	moderate	yes
100.525	female	NA	moderate	NA
10.275	female	63	moderate	no
193	male	64	moderate	yes
64.675	male	NA	moderate	NA
18.4525	male	82	moderate	yes
21.47	male	64	moderate	no
