# Supplementary material for: FABP4 as a therapeutic host target controlling SARS-CoV-2 infection
Source: EMBO Mol Med. 2025 Jan 22;17(3):414–40. doi: 10.1038/s44321-024-00188-x (PMC11904229; doi:10.1038/s44321-024-00188-x)
Supplement: Supplementary file 11 — Figure EV1-3 Source Data [file 44321_2024_188_MOESM11_ESM.zip › Expanded View 1/EV.1H/FABP4 conc_BMI.xlsx]

## Sheet: Description
	Description
	Cohort 1_Pateint Cohort [Nov20_May21]
	Cohort 2_Pateint Cohort [Mar-May 2020]

## Sheet: Data
FABP4 (ng/ml)	condition	BMI	Cohort
32.409	Severe	29.7	cohort 1
50.8665	Severe	22.6	cohort 1
23.7435	Severe	24.7	cohort 1
10.8319	Severe	24.4	cohort 1
12.7383	Severe	28	cohort 1
48.9601	Severe	27.8	cohort 1
10.052	Severe	28.1	cohort 1
15.8579	Severe	30.7	cohort 1
8.49219	Severe	29.2	cohort 1
38.8214	Severe	24.8	cohort 1
32.8422	Severe	31.2	cohort 1
50.4332	Severe	38.5	cohort 1
14.3847	Severe	29.1	cohort 1
13.7781	Severe	26.8	cohort 1
14.4714	Severe	22.9	cohort 1
7.45233	Severe	23.5	cohort 1
10.1386	Severe	26.9	cohort 1
31.4558	Severe	28.7	cohort 1
17.591	Severe	26.6	cohort 1
31.0041	Severe	28.1	cohort 1
75.5831	Severe	20.1	cohort 1
30.9204	Severe	23.8	cohort 1
38.6295	Severe	35.3	cohort 1
19.2729	Severe	39.4	cohort 1
75.4155	Severe	27.7	cohort 1
33.0152	Severe	35.5	cohort 1
57.4834	Severe	26.5	cohort 1
18.1835	Severe	26.3	cohort 1
15.0831	Severe	26.3	cohort 1
50.277	Severe	25.1	cohort 1
9.80401	Severe	24.9	cohort 1
32.2611	Severe	34.6	cohort 1
13.072	Severe	28.8	cohort 1
11.6475	Severe	24.5	cohort 1
33.3504	Severe	29.4	cohort 1
16.0886	Severe	20.3	cohort 1
9.04986	Severe		cohort 1
14.9993	Severe		cohort 1
23.6604	Severe	28.9	cohort 1
51.9116	Severe	30.7	cohort 1
34.696	Severe	30.4	cohort 1
31.9592	Severe	24.9	cohort 1
18.9813	Severe	28.7	cohort 1
13.7725	Severe	25.2	cohort 1
20.2173	Severe	37.7	cohort 1
35.4023	Severe	27.9	cohort 1
21.4533	Severe	25.1	cohort 1
19.2461	Severe	27.8	cohort 1
16.5976	Severe	23.2	cohort 1
13.5076	Severe	27.1	cohort 1
27.6332	Severe	27	cohort 1
14.4787	Severe	25.6	cohort 1
48.645	Severe	27.7	cohort 1
25.6909	Severe	27.3	cohort 1
24.0135	Severe	32.3	cohort 1
30.37	Severe	28.3	cohort 1
17.7453	Severe	25.7	cohort 1
38.8454	Severe	18.1	cohort 1
11.6536	Severe	26.1	cohort 1
15.803	Severe	25.1	cohort 1
44.4956	Severe	24.2	cohort 1
10.3293	Severe	32	cohort 1
27.5449	Severe	27.8	cohort 1
17.3921	Severe	32.4	cohort 1
9.61191	Severe	20.2	cohort 1
20.5207	Severe	28.7	cohort 1
45.771	Severe	26	cohort 1
23.4958	Severe	22.5	cohort 1
35.6956	Severe	27.9	cohort 1
26.6488	Severe	27.4	cohort 1
48.8725	Severe	3.63	cohort 1
16.9136	Severe	22.9	cohort 1
19.962	Severe	31.2	cohort 1
6.72142	Severe	27.4	cohort 1
5.85414	Severe	22.6	cohort 1
43.3641	Severe	34.43	cohort 1
34.9137	Severe	36.92	cohort 1
13.1204	Severe	23.15	cohort 1
12.2309	Severe	25.47	cohort 1
35.9144	Severe	27.75	cohort 1
34.3577	Severe	38.87	cohort 1
34.9137	Severe	44.64	cohort 1
26.4632	Severe	24	cohort 1
12.2309	Severe	24.83	cohort 1
26.4632	Severe	26.71	cohort 1
23.4611	Severe	25.88	cohort 1
21.0149	Severe	24.22	cohort 1
15.4554	Severe	29.49	cohort 1
29.4654	Severe	24.56	cohort 1
8.67282	Severe	26.48	cohort 1
21.5709	Severe	33.34	cohort 1
19.1292	Severe	28	cohort 1
15.3239	Severe	27.34	cohort 1
22.9344	Severe	29.92	cohort 1
27.5625	Severe	33.98	cohort 1
12.9585	Severe	25.46	cohort 1
10.3873	Severe	27.62	cohort 1
15.2211	Severe	26.29	cohort 1
8.56439	Severe	29.55	cohort 1
26.1226	Severe	46.22	cohort 1
18.8206	Severe	25.56	cohort 1
9.46174	Severe	24.83	cohort 1
13.3006	Severe	48.49	cohort 1
11.2789	Severe	20.42	cohort 1
23.0899	Severe	28.83	cohort 1
18.9401	Severe	26.22	cohort 1
11.811	Severe	27.55	cohort 1
59.2676	Severe	40.4	cohort 1
13.5134	Severe	28.34	cohort 1
14.6839	Severe	23.67	cohort 1
41.498	Severe	29.81	cohort 1
27.3461	Severe	27.91	cohort 1
10.0021	Severe	27.47	cohort 1
10.8566	Severe	33.78	cohort 1
4.22799	Severe	18.29	cohort 1
12.666	Severe	29.26	cohort 1
27.5292	Severe	24.27	cohort 1
5.85414	Severe	27.13	cohort 1
11.632	Severe	21.71	cohort 1
6.39619	Severe	29.05	cohort 1
4.78207	Severe	27.1	cohort 1
22.0211	Severe	27.46	cohort 1
34.3482	Severe	33.69	cohort 1
12.2074	Severe	36.61	cohort 1
31.8349	Severe	41.07	cohort 1
10.2925	Severe	26.17	cohort 1
11.0106	Severe	23.77	cohort 1
49.4278	Severe	34.6	cohort 1
26.0902	Severe	29.48	cohort 1
12.0877	Severe	23.62	cohort 1
42.0077	Severe	28.21	cohort 1
45.9571	Severe	27.7	cohort 1
8.49728	Severe	30.4	cohort 1
31.7622	Critical	25.2	cohort 1
14.4941	Critical	38.7	cohort 1
67.0545	Critical	39.7	cohort 1
62.2486	Critical	33.6	cohort 1
72.7679	Critical	28.4	cohort 1
48.6698	Critical	27.7	cohort 1
40.431	Critical	32	cohort 1
29.9922	Critical	34.2	cohort 1
41.2515	Critical	27.2	cohort 1
46.2292	Critical	24.6	cohort 1
17.5624	Critical	37.4	cohort 1
97.5975	Critical	25.7	cohort 1
25.3253	Critical	26.6	cohort 1
50.3691	Critical	23.5	cohort 1
8.3083	Critical	25.9	cohort 1
8.7087	Critical	25.86	cohort 1
24.024	Critical	26.8	cohort 1
48.2482	Critical	21.6	cohort 1
41.8463	Critical	42.2	cohort 1
51.7116	Critical	39.2	cohort 1
22.3223	Critical	24.2	cohort 1
10.4519	Critical	25.8	cohort 1
66.4916	Critical	21.8	cohort 1
17.8457	Critical		cohort 1
13.7681	Critical	26.6	cohort 1
14.6912	Critical	22.5	cohort 1
6.61301	Critical	27.7	cohort 1
10.2294	Critical	24.8	cohort 1
180.15	Critical	33.8	cohort 1
10.8196	Critical	21.9	cohort 1
41.2024	Critical	27.8	cohort 1
40.8295	Critical	27.77	cohort 1
34.8645	Critical	28.55	cohort 1
16.2495	Critical	20.85	cohort 1
39.9039	Critical	33.6	cohort 1
57.3523	Critical	28.12	cohort 1
17.7696	Critical	28.65	cohort 1
13.3122	Critical	29.37	cohort 1
76.3838	Critical	33.77	cohort 1
19.516	Critical	29.9	cohort 1
37.6103	Critical	21.87	cohort 1
14.8403	Critical	33.95	cohort 1
5.0925	critical	28	cohort 2
32.095	critical	26.3	cohort 2
32.095	critical	NA	cohort 2
24.85	severe	27	cohort 2
4.433	severe	26	cohort 2
110.975	critical	31.6	cohort 2
38.3525	severe	22.3	cohort 2
3.211	severe	27	cohort 2
65.475	critical	25.4	cohort 2
48.4925	critical	NA	cohort 2
27.76	critical	25	cohort 2
95.575	critical	36.4	cohort 2
113.625	critical	35.6	cohort 2
26.0875	critical	23.9	cohort 2
7.3725	critical	26	cohort 2
43.425	critical	NA	cohort 2
13.655	critical	24.4	cohort 2
9.27	severe	28.3	cohort 2
44.6925	severe	27.2	cohort 2
96.5	critical	34.1	cohort 2
7.45	severe	32	cohort 2
76.375	critical	30.1	cohort 2
71.35	severe	NA	cohort 2
9.9175	critical	28	cohort 2
28.5625	critical	NA	cohort 2
59	severe	44	cohort 2
40.8225	critical	31	cohort 2
6.718	severe	NA	cohort 2
2.549	critical	25.5	cohort 2
39.0775	severe	28.2	cohort 2
14.79	severe	26	cohort 2
25.195	critical	28	cohort 2
4.779	severe	22	cohort 2
3.035	critical	29.3	cohort 2
6.829	critical	NA	cohort 2
39.81	critical	37.2	cohort 2
190.85	critical	22.1	cohort 2
10.87	critical	27	cohort 2
28.9275	severe	NA	cohort 2
30.2	critical	NA	cohort 2
97.2	critical	28.7	cohort 2
72.25	critical	19.6	cohort 2
3.511	severe	24	cohort 2
39.1	severe	35	cohort 2
183.725	critical	35	cohort 2
92.625	critical	38.3	cohort 2
3.82875	critical	24.2	cohort 2
89.375	critical	26.7	cohort 2
154.45	critical	52.1	cohort 2
5.993	severe	24.2	cohort 2
15.8475	severe	26.6	cohort 2
84.5	critical	39	cohort 2
67.35	critical	35	cohort 2
49.27	critical	29.6	cohort 2
76.775	critical	39.8	cohort 2
42.38	critical	27	cohort 2
25.605	critical	26	cohort 2
46.3825	critical	22	cohort 2
5.9125	critical	24.9	cohort 2
12.625	severe	24.2	cohort 2
40.28	critical	28.4	cohort 2
32.2075	critical	24.7	cohort 2
41.6975	severe	29.1	cohort 2
11.61	severe	27.8	cohort 2
