# Supplementary material for: FABP4 as a therapeutic host target controlling SARS-CoV-2 infection
Source: EMBO Mol Med. 2025 Jan 22;17(3):414–40. doi: 10.1038/s44321-024-00188-x (PMC11904229; doi:10.1038/s44321-024-00188-x)
Supplement: Supplementary file 11 — Figure EV1-3 Source Data [file 44321_2024_188_MOESM11_ESM.zip › Expanded View 1/EV.1I/Cardiometabolic disease.xlsx]

## Sheet: Description
	Description
	Cohort 1_Pateint Cohort [Nov20_May21]
	Cohort 2_Pateint Cohort [Mar-May 2020]

## Sheet: Data
FABP4 (ng/ml)	cardiometabolic disease	cohort
32.409	no	cohort 1
12.7383	no	cohort 1
10.052	no	cohort 1
15.8579	no	cohort 1
8.49219	no	cohort 1
32.8422	no	cohort 1
14.3847	no	cohort 1
13.7781	no	cohort 1
7.45233	no	cohort 1
10.1386	no	cohort 1
30.9204	no	cohort 1
38.6295	no	cohort 1
75.4155	no	cohort 1
18.1835	no	cohort 1
9.80401	no	cohort 1
13.072	no	cohort 1
11.6475	no	cohort 1
33.3504	no	cohort 1
9.04986	no	cohort 1
14.9993	no	cohort 1
23.6604	no	cohort 1
34.696	no	cohort 1
13.7725	no	cohort 1
21.4533	no	cohort 1
16.5976	no	cohort 1
13.5076	no	cohort 1
25.6909	no	cohort 1
17.7453	no	cohort 1
15.803	no	cohort 1
44.4956	no	cohort 1
17.3921	no	cohort 1
9.61191	no	cohort 1
20.5207	no	cohort 1
45.771	no	cohort 1
23.4958	no	cohort 1
14.4941	no	cohort 1
48.6698	no	cohort 1
40.431	no	cohort 1
17.5624	no	cohort 1
8.3083	no	cohort 1
22.3223	no	cohort 1
13.7681	no	cohort 1
6.61301	no	cohort 1
35.6956	no	cohort 1
26.6488	no	cohort 1
41.2024	no	cohort 1
19.962	no	cohort 1
6.72142	no	cohort 1
34.9137	no	cohort 1
13.1204	no	cohort 1
12.2309	no	cohort 1
26.4632	no	cohort 1
12.2309	no	cohort 1
23.4611	no	cohort 1
8.67282	no	cohort 1
21.5709	no	cohort 1
40.8295	no	cohort 1
19.1292	no	cohort 1
34.8645	no	cohort 1
15.3239	no	cohort 1
16.2495	no	cohort 1
22.9344	no	cohort 1
27.5625	no	cohort 1
12.9585	no	cohort 1
10.3873	no	cohort 1
15.2211	no	cohort 1
8.56439	no	cohort 1
18.8206	no	cohort 1
9.46174	no	cohort 1
57.3523	no	cohort 1
23.0899	no	cohort 1
18.9401	no	cohort 1
13.5134	no	cohort 1
14.6839	no	cohort 1
10.0021	no	cohort 1
17.7696	no	cohort 1
10.8566	no	cohort 1
4.22799	no	cohort 1
13.3122	no	cohort 1
19.516	no	cohort 1
5.85414	no	cohort 1
11.632	no	cohort 1
6.39619	no	cohort 1
14.8403	no	cohort 1
22.0211	no	cohort 1
31.8349	no	cohort 1
10.2925	no	cohort 1
11.0106	no	cohort 1
49.4278	no	cohort 1
26.0902	no	cohort 1
12.0877	no	cohort 1
42.0077	no	cohort 1
50.8665	yes	cohort 2
23.7435	yes	cohort 2
10.8319	yes	cohort 2
48.9601	yes	cohort 2
38.8214	yes	cohort 2
50.4332	yes	cohort 2
14.4714	yes	cohort 2
31.4558	yes	cohort 2
17.591	yes	cohort 2
31.0041	yes	cohort 2
75.5831	yes	cohort 2
19.2728	yes	cohort 2
33.0152	yes	cohort 2
57.4834	yes	cohort 2
15.0831	yes	cohort 2
50.277	yes	cohort 2
32.2611	yes	cohort 2
16.0886	yes	cohort 2
51.9116	yes	cohort 2
31.9592	yes	cohort 2
18.9813	yes	cohort 2
20.2173	yes	cohort 2
35.4023	yes	cohort 2
19.2461	yes	cohort 2
27.6332	yes	cohort 2
14.4787	yes	cohort 2
48.645	yes	cohort 2
24.0135	yes	cohort 2
30.37	yes	cohort 2
38.8454	yes	cohort 2
11.6536	yes	cohort 2
10.3293	yes	cohort 2
27.5449	yes	cohort 2
31.7622	yes	cohort 2
67.0545	yes	cohort 2
62.2486	yes	cohort 2
72.7679	yes	cohort 2
29.9922	yes	cohort 2
41.2515	yes	cohort 2
46.2292	yes	cohort 2
97.5975	yes	cohort 2
25.3253	yes	cohort 2
50.3691	yes	cohort 2
8.7087	yes	cohort 2
24.024	yes	cohort 2
48.2482	yes	cohort 2
41.8463	yes	cohort 2
51.7116	yes	cohort 2
10.4519	yes	cohort 2
66.4916	yes	cohort 2
17.8457	yes	cohort 2
14.6912	yes	cohort 2
10.2294	yes	cohort 2
180.15	yes	cohort 2
10.8196	yes	cohort 2
48.8725	yes	cohort 2
16.9136	yes	cohort 2
5.85414	yes	cohort 2
43.3641	yes	cohort 2
35.9144	yes	cohort 2
34.3577	yes	cohort 2
34.9137	yes	cohort 2
26.4632	yes	cohort 2
21.0149	yes	cohort 2
15.4554	yes	cohort 2
29.4654	yes	cohort 2
39.9039	yes	cohort 2
26.1226	yes	cohort 2
13.3006	yes	cohort 2
11.2789	yes	cohort 2
11.811	yes	cohort 2
59.2676	yes	cohort 2
41.498	yes	cohort 2
27.3461	yes	cohort 2
12.666	yes	cohort 2
27.5292	yes	cohort 2
76.3838	yes	cohort 2
37.6103	yes	cohort 2
4.78207	yes	cohort 2
34.3482	yes	cohort 2
12.2074	yes	cohort 2
45.9571	yes	cohort 2
8.49728	yes	cohort 2
5.0925	no	cohort 1
32.095	no	cohort 1
32.095	no	cohort 1
24.85	no	cohort 1
4.433	no	cohort 1
38.3525	no	cohort 1
3.211	no	cohort 1
48.4925	no	cohort 1
95.575	no	cohort 1
7.3725	no	cohort 1
13.655	no	cohort 1
9.27	no	cohort 1
44.6925	no	cohort 1
7.45	no	cohort 1
9.9175	no	cohort 1
28.5625	no	cohort 1
40.8225	no	cohort 1
6.718	no	cohort 1
2.549	no	cohort 1
14.79	no	cohort 1
25.195	no	cohort 1
4.779	no	cohort 1
3.035	no	cohort 1
6.829	no	cohort 1
39.81	no	cohort 1
28.9275	no	cohort 1
30.2	no	cohort 1
3.511	no	cohort 1
25.605	no	cohort 1
5.9125	no	cohort 1
12.625	no	cohort 1
40.28	no	cohort 1
11.61	no	cohort 1
110.975	yes	cohort 2
65.475	yes	cohort 2
27.76	yes	cohort 2
113.625	yes	cohort 2
26.0875	yes	cohort 2
43.425	yes	cohort 2
96.5	yes	cohort 2
76.375	yes	cohort 2
71.35	yes	cohort 2
59	yes	cohort 2
39.0775	yes	cohort 2
190.85	yes	cohort 2
10.87	yes	cohort 2
97.2	yes	cohort 2
72.25	yes	cohort 2
39.1	yes	cohort 2
183.725	yes	cohort 2
92.625	yes	cohort 2
3.82875	yes	cohort 2
89.375	yes	cohort 2
154.45	yes	cohort 2
5.993	yes	cohort 2
15.8475	yes	cohort 2
84.5	yes	cohort 2
67.35	yes	cohort 2
49.27	yes	cohort 2
76.775	yes	cohort 2
42.38	yes	cohort 2
46.3825	yes	cohort 2
32.2075	yes	cohort 2
41.6975	yes	cohort 2
