# Supplementary material for: FABP4 as a therapeutic host target controlling SARS-CoV-2 infection
Source: EMBO Mol Med. 2025 Jan 22;17(3):414–40. doi: 10.1038/s44321-024-00188-x (PMC11904229; doi:10.1038/s44321-024-00188-x)
Supplement: Supplementary file 11 — Figure EV1-3 Source Data [file 44321_2024_188_MOESM11_ESM.zip › Expanded View 2/EV.2A-B/Relative expression_MOI0.1.xlsx]

## Sheet: Description
	Data description:
	Relative expression of SARS-CoV2 nucleocapsid and ORF1ab normalized to beta-actin.
	Infected hTERT pre-adipocytes and differentiated adipocytes (18-20days post differentiation).
	MOI=0.1

## Sheet: Data
Sample information			relative expression
Cell type	infection	timepoint	nucleocapsid	ORF1ab
pre-adipocyte (hTERT)	uninfected	N/A	11.3974	0.721529
pre-adipocyte (hTERT)	uninfected	N/A	0.0813413	0.622063
pre-adipocyte (hTERT)	uninfected	N/A	0.306838	1.03494
pre-adipocyte (hTERT)	uninfected	N/A	3.5154	2.15276
pre-adipocyte (hTERT)	uninfected	N/A	0.25531	1.54955
pre-adipocyte (hTERT)	uninfected	N/A	0.220859	1.68903
pre-adipocyte (hTERT)	uninfected	N/A	0.169307	1.29479
pre-adipocyte (hTERT)	uninfected	N/A	0.154816	1.18397
pre-adipocyte (hTERT)	MOI = 0.1	24 hpi	6253.72	3594.31
pre-adipocyte (hTERT)	MOI = 0.1	24 hpi	6214.49	5596.93
pre-adipocyte (hTERT)	MOI = 0.1	24 hpi	10522.9	5439.43
pre-adipocyte (hTERT)	MOI = 0.1	24 hpi	9708.37	3938.73
pre-adipocyte (hTERT)	MOI = 0.1	24 hpi	7277.24	4162.31
pre-adipocyte (hTERT)	MOI = 0.1	24 hpi	5326	3779.88
pre-adipocyte (hTERT)	MOI = 0.1	24 hpi	6483.1	4152.71
pre-adipocyte (hTERT)	MOI = 0.1	24 hpi	6323.17	4473.09
pre-adipocyte (hTERT)	uninfected	N/A	14.3218	12.7431
pre-adipocyte (hTERT)	uninfected	N/A	5.59534	2.62757
pre-adipocyte (hTERT)	uninfected	N/A	12.1193	4.01871
pre-adipocyte (hTERT)	uninfected	N/A	2.00369	2.2574
pre-adipocyte (hTERT)	uninfected	N/A	1.52215	1.00851
pre-adipocyte (hTERT)	uninfected	N/A	0.776285	1.40913
pre-adipocyte (hTERT)	uninfected	N/A	0.471366	1.47657
pre-adipocyte (hTERT)	MOI = 0.1	48 hpi	6604.47	4050.06
pre-adipocyte (hTERT)	MOI = 0.1	48 hpi	8971.55	7204.3
pre-adipocyte (hTERT)	MOI = 0.1	48 hpi	9051.57	4955.97
pre-adipocyte (hTERT)	MOI = 0.1	48 hpi	10834.2	5464.24
pre-adipocyte (hTERT)	MOI = 0.1	48 hpi	5673.06	4096.85
pre-adipocyte (hTERT)	MOI = 0.1	48 hpi	4922.08	3122.79
pre-adipocyte (hTERT)	MOI = 0.1	48 hpi	4393.64	2347.41
pre-adipocyte (hTERT)	MOI = 0.1	48 hpi	6964.07	4252.75
differentiated adipocyes (hTERT)	uninfected	N/A	0.696515	1.01669
differentiated adipocyes (hTERT)	uninfected	N/A	629.466	114.295
differentiated adipocyes (hTERT)	uninfected	N/A	1.09453	0.239649
differentiated adipocyes (hTERT)	uninfected	N/A	18.3412	33.251
differentiated adipocyes (hTERT)	uninfected	N/A	0.600733	0.682215
differentiated adipocyes (hTERT)	uninfected	N/A	0.324482	0.0971927
differentiated adipocyes (hTERT)	uninfected	N/A	0.882785	0.12562
differentiated adipocyes (hTERT)	uninfected	N/A	0.415613	14.819
differentiated adipocyes (hTERT)	MOI = 0.1	24 hpi	179675	352288
differentiated adipocyes (hTERT)	MOI = 0.1	24 hpi	124657	363690
differentiated adipocyes (hTERT)	MOI = 0.1	24 hpi	119687	367742
differentiated adipocyes (hTERT)	MOI = 0.1	24 hpi	140486	423885
differentiated adipocyes (hTERT)	MOI = 0.1	24 hpi	33694.9	89551.3
differentiated adipocyes (hTERT)	MOI = 0.1	24 hpi	46273.4	127160
differentiated adipocyes (hTERT)	MOI = 0.1	24 hpi	43272.7	147208
differentiated adipocyes (hTERT)	MOI = 0.1	24 hpi	155208	471994
differentiated adipocyes (hTERT)	uninfected	NA	6.23722	2.54005
differentiated adipocyes (hTERT)	uninfected	NA	10.1624	0.759211
differentiated adipocyes (hTERT)	uninfected	NA	10.5993	2.07509
differentiated adipocyes (hTERT)	uninfected	NA	7.63003	2.22267
differentiated adipocyes (hTERT)	uninfected	NA	7.396	7.26005
differentiated adipocyes (hTERT)	uninfected	NA	3.45718	737.597
differentiated adipocyes (hTERT)	uninfected	NA	2.66799	8.80653
differentiated adipocyes (hTERT)	uninfected	NA	2.77171	37.1567
differentiated adipocyes (hTERT)	MOI = 0.1	48 hpi	286264	445707
differentiated adipocyes (hTERT)	MOI = 0.1	48 hpi	190628	212175
differentiated adipocyes (hTERT)	MOI = 0.1	48 hpi	307773	397230
differentiated adipocyes (hTERT)	MOI = 0.1	48 hpi	211025	503861
differentiated adipocyes (hTERT)	MOI = 0.1	48 hpi	171257	366162
differentiated adipocyes (hTERT)	MOI = 0.1	48 hpi	163158	372134
differentiated adipocyes (hTERT)	MOI = 0.1	48 hpi	189912	604375
differentiated adipocyes (hTERT)	MOI = 0.1	48 hpi	111978	321814
