# Supplementary material for: FABP4 as a therapeutic host target controlling SARS-CoV-2 infection
Source: EMBO Mol Med. 2025 Jan 22;17(3):414–40. doi: 10.1038/s44321-024-00188-x (PMC11904229; doi:10.1038/s44321-024-00188-x)
Supplement: Supplementary file 11 — Figure EV1-3 Source Data [file 44321_2024_188_MOESM11_ESM.zip › Expanded View 2/EV.2C/Viral titer.xlsx]

## Sheet: Description
	Data description:
	Infected hTERT pre-adipocytes and differentiated adipocytes (18-20days post differentiation).
	Viral titer measured by plauqe assay
	MOI = 0.1

## Sheet: Data
Cell type	infection	timepoint	PFU/ml
pre-adipocyte (hTERT)	MOI = 0.1	24 hpi	15
pre-adipocyte (hTERT)	MOI = 0.1	24 hpi	20
pre-adipocyte (hTERT)	MOI = 0.1	24 hpi	5
pre-adipocyte (hTERT)	MOI = 0.1	24 hpi	20
pre-adipocyte (hTERT)	MOI = 0.1	24 hpi	30
pre-adipocyte (hTERT)	MOI = 0.1	24 hpi	40
pre-adipocyte (hTERT)	MOI = 0.1	24 hpi	55
pre-adipocyte (hTERT)	MOI = 0.1	24 hpi	60
pre-adipocyte (hTERT)	MOI = 0.1	48 hpi	5
pre-adipocyte (hTERT)	MOI = 0.1	48 hpi	ND
pre-adipocyte (hTERT)	MOI = 0.1	48 hpi	ND
pre-adipocyte (hTERT)	MOI = 0.1	48 hpi	ND
pre-adipocyte (hTERT)	MOI = 0.1	48 hpi	10
pre-adipocyte (hTERT)	MOI = 0.1	48 hpi	ND
pre-adipocyte (hTERT)	MOI = 0.1	48 hpi	5
pre-adipocyte (hTERT)	MOI = 0.1	48 hpi	145
differentiated adipocyes (hTERT)	MOI = 0.1	24 hpi	3600
differentiated adipocyes (hTERT)	MOI = 0.1	24 hpi	4650
differentiated adipocyes (hTERT)	MOI = 0.1	24 hpi	3850
differentiated adipocyes (hTERT)	MOI = 0.1	24 hpi	2310
differentiated adipocyes (hTERT)	MOI = 0.1	24 hpi	7550
differentiated adipocyes (hTERT)	MOI = 0.1	24 hpi	3000
differentiated adipocyes (hTERT)	MOI = 0.1	24 hpi	6650
differentiated adipocyes (hTERT)	MOI = 0.1	48 hpi	10200
differentiated adipocyes (hTERT)	MOI = 0.1	48 hpi	6850
differentiated adipocyes (hTERT)	MOI = 0.1	48 hpi	6950
differentiated adipocyes (hTERT)	MOI = 0.1	48 hpi	17100
differentiated adipocyes (hTERT)	MOI = 0.1	48 hpi	19100
differentiated adipocyes (hTERT)	MOI = 0.1	48 hpi	20300
