# Supplementary material for: FABP4 as a therapeutic host target controlling SARS-CoV-2 infection
Source: EMBO Mol Med. 2025 Jan 22;17(3):414–40. doi: 10.1038/s44321-024-00188-x (PMC11904229; doi:10.1038/s44321-024-00188-x)
Supplement: Supplementary file 11 — Figure EV1-3 Source Data [file 44321_2024_188_MOESM11_ESM.zip › Expanded View 2/EV.2D/IL6 concentration_MOI0.1.xlsx]

## Sheet: Description
	Description
	IL6 concentration (pg/ml)
	measured by ELISA
	supernatant of hTERT differentiated adipocytes
	SARS-CoV2 infection MOI=0.1

## Sheet: Data
cell type	infection	timepoint	IL6 pg/ml
differentiated adipocytes (hTERT)	uninfected	24 hpi	28.985
differentiated adipocytes (hTERT)	uninfected	24 hpi	19.575
differentiated adipocytes (hTERT)	uninfected	24 hpi	16.994
differentiated adipocytes (hTERT)	uninfected	24 hpi	8.6
differentiated adipocytes (hTERT)	MOI = 0.1	24 hpi	44.026
differentiated adipocytes (hTERT)	MOI = 0.1	24 hpi	39.229
differentiated adipocytes (hTERT)	MOI = 0.1	24 hpi	66.444
differentiated adipocytes (hTERT)	MOI = 0.1	24 hpi	101.556
differentiated adipocytes (hTERT)	MOI = 0.1	48 hpi	44.469
differentiated adipocytes (hTERT)	MOI = 0.1	48 hpi	102.782
differentiated adipocytes (hTERT)	MOI = 0.1	48 hpi	74.368
differentiated adipocytes (hTERT)	MOI = 0.1	48 hpi	99.549
differentiated adipocytes (hTERT)	uninfected	24 hpi	7.298
differentiated adipocytes (hTERT)	uninfected	24 hpi	5.944
differentiated adipocytes (hTERT)	uninfected	24 hpi	6.988
differentiated adipocytes (hTERT)	uninfected	24 hpi	10.054
differentiated adipocytes (hTERT)	MOI = 0.1	24 hpi	38.264
differentiated adipocytes (hTERT)	MOI = 0.1	24 hpi	29.276
differentiated adipocytes (hTERT)	MOI = 0.1	24 hpi	26.862
differentiated adipocytes (hTERT)	MOI = 0.1	24 hpi	51.178
differentiated adipocytes (hTERT)	MOI = 0.1	48 hpi	43.878
differentiated adipocytes (hTERT)	MOI = 0.1	48 hpi	38.732
differentiated adipocytes (hTERT)	MOI = 0.1	48 hpi	27.22
differentiated adipocytes (hTERT)	MOI = 0.1	48 hpi	40.11
differentiated adipocytes (hTERT)	uninfected	24 hpi	32.035
differentiated adipocytes (hTERT)	uninfected	24 hpi	36.203
differentiated adipocytes (hTERT)	uninfected	24 hpi	34.284
differentiated adipocytes (hTERT)	uninfected	24 hpi	26.847
differentiated adipocytes (hTERT)	uninfected	24 hpi	23.998
differentiated adipocytes (hTERT)	uninfected	24 hpi	20.55
differentiated adipocytes (hTERT)	uninfected	48 hpi	40.672
differentiated adipocytes (hTERT)	uninfected	48 hpi	40.642
differentiated adipocytes (hTERT)	uninfected	48 hpi	43.97
differentiated adipocytes (hTERT)	uninfected	48 hpi	35.963
differentiated adipocytes (hTERT)	uninfected	48 hpi	30.925
differentiated adipocytes (hTERT)	uninfected	48 hpi	41.241
