# Supplementary material for: FABP4 as a therapeutic host target controlling SARS-CoV-2 infection
Source: EMBO Mol Med. 2025 Jan 22;17(3):414–40. doi: 10.1038/s44321-024-00188-x (PMC11904229; doi:10.1038/s44321-024-00188-x)
Supplement: Supplementary file 11 — Figure EV1-3 Source Data [file 44321_2024_188_MOESM11_ESM.zip › Expanded View 2/EV.2E-F/WB quantification.xlsx]

## Sheet: Description
	Description
	differentiated adipocytes were infected with either 0.1 or 1 MOI
	FABP4 and nucleocapsid levels were then measured from the cell lysates.
	FABP4 relative band intensity relative to total protein (ponceau staining) was then quantified

## Sheet: Data
	relative intensity
condition	nucleocapsid	FABP4
uninfected	0.00450154	0.339744
uninfected	0.000883631	0.491115
uninfected	0.00138166	0.49209
uninfected	0.000846249	0.473584
24hr (MOI = 0.1)	0.0298138	0.376567
24hr (MOI = 0.1)	0.0305275	0.458457
24hr (MOI = 0.1)	0.038139	0.555178
24hr (MOI = 0.1)	0.0852157	0.689559
48hr (MOI = 0.1)	0.147325	0.515258
48hr (MOI = 0.1)	0.221519	0.457966
48hr (MOI = 0.1)	0.103706	0.529291
48hr (MOI = 0.1)	0.201214	0.500738
24hr (MOI = 1)	1.0886	0.47342
24hr (MOI = 1)	1.25768	0.47599
24hr (MOI = 1)	2.43936	0.651641
24hr (MOI = 1)	2.11281	0.591261
48hr (MOI = 1)	0.970327	0.484907
48hr (MOI = 1)	1.34117	0.52935
48hr (MOI = 1)	1.48118	0.467274
48hr (MOI = 1)	1.47411	0.588088
