# Supplementary material for: FABP4 as a therapeutic host target controlling SARS-CoV-2 infection
Source: EMBO Mol Med. 2025 Jan 22;17(3):414–40. doi: 10.1038/s44321-024-00188-x (PMC11904229; doi:10.1038/s44321-024-00188-x)
Supplement: Supplementary file 11 — Figure EV1-3 Source Data [file 44321_2024_188_MOESM11_ESM.zip › Expanded View 2/EV2.G/relative expression.xlsx]

## Sheet: Description
	Description
	relative expression of FABP4 relative to beta-actin in infected differentiated adipocytes

## Sheet: data
Infection	hpi	FABP4
uninfected	24hr	1.15337
uninfected	24hr	0.862611
uninfected	24hr	1.99662
uninfected	24hr	0.872222
uninfected	24hr	0.784268
uninfected	24hr	0.770521
uninfected	24hr	0.955088
MOI = 0.1	24hr	0.79282
MOI = 0.1	24hr	1.89086
MOI = 0.1	24hr	1.21755
MOI = 0.1	24hr	3.92498
MOI = 0.1	24hr	1.11155
MOI = 0.1	24hr	0.920794
MOI = 0.1	24hr	0.677732
MOI = 0.1	24hr	0.996445
MOI = 0.1	48hr	0.740559
MOI = 0.1	48hr	1.11437
MOI = 0.1	48hr	1.05595
MOI = 0.1	48hr	1.02695
MOI = 0.1	48hr	0.67387
MOI = 0.1	48hr	0.814106
MOI = 0.1	48hr	0.780797
MOI = 0.1	48hr	0.762055
MOI = 1	24hr	0.705789
MOI = 1	24hr	0.887072
MOI = 1	24hr	0.15202
MOI = 1	24hr	1.98008
MOI = 1	24hr	1.23782
MOI = 1	24hr	0.805799
MOI = 1	24hr	1.12462
MOI = 1	48hr	1.00501
MOI = 1	48hr	1.46951
MOI = 1	48hr	1.35894
MOI = 1	48hr	0.550037
MOI = 1	48hr	0.398494
MOI = 1	48hr	0.706465
MOI = 1	48hr	0.875832
