# Supplementary material for: FABP4 as a therapeutic host target controlling SARS-CoV-2 infection
Source: EMBO Mol Med. 2025 Jan 22;17(3):414–40. doi: 10.1038/s44321-024-00188-x (PMC11904229; doi:10.1038/s44321-024-00188-x)
Supplement: Supplementary file 11 — Figure EV1-3 Source Data [file 44321_2024_188_MOESM11_ESM.zip › Expanded View 2/EV.2H/FABP4 secretion.xlsx]

## Sheet: Description
	Description
	differentiated adipocytes were infected with SARS-CoV2
	at 12, 24, and 48 hours post infection
	cells were incubated with a low volume media for 1 hour for FABP4 measurement

## Sheet: Data
virus	time point	Fold change
uninfected	12 hpi	0.838892
uninfected	12 hpi	0.983966
uninfected	12 hpi	1.17714
infected	12 hpi	0.738519
infected	12 hpi	0.655634
infected	12 hpi	0.708704
uninfected	24 hpi	0.992089
uninfected	24 hpi	0.902197
uninfected	24 hpi	1.10571
infected	24 hpi	0.747431
infected	24 hpi	0.742109
infected	24 hpi	0.809624
uninfected	48 hpi	0.855678
uninfected	48 hpi	0.751209
uninfected	48 hpi	1.39311
infected	48 hpi	0.852251
infected	48 hpi	0.774504
infected	48 hpi	1.14285
uninfected	12 hpi	0.802742
uninfected	12 hpi	1.09289
uninfected	12 hpi	1.10437
infected	12 hpi	0.536867
infected	12 hpi	0.687682
infected	12 hpi	0.655265
uninfected	24 hpi	0.969758
uninfected	24 hpi	0.837923
uninfected	24 hpi	1.19232
infected	24 hpi	1.72296
infected	24 hpi	1.07044
infected	24 hpi	1.07504
uninfected	48 hpi	1.0946
uninfected	48 hpi	0.920688
uninfected	48 hpi	0.984712
infected	48 hpi	1.20732
infected	48 hpi	1.32198
infected	48 hpi	1.10747
