# Supplementary material for: FABP4 as a therapeutic host target controlling SARS-CoV-2 infection
Source: EMBO Mol Med. 2025 Jan 22;17(3):414–40. doi: 10.1038/s44321-024-00188-x (PMC11904229; doi:10.1038/s44321-024-00188-x)
Supplement: Supplementary file 12 — Figure EV4-5 Source Data [file 44321_2024_188_MOESM12_ESM.zip]

Archive with 39 entries (28 files):
- Expanded View 5/
- Expanded View 5/EV.5H-J/
- Expanded View 5/EV.5H-J/EV.5H_CD68_inf.CRE_3.png
- Expanded View 5/EV.5H-J/EV.5H_CD68_inf.CRE_3_overlay.png
- Expanded View 5/EV.5H-J/EV.5H_CD68_inf.CRE_3_crop.png
- Expanded View 5/EV.5H-J/EV.5H_CD68_inf.Veh_3.png
- Expanded View 5/EV.5H-J/EV.5H_CD68_inf.Veh_3_overlay.png
- Expanded View 5/EV.5H-J/EV.5H_CD68_inf.Veh_3_crop.png
- Expanded View 5/EV.5H-J/Image analysis.xlsx
- Expanded View 5/EV.5G/
- Expanded View 5/EV.5G/EV.5G_infected_CRE-14.png
- Expanded View 5/EV.5G/EV.5G_uninfected_vehicle.png
- Expanded View 5/EV.5G/EV.5G_infected_vehicle.png
- Expanded View 5/EV.5F/
- Expanded View 5/EV.5F/EV.5F_infected.vehicle.tif
- Expanded View 5/EV.5F/EV.5F_infected.CRE-14.tif
- Expanded View 5/EV.5F/EV.5F_vehicle.tif
- Expanded View 5/EV.5F/EV.5F_CRE-14.tif
- Expanded View 5/EV.5D-E/
- Expanded View 5/EV.5D-E/Body weight_viral titer.xlsx
- Expanded View 5/EV.5A-C/
- Expanded View 5/EV.5A-C/Inhibitor pharmakodynamics .xlsx
- Expanded View 4/
- Expanded View 4/EV.4D-F/
- Expanded View 4/EV.4D-F/Image analysis.xlsx
- Expanded View 4/EV.4C/
- Expanded View 4/EV.4C/Image analysis.xlsx
- Expanded View 4/EV.4B/
- Expanded View 4/EV.4B/EV.4B_uninf_CRE14_2k.png
- Expanded View 4/EV.4B/EV.4B_uninf_CRE14_x8K.png
- Expanded View 4/EV.4B/EV.4B_uninf_DMSO_x2K.png
- Expanded View 4/EV.4B/EV.4B_uninf_DMSO_x8K.png
- Expanded View 4/EV.4B/EV.4B_uninf_BMS_x2K.png
- Expanded View 4/EV.4B/EV.4B_uninf_BMS_x8K.png
- Expanded View 4/EV.4A/
- Expanded View 4/EV.4A/EV.4A_inf.CRE-14_high mag.png
- Expanded View 4/EV.4A/EV.4A_inf.DMSO_low mag.png
- Expanded View 4/EV.4A/EV.4A_inf.DMSO_high mag.png
- Expanded View 4/EV.4A/EV.4A_inf.CRE-14_low mag.png
