# Supplementary material for: FABP4 as a therapeutic host target controlling SARS-CoV-2 infection
Source: EMBO Mol Med. 2025 Jan 22;17(3):414–40. doi: 10.1038/s44321-024-00188-x (PMC11904229; doi:10.1038/s44321-024-00188-x)
Supplement: Supplementary file 12 — Figure EV4-5 Source Data [file 44321_2024_188_MOESM12_ESM.zip › Expanded View 5/EV.5H-J/Image analysis.xlsx]

## Sheet: Description
	Description
	histological sections of hamster lungs were stained for CD68
	Using Qupath:
		total cell number per lung was quantified by threshold based cell detection
		number ofCD68 positive and negative cells were quantified
		the percentage of CD68 positive cells was calculated.

## Sheet: Data
Sample	Name	Num Detections	Num CD68+	Num CD68-	Area Âµm^2	Area (mm2)	# of cells/mm2	# of CD68+ cells/mm2	% of CD68+ cells/mm2
Vehicle_1	Lung 1	72525	4699	67826	9.87599e+06	9875.99	7.34356	0.4758	6.47915
Vehicle_1	Lung 2	123154	5962	117192	1.68575e+07	16857.5	7.30561	0.353671	4.84109
Vehicle_2	Lung 1	136235	10606	125629	1.97453e+07	19745.3	6.89961	0.53714	7.78508
Vehicle_2	Lung 2	104717	5804	98913	1.80574e+07	18057.4	5.79911	0.321419	5.54256
Vehicle_3	Lung 1	133902	6917	126985	1.83645e+07	18364.5	7.29134	0.37665	5.16572
Vehicle_3	Lung 2	117639	5443	112196	1.55587e+07	15558.7	7.561	0.349837	4.62687
CRE_1	Lung 1	132215	7990	124225	1.60359e+07	16035.9	8.24491	0.498256	6.04319
CRE_1	Lung 2	72113	4434	67679	1.17567e+07	11756.7	6.13376	0.377145	6.14868
CRE_2	Lung 1	135924	7708	128216	1.88747e+07	18874.7	7.20139	0.408377	5.67082
CRE_2	Lung 2	117454	6141	111313	1.59237e+07	15923.7	7.37604	0.385651	5.22843
CRE_3	Lung 1	129051	10110	118941	21322349	21322.3	6.05238	0.47415	7.83411
CRE_3	Lung 2	121126	9064	112062	2.25728e+07	22572.8	5.36602	0.401546	7.48312
