# Supplementary material for: FABP4 as a therapeutic host target controlling SARS-CoV-2 infection
Source: EMBO Mol Med. 2025 Jan 22;17(3):414–40. doi: 10.1038/s44321-024-00188-x (PMC11904229; doi:10.1038/s44321-024-00188-x)
Supplement: Supplementary file 12 — Figure EV4-5 Source Data [file 44321_2024_188_MOESM12_ESM.zip › Expanded View 5/EV.5D-E/Body weight_viral titer.xlsx]

## Sheet: Description
	Description
	Infected hamasters were treated with either vehicle of BMS309403
	body weight was measured daily to calculate percentage of initial weight
	viral titers were measured from the lung 6 days post infection

## Sheet: Data
			virus titer	% of initial weight
Sample code	Infection	Treatment	PFU/ml	day 1	day 2	day 3	day 4	day 5	day 6	day 7
Inf.BMS_1_495	100 TCID50	BMS309403	11060	100	96.4072	95.2096	91.6168	88.024	83.8323	82.6347
Inf.BMS_1_496	100 TCID50	BMS309403	1106	100	96.875	95	91.875	89.375	88.125	86.25
Inf.BMS_1_497	100 TCID50	BMS309403	1106	100	96.7742	94.8387	92.9032	90.3226	89.0323	87.0968
Inf.BMS_1_498	100 TCID50	BMS309403	350	100	97.5	94.375	92.5	90	88.125	86.875
Inf.BMS_1_499	100 TCID50	BMS309403		100	97.6331	94.6746	91.1243	88.7574	84.6154	81.6568
Inf.BMS_1_500	100 TCID50	BMS309403	1106	100	98.1928	96.3855	93.3735	90.9639	87.3494	83.1325
Inf.Veh_1_501	100 TCID50	BMS309403	11060	100	96.8553	93.7107	90.566	86.7925	83.0189	80.5031
Inf.Veh_1_502	100 TCID50	BMS309403	11060	100	97.4026	94.8052	92.8571	90.2597	85.7143	83.7662
Inf.Veh_1_503	100 TCID50	BMS309403	35000	100	95.625	91.25	88.125	85.625	83.125	79.375
Inf.Veh_1_504	100 TCID50	BMS309403	11060	100	97.0588	94.7059	91.1765	87.6471	85.2941	82.3529
Inf.Veh_1_505	100 TCID50	BMS309403		100	#VALUE!	0	0	0	0	0
Inf.Veh_1_506	100 TCID50	BMS309403	35000	100	97.1751	94.9153	92.0904	89.8305	87.0056	84.7458
