# Supplementary material for: FABP4 as a therapeutic host target controlling SARS-CoV-2 infection
Source: EMBO Mol Med. 2025 Jan 22;17(3):414–40. doi: 10.1038/s44321-024-00188-x (PMC11904229; doi:10.1038/s44321-024-00188-x)
Supplement: Supplementary file 12 — Figure EV4-5 Source Data [file 44321_2024_188_MOESM12_ESM.zip › Expanded View 5/EV.5A-C/Inhibitor pharmakodynamics .xlsx]

## Sheet: Description
	Description
	Circulating concentrations of BMS309403 and CRE-14 following a 30 mg/kg subcutaneous injection in C57BL/6J mice.
	Circulating concentrations of CRE-14 in Syrian hamsters following a subcutaneous injection of 10 mg/kg.
	Tables show
	(Cmax) maximal concentration
	(Tmax) time to reach maximal concentration
	(T1/2) half-life
	(AUC0-last) area under the curve from time zero to the last quantifiable time point.

## Sheet: Data
Mouse	BMS309403 (ng/ml)				Mouse	CRE-14 (ng/ml)
time (h)	1	2	3		time (h)	1	2	3
0.25	2608.44	2561.49	2621.36		0.25	35450.4	18083.6	17763.1
0.5	6261.79	5582.89	4016.65		0.5	88661.4	24338.8	21540.3
1	6173.24	6571.79	5949.67		1	97485.9	52825.5	51621.4
2	4383.53	2753.08	6263.18		2	88174.2	54687.9	59106.2
4	2312.67	2276.01	2877.53		4	103700	64732.1	65297.6
6	3327.35	1595.24	753.79		6	104991	38701.6	59439.1
8	821.11	1358.78	1579.01		8	95140.9	38135.8	68071.2
24	13.72	61.76	194.06		24	4475.21	3265.91	3224.63
Animal	treatment	dose	Cmax (ng/mL)	Tmax (h)	T1/2 (h)	AUC0-last (ng·h/mL)	AUC0-inf (ng·h/mL)	AUCExtra(%)	MRT0-last (h)	Rsq
mouse	BMS309403	30mg/kg	6231.56	1	4.15323	30770.7	31309.1	1.71945	5.32534	0.99952
mouse	CRE-14	30mg/kg	77909.8	4	4.0837	881238	902773	2.38543	7.5222	0.990248
Hamster	CRE-14 (ng/ml)
time (h)	1	2	3
0.25	9624	11104	1559
0.5	21941	19682	8865
1	22072	26331	14811
2	23010	18982	20381
4	14266	10766	17815
6	8552	8702	12481
8	5658	5702	9160
24	93	616	414
Animal	treatment	dose	Cmax (ng/mL)	Tmax (h)	T1/2 (h)	AUC0-last (ng·h/mL)	AUC0-inf (ng·h/mL)	AUC/D(h*kg*ng/mL/mg)	AUCExtra(%)	MRT0-last (h)	Vz (L/kg)	CL (ml/min/kg)
hamster	CRE-14	10mg/kg	23241	1.67	3.74	168799	171080	17108	1.3	5.51	0.3	1
