# Supplementary material for: FABP4 as a therapeutic host target controlling SARS-CoV-2 infection
Source: EMBO Mol Med. 2025 Jan 22;17(3):414–40. doi: 10.1038/s44321-024-00188-x (PMC11904229; doi:10.1038/s44321-024-00188-x)
Supplement: Supplementary file 12 — Figure EV4-5 Source Data [file 44321_2024_188_MOESM12_ESM.zip › Expanded View 4/EV.4D-F/Image analysis.xlsx]

## Sheet: Description
	Description
	DMVs were denoted as ROIs
	in each image we measured:
		number of DMVs
		average DMV area
		and their frequency distribution was analized.

## Sheet: Data
Sample #	Condition	image #	# of DMVs	Maximum_distance	Minimum_distance	Mean_distance	Median_distance	Average_size
Sample_1	DMSO.inf.24h	SC057_015	8	3763.45	450.97	1688.15	1541.45	234.35
Sample_1	DMSO.inf.24h	SC057_020	18	5491.92	357.28	2025.16	1953.09	376.24
Sample_1	DMSO.inf.24h	SC057_021	16	7225.81	527.26	2727.62	2769.95	273.3
Sample_1	DMSO.inf.24h	SC057_032	16	7630.23	459.31	3166.06	2842.03	331.71
Sample_1	DMSO.inf.24h	SC057_033	8	7384.19	725.07	2516.16	2203.7	290.16
Sample_1	DMSO.inf.24h	SC057_034	13	7227.12	590.47	3200.22	3044.19	350.14
Sample_1	DMSO.inf.24h	SC057_035	21	7376.75	558.51	2735.49	2766.31	346.71
Sample_1	DMSO.inf.24h	SC057_037	20	6428.1	493.46	2640.59	2720.82	254.9
Sample_1	DMSO.inf.24h	SC057_038	9	6950.51	597.9	2360.87	1960.71	338.55
Sample_1	DMSO.inf.24h	SC057_039	23	8001.52	479.15	2716.36	2630.13	279.94
Sample_1	DMSO.inf.24h	SC057_043	11	5944.94	566.13	2409.31	2065.11	277.74
Sample_1	DMSO.inf.24h	SC057_047	18	7977.38	513.75	3348.66	3232.03	227.94
Sample_1	DMSO.inf.24h	SC057_050	6	3934.22	605.02	2002.98	1982.44	214.98
Sample_1	DMSO.inf.24h	SC057_051	21	7276.43	434.61	2833.63	2758.29	230.59
Sample_1	DMSO.inf.24h	SC057_053	17	8162.73	629.23	2991.07	2643.29	346.46
Sample_1	DMSO.inf.24h	SC057_056	23	7319.2	532.4	2596.53	2398.58	309.01
Sample_2	DMSO.inf.24h	SC057_061	22	7593.48	464.4	2867.31	2695.1	254.79
Sample_2	DMSO.inf.24h	SC057_062	12	4786.83	478.21	1953.46	2010.19	216.36
Sample_2	DMSO.inf.24h	SC057_063	24	5994.95	408.17	2643.3	2611.59	212.68
Sample_2	DMSO.inf.24h	SC057_065	13	5187.83	448.35	2234.68	2260.32	217.26
Sample_2	DMSO.inf.24h	SC057_066	11	5032.88	393.43	1891.41	2006.14	176.7
Sample_2	DMSO.inf.24h	SC057_067	12	4464.17	445.56	1983.42	1889.89	206.47
Sample_2	DMSO.inf.24h	SC057_068	17	4741.17	345.32	2267.79	2273.82	184.27
Sample_2	DMSO.inf.24h	SC057_069	10	4627.7	448.19	2083.3	1912.85	278.86
Sample_2	DMSO.inf.24h	SC057_070	12	6079.22	657.04	2481.27	2419.09	264.15
Sample_2	DMSO.inf.24h	SC057_071	20	5965.35	463.93	2486.7	2456.31	254.82
Sample_2	DMSO.inf.24h	SC057_072	12	3710.33	378.77	1453.62	1388.13	194.11
Sample_2	DMSO.inf.24h	SC057_075	8	4441.94	604.3	2370.32	2658.07	193.68
Sample_2	DMSO.inf.24h	SC057_076	22	6299.03	345.17	2803.73	2850.24	254.05
Sample_2	DMSO.inf.24h	SC057_077	17	5828.2	405.02	2268.2	2200.44	241.02
Sample_2	DMSO.inf.24h	SC057_079	18	6152.12	562.85	2188.34	2133.05	295.61
Sample_2	DMSO.inf.24h	SC057_080	14	4997.58	398.58	2201.85	2130.15	308.8
Sample_2	DMSO.inf.24h	SC057_083	20	5184.04	433.51	2123.46	2049.97	221.07
Sample_2	DMSO.inf.24h	SC057_085	21	5897.32	457.25	2438.52	2361.58	210.93
Sample_2	DMSO.inf.24h	SC057_086	9	6007.75	659.24	2353.97	2169.04	289.55
Sample_2	DMSO.inf.24h	SC057_088	8	5161.93	392.1	2109.11	1671.41	213.53
Sample_2	DMSO.inf.24h	SC057_089	24	5963.09	421.06	2485.29	2433.08	254.36
Sample_2	DMSO.inf.24h	SC057_090	28	7634.55	414.4	2899.6	2825.21	275.62
Sample_2	DMSO.inf.24h	SC057_091	17	4214.73	522.44	1943.3	1820.1	307.84
Sample_3	DMSO.inf.24h	SC057_095	14	5540.43	559.19	2594.8	2654.84	237.21
Sample_3	DMSO.inf.24h	SC057_096	9	3897.41	341.62	1724.64	1729.34	275.45
Sample_3	DMSO.inf.24h	SC057_097	17	4990.48	454.79	2286.69	2281.42	187.94
Sample_3	DMSO.inf.24h	SC057_098	11	3431.03	368.27	1504.75	1438.98	169.6
Sample_3	DMSO.inf.24h	SC057_100	16	4310.3	339.43	1919.97	1869.19	170.31
Sample_3	DMSO.inf.24h	SC057_102	17	7562.31	474.56	3128.25	2971.87	147.21
Sample_3	DMSO.inf.24h	SC057_104	9	3444.99	500.02	1493.68	1567.95	216.76
Sample_3	DMSO.inf.24h	SC057_107	17	7412.44	590.56	3066.88	3079.35	350.13
Sample_3	DMSO.inf.24h	SC057_108	24	6176.7	314.14	2627.88	2674.84	150.17
Sample_3	DMSO.inf.24h	SC057_112	12	7093.98	616.91	3470.63	3325.71	238.89
Sample_3	DMSO.inf.24h	SC057_113	23	5744.13	429.14	2854.41	2978.84	189.49
Sample_3	DMSO.inf.24h	SC057_115	17	6916.69	371.47	2322.65	2162.58	186.72
Sample_3	DMSO.inf.24h	SC057_118	9	6926.63	785.61	2999.65	2926.79	425.82
Sample_3	DMSO.inf.24h	SC057_119	15	7992.81	543.58	3331.48	3205.14	459.66
Sample_3	DMSO.inf.24h	SC057_120	14	6075.98	544.06	2679.01	2942.66	396.85
Sample_3	DMSO.inf.24h	SC057_121	10	4257.98	594.6	2189.87	2187.17	424.71
Sample_3	DMSO.inf.24h	SC057_123	10	6845.66	427.77	2857.72	3032.48	201.34
Sample_3	DMSO.inf.24h	SC057_124	17	6941.27	582.5	2921.7	2931.89	285.33
Sample_3	DMSO.inf.24h	SC057_125	18	5500.49	478.78	2243.49	2228.93	297.29
Sample_3	DMSO.inf.24h	SC057_127	12	4199.22	495.23	1924.27	1777.72	204.08
Sample_3	DMSO.inf.24h	SC057_128	15	4135.68	418.46	1662.29	1514.34	204.72
Sample_3	DMSO.inf.24h	SC057_129	16	5931.25	411	2140.75	1955.74	250.78
Sample_3	DMSO.inf.24h	SC057_130	21	6444.37	436.06	2918.9	2811.61	201.33
Sample_3	DMSO.inf.24h	SC057_131	13	4861.04	461.22	2017.15	1860.36	217.62
Sample_3	DMSO.inf.24h	SC057_133	10	6686.08	627.49	2207.09	2020.06	415.62
Sample_3	DMSO.inf.24h	SC057_137	22	7158.78	373.54	2631.97	2390.88	240.91
Sample_3	DMSO.inf.24h	SC057_138	22	6898.07	395.96	2833.45	2899.39	172.55
Sample_3	DMSO.inf.24h	SC057_139	12	7023.85	309.43	2674.94	2521.37	203.01
Sample_4	BMS.inf24h	SC057_144	22	6664.46	373.82	2688.07	2626.51	164.03
Sample_4	BMS.inf24h	SC057_145	29	5400.73	337.64	2284.97	2249.32	197.59
Sample_4	BMS.inf24h	SC057_146	10	6589.02	598.05	2886.84	2684.88	165.29
Sample_4	BMS.inf24h	SC057_147	28	5365.28	388.77	2605.58	2637.96	225.94
Sample_4	BMS.inf24h	SC057_149	17	6620.05	451.51	2493.49	2446.55	224.73
Sample_4	BMS.inf24h	SC057_150	16	5608.24	388.48	2627.32	2774.06	244.02
Sample_4	BMS.inf24h	SC057_151	12	6463.86	447.18	2516.6	2207.6	199.53
Sample_4	BMS.inf24h	SC057_152	8	7287.5	443.77	2700.25	2424.19	223.63
Sample_4	BMS.inf24h	SC057_153	3	4950.17	563.05	2275.78	2375.7	238.73
Sample_4	BMS.inf24h	SC057_154	14	1178.41	566.72	552.94	566.72	221.03
Sample_4	BMS.inf24h	SC057_155	4	4115.44	480.5	1899.26	1837.57	183.76
Sample_4	BMS.inf24h	SC057_156	13	3918.8	957.35	1796.13	1771.24	221.05
Sample_4	BMS.inf24h	SC057_157	14	6168.48	594.51	2127.82	2011.75	455.43
Sample_4	BMS.inf24h	SC057_158	21	7079.74	762.84	2987.57	2719.85	236.53
Sample_4	BMS.inf24h	SC057_159	15	6918.07	345.83	2500.02	2371.25	183.72
Sample_4	BMS.inf24h	SC057_160	17	7226.43	497.58	3290.86	3326.92	192.39
Sample_4	BMS.inf24h	SC057_161	9	4007.37	433.95	1941.4	1993.44	243.56
Sample_4	BMS.inf24h	SC057_162	10	5821.87	426.09	2261.47	2006.04	231.31
Sample_4	BMS.inf24h	SC057_163	8	5002.56	534.64	2179.25	2005.33	213.6
Sample_4	BMS.inf24h	SC057_164	7	5377.64	621.56	2309.29	2174.18	186.51
Sample_4	BMS.inf24h	SC057_165	18	4440.35	925.43	1971.41	1841.19	183.21
Sample_4	BMS.inf24h	SC057_166	2	5244.78	331.42	1729.92	1666.96	191.32
Sample_5	BMS.inf24h	SC057_170	9	5752.57	642.68	2570.71	2629.48	283.22
Sample_5	BMS.inf24h	SC057_171	10	2905.9	590.85	1431.22	1417.84	266.68
Sample_5	BMS.inf24h	SC057_172	22	5878.95	546.61	2462.88	2395.94	365.97
Sample_5	BMS.inf24h	SC057_173	17	6900.66	605.8	2759.02	2495.59	318.73
Sample_5	BMS.inf24h	SC057_174	19	5304.94	574.24	2262.35	2162.56	367.29
Sample_5	BMS.inf24h	SC057_175	11	5811.22	526.17	2791.75	3024.25	264.87
Sample_5	BMS.inf24h	SC057_176	14	4676.57	510.93	2027.17	1939.92	218.01
Sample_5	BMS.inf24h	SC057_177	30	7974.46	417.1	2826.95	2771.38	248.62
Sample_5	BMS.inf24h	SC057_178	18	6140.31	428.98	2188.35	2108.31	215.98
Sample_5	BMS.inf24h	SC057_180	20	7486.22	489.71	3010.23	2884.2	238.41
Sample_5	BMS.inf24h	SC057_181	15	6229.49	445.3	2757.88	2727.32	251.62
Sample_5	BMS.inf24h	SC057_182	6	3934.89	478.85	2000.94	2393.57	189.7
Sample_5	BMS.inf24h	SC057_183	8	7014.81	857.82	2783.57	2828.25	287.11
Sample_5	BMS.inf24h	SC057_185	11	5667.15	596.01	2539.08	2438.35	299.03
Sample_5	BMS.inf24h	SC057_186	15	6387.74	429.95	2512.83	2598.4	197.37
Sample_5	BMS.inf24h	SC057_188	4	1356.55	601.23	668	755.07	254.41
Sample_5	BMS.inf24h	SC057_189	14	5184.46	557.87	2075.88	1995.77	360.78
Sample_5	BMS.inf24h	SC057_190	12	6342.42	584.4	2430.73	2394.21	298.61
Sample_6	BMS.inf24h	SC057_192	5	3812.88	573.39	1469.26	1586.08	295.87
Sample_6	BMS.inf24h	SC057_193	9	5270.09	531.16	2081.19	1688.64	225.31
Sample_6	BMS.inf24h	SC057_194	9	5710.54	603.11	2432.3	2539.69	229.18
Sample_6	BMS.inf24h	SC057_195	5	4606.8	996.47	2334.03	2442.77	291.35
Sample_6	BMS.inf24h	SC057_197	20	5335.6	511.15	2482.98	2544.97	233.71
Sample_6	BMS.inf24h	SC057_198	7	3663.14	530.18	1639.03	1909.34	185.93
Sample_6	BMS.inf24h	SC057_199	15	8397.08	576.1	3032.95	2880.42	204.38
Sample_6	BMS.inf24h	SC057_200	19	6101.96	358.95	2730.37	2652.35	165.41
Sample_6	BMS.inf24h	SC057_201	9	4538.82	435.49	1979.26	1993.19	173.05
Sample_6	BMS.inf24h	SC057_202	13	4473.34	611.17	2142.22	2132.61	287.02
Sample_6	BMS.inf24h	SC057_203	3	4444.39	1087.62	1975.47	1087.62	187.75
Sample_6	BMS.inf24h	SC057_204	14	4566.05	577.94	2115.69	2077.59	257.33
