# Supplementary material for: FABP4 as a therapeutic host target controlling SARS-CoV-2 infection
Source: EMBO Mol Med. 2025 Jan 22;17(3):414–40. doi: 10.1038/s44321-024-00188-x (PMC11904229; doi:10.1038/s44321-024-00188-x)
Supplement: Supplementary file 12 — Figure EV4-5 Source Data [file 44321_2024_188_MOESM12_ESM.zip › Expanded View 4/EV.4C/Image analysis.xlsx]

## Sheet: Description
	Description
	DMVs were denoted as ROIs and their area was measured
	The data are shown as spline fit for the frequency distribution

## Sheet: Data
Sample	Virus	Treatment	object #	Area (μm)
HBE_4	inf MOI=1	DMSO	1	31.3685
HBE_4	inf MOI=1	DMSO	2	40.4971
HBE_4	inf MOI=1	DMSO	3	51.4561
HBE_4	inf MOI=1	DMSO	4	63.3091
HBE_4	inf MOI=1	DMSO	5	77.4966
HBE_4	inf MOI=1	DMSO	6	69.0417
HBE_4	inf MOI=1	DMSO	7	29.2493
HBE_4	inf MOI=1	DMSO	8	31.4469
HBE_4	inf MOI=1	DMSO	9	32.6291
HBE_4	inf MOI=1	DMSO	10	67.6181
HBE_4	inf MOI=1	DMSO	11	48.5728
HBE_4	inf MOI=1	DMSO	12	78.5114
HBE_4	inf MOI=1	DMSO	13	10.4632
HBE_4	inf MOI=1	DMSO	14	46.9501
HBE_4	inf MOI=1	DMSO	15	80.7019
HBE_4	inf MOI=1	DMSO	16	49.8588
HBE_4	inf MOI=1	DMSO	17	45.0879
HBE_4	inf MOI=1	DMSO	18	32.0613
HBE_4	inf MOI=1	DMSO	1	55.7418
HBE_4	inf MOI=1	DMSO	2	42.0542
HBE_4	inf MOI=1	DMSO	3	44.8676
HBE_4	inf MOI=1	DMSO	4	78.0369
HBE_4	inf MOI=1	DMSO	5	66.2686
HBE_4	inf MOI=1	DMSO	6	46.5603
HBE_4	inf MOI=1	DMSO	7	25.5257
HBE_4	inf MOI=1	DMSO	8	62.5252
HBE_4	inf MOI=1	DMSO	9	62.8981
HBE_4	inf MOI=1	DMSO	10	41.4759
HBE_4	inf MOI=1	DMSO	11	20.56
HBE_4	inf MOI=1	DMSO	12	20.5409
HBE_4	inf MOI=1	DMSO	13	18.6025
HBE_4	inf MOI=1	DMSO	1	172.609
HBE_4	inf MOI=1	DMSO	2	106.48
HBE_4	inf MOI=1	DMSO	3	28.3836
HBE_4	inf MOI=1	DMSO	4	51.0451
HBE_4	inf MOI=1	DMSO	5	38.779
HBE_4	inf MOI=1	DMSO	6	17.9267
HBE_4	inf MOI=1	DMSO	7	48.7762
HBE_4	inf MOI=1	DMSO	8	52.2145
HBE_4	inf MOI=1	DMSO	9	52.4454
HBE_4	inf MOI=1	DMSO	10	20.8884
HBE_4	inf MOI=1	DMSO	11	20.7104
HBE_4	inf MOI=1	DMSO	12	20.6193
HBE_4	inf MOI=1	DMSO	13	57.8667
HBE_4	inf MOI=1	DMSO	14	26.5193
HBE_4	inf MOI=1	DMSO	15	36.544
HBE_4	inf MOI=1	DMSO	16	79.3334
HBE_4	inf MOI=1	DMSO	17	23.1636
HBE_4	inf MOI=1	DMSO	18	13.7808
HBE_4	inf MOI=1	DMSO	19	11.0374
HBE_4	inf MOI=1	DMSO	20	6.07372
HBE_4	inf MOI=1	DMSO	21	22.9624
HBE_4	inf MOI=1	DMSO	22	35.5822
HBE_4	inf MOI=1	DMSO	23	17.3568
HBE_4	inf MOI=1	DMSO	24	44.7362
HBE_4	inf MOI=1	DMSO	25	31.7266
HBE_4	inf MOI=1	DMSO	1	172.937
HBE_4	inf MOI=1	DMSO	2	79.4668
HBE_4	inf MOI=1	DMSO	3	38.2706
HBE_4	inf MOI=1	DMSO	4	108.886
HBE_4	inf MOI=1	DMSO	5	78.2148
HBE_4	inf MOI=1	DMSO	6	39.1943
HBE_4	inf MOI=1	DMSO	7	60.7118
HBE_4	inf MOI=1	DMSO	8	167.901
HBE_4	inf MOI=1	DMSO	9	69.7832
HBE_4	inf MOI=1	DMSO	10	47.1323
HBE_4	inf MOI=1	DMSO	11	50.4922
HBE_4	inf MOI=1	DMSO	1	63.6883
HBE_4	inf MOI=1	DMSO	2	22.3819
HBE_4	inf MOI=1	DMSO	3	27.4981
HBE_4	inf MOI=1	DMSO	4	35.7665
HBE_4	inf MOI=1	DMSO	5	28.3137
HBE_4	inf MOI=1	DMSO	6	29.3793
HBE_4	inf MOI=1	DMSO	7	164.571
HBE_4	inf MOI=1	DMSO	8	98.2706
HBE_4	inf MOI=1	DMSO	9	191.895
HBE_4	inf MOI=1	DMSO	10	24.0428
HBE_4	inf MOI=1	DMSO	11	23.2293
HBE_4	inf MOI=1	DMSO	12	38.4591
HBE_4	inf MOI=1	DMSO	13	21.704
HBE_4	inf MOI=1	DMSO	14	34.2878
HBE_4	inf MOI=1	DMSO	15	11.5013
HBE_4	inf MOI=1	DMSO	16	25.5935
HBE_4	inf MOI=1	DMSO	17	20.8693
HBE_4	inf MOI=1	DMSO	18	40.6242
HBE_4	inf MOI=1	DMSO	19	50.6638
HBE_4	inf MOI=1	DMSO	20	24.9516
HBE_4	inf MOI=1	DMSO	21	19.0389
HBE_4	inf MOI=1	DMSO	22	12.3784
HBE_4	inf MOI=1	DMSO	23	60.697
HBE_4	inf MOI=1	DMSO	24	36.2686
HBE_4	inf MOI=1	DMSO	25	8.62863
HBE_4	inf MOI=1	DMSO	26	64.3111
HBE_4	inf MOI=1	DMSO	27	74.3147
HBE_4	inf MOI=1	DMSO	28	7.55879
HBE_4	inf MOI=1	DMSO	29	55.2503
HBE_4	inf MOI=1	DMSO	30	27.3286
HBE_4	inf MOI=1	DMSO	31	50.5854
HBE_4	inf MOI=1	DMSO	32	44.0308
HBE_4	inf MOI=1	DMSO	33	35.1035
HBE_4	inf MOI=1	DMSO	34	83.9432
HBE_4	inf MOI=1	DMSO	35	24.1635
HBE_4	inf MOI=1	DMSO	36	34.4044
HBE_4	inf MOI=1	DMSO	37	46.787
HBE_4	inf MOI=1	DMSO	38	43.6537
HBE_4	inf MOI=1	DMSO	39	55.5151
HBE_4	inf MOI=1	DMSO	40	49.9287
HBE_4	inf MOI=1	DMSO	41	11.4356
HBE_4	inf MOI=1	DMSO	42	28.0976
HBE_4	inf MOI=1	DMSO	43	33.4256
HBE_4	inf MOI=1	DMSO	44	17.9881
HBE_4	inf MOI=1	DMSO	45	32.9426
HBE_4	inf MOI=1	DMSO	46	23.6848
HBE_4	inf MOI=1	DMSO	47	35.3852
HBE_4	inf MOI=1	DMSO	48	50.1956
HBE_4	inf MOI=1	DMSO	49	11.7428
HBE_4	inf MOI=1	DMSO	50	12.8571
HBE_4	inf MOI=1	DMSO	51	44.3761
HBE_5	inf MOI=1	DMSO	1	79.2825
HBE_5	inf MOI=1	DMSO	2	157.591
HBE_5	inf MOI=1	DMSO	3	97.8045
HBE_5	inf MOI=1	DMSO	4	14.2892
HBE_5	inf MOI=1	DMSO	5	83.8903
HBE_5	inf MOI=1	DMSO	6	77.2276
HBE_5	inf MOI=1	DMSO	7	66.5313
HBE_5	inf MOI=1	DMSO	8	24.5703
HBE_5	inf MOI=1	DMSO	9	40.7217
HBE_5	inf MOI=1	DMSO	10	60.0212
HBE_5	inf MOI=1	DMSO	11	47.325
HBE_5	inf MOI=1	DMSO	12	35.0039
HBE_5	inf MOI=1	DMSO	13	46.5539
HBE_5	inf MOI=1	DMSO	14	127.18
HBE_5	inf MOI=1	DMSO	15	62.9002
HBE_5	inf MOI=1	DMSO	16	56.1719
HBE_5	inf MOI=1	DMSO	17	25.5575
HBE_5	inf MOI=1	DMSO	1	45.0053
HBE_5	inf MOI=1	DMSO	2	41.9928
HBE_5	inf MOI=1	DMSO	3	48.2424
HBE_5	inf MOI=1	DMSO	4	56.1422
HBE_5	inf MOI=1	DMSO	5	50.4435
HBE_5	inf MOI=1	DMSO	6	41.0013
HBE_5	inf MOI=1	DMSO	7	55.2503
HBE_5	inf MOI=1	DMSO	8	57.2968
HBE_5	inf MOI=1	DMSO	9	28.1633
HBE_5	inf MOI=1	DMSO	10	58.3349
HBE_5	inf MOI=1	DMSO	1	40.6984
HBE_5	inf MOI=1	DMSO	2	36.8406
HBE_5	inf MOI=1	DMSO	3	15.518
HBE_5	inf MOI=1	DMSO	4	47.1662
HBE_5	inf MOI=1	DMSO	5	27.1845
HBE_5	inf MOI=1	DMSO	6	75.9501
HBE_5	inf MOI=1	DMSO	7	49.4732
HBE_5	inf MOI=1	DMSO	8	13.6325
HBE_5	inf MOI=1	DMSO	9	15.8781
HBE_5	inf MOI=1	DMSO	10	10.1624
HBE_5	inf MOI=1	DMSO	11	17.431
HBE_5	inf MOI=1	DMSO	12	36.1203
HBE_5	inf MOI=1	DMSO	13	54.0068
HBE_5	inf MOI=1	DMSO	14	17.8059
HBE_5	inf MOI=1	DMSO	15	17.3526
HBE_5	inf MOI=1	DMSO	16	18.1004
HBE_5	inf MOI=1	DMSO	17	17.253
HBE_6	inf MOI=1	DMSO	1	91.5126
HBE_6	inf MOI=1	DMSO	2	126.605
HBE_6	inf MOI=1	DMSO	3	85.4198
HBE_6	inf MOI=1	DMSO	4	34.5717
HBE_6	inf MOI=1	DMSO	5	35.8089
HBE_6	inf MOI=1	DMSO	6	47.6259
HBE_6	inf MOI=1	DMSO	7	27.6464
HBE_6	inf MOI=1	DMSO	8	28.4281
HBE_6	inf MOI=1	DMSO	9	19.8588
HBE_6	inf MOI=1	DMSO	10	28.0171
HBE_6	inf MOI=1	DMSO	11	59.5848
HBE_6	inf MOI=1	DMSO	12	23.134
HBE_6	inf MOI=1	DMSO	13	21.2104
HBE_6	inf MOI=1	DMSO	14	61.1292
HBE_6	inf MOI=1	DMSO	15	24.3627
HBE_6	inf MOI=1	DMSO	16	92.5613
HBE_6	inf MOI=1	DMSO	1	48.0347
HBE_6	inf MOI=1	DMSO	2	48.0347
HBE_6	inf MOI=1	DMSO	3	96.8152
HBE_6	inf MOI=1	DMSO	4	86.4155
HBE_6	inf MOI=1	DMSO	5	53.5788
HBE_6	inf MOI=1	DMSO	6	63.1227
HBE_6	inf MOI=1	DMSO	7	33.0866
HBE_6	inf MOI=1	DMSO	8	26.407
HBE_6	inf MOI=1	DMSO	9	14.7829
HBE_6	inf MOI=1	DMSO	10	23.9919
HBE_6	inf MOI=1	DMSO	11	10.5077
HBE_6	inf MOI=1	DMSO	12	29.8051
HBE_6	inf MOI=1	DMSO	13	19.9986
HBE_6	inf MOI=1	DMSO	14	22.2124
HBE_6	inf MOI=1	DMSO	1	34.6077
HBE_6	inf MOI=1	DMSO	2	49.469
HBE_6	inf MOI=1	DMSO	3	34.3874
HBE_6	inf MOI=1	DMSO	4	14.8506
HBE_6	inf MOI=1	DMSO	5	26.2164
HBE_6	inf MOI=1	DMSO	6	21.7569
HBE_6	inf MOI=1	DMSO	7	31.7223
HBE_6	inf MOI=1	DMSO	8	58.3412
HBE_6	inf MOI=1	DMSO	9	25.4474
HBE_6	inf MOI=1	DMSO	10	15.2108
HBE_6	inf MOI=1	DMSO	11	9.70482
HBE_6	inf MOI=1	DMSO	12	10.2111
HBE_6	inf MOI=1	DMSO	1	92.2498
HBE_6	inf MOI=1	DMSO	2	106.461
HBE_6	inf MOI=1	DMSO	3	41.0755
HBE_6	inf MOI=1	DMSO	4	42.9101
HBE_6	inf MOI=1	DMSO	5	32.1545
HBE_6	inf MOI=1	DMSO	6	24.2483
HBE_6	inf MOI=1	DMSO	7	39.1434
HBE_6	inf MOI=1	DMSO	8	16.2107
HBE_6	inf MOI=1	DMSO	9	10.0374
HBE_6	inf MOI=1	DMSO	10	107.645
HBE_6	inf MOI=1	DMSO	11	50.2507
HBE_6	inf MOI=1	DMSO	12	74.8295
HBE_6	inf MOI=1	DMSO	13	29.6738
HBE_6	inf MOI=1	DMSO	14	23.6445
HBE_6	inf MOI=1	DMSO	15	31.6673
HBE_6	inf MOI=1	DMSO	16	29.7606
HBE_6	inf MOI=1	DMSO	17	44.5526
HBE_6	inf MOI=1	DMSO	18	31.8812
HBE_6	inf MOI=1	DMSO	19	15.8845
HBE_6	inf MOI=1	DMSO	1	36.4593
HBE_6	inf MOI=1	DMSO	2	44.9227
HBE_6	inf MOI=1	DMSO	3	29.4111
HBE_6	inf MOI=1	DMSO	4	38.152
HBE_6	inf MOI=1	DMSO	5	27.0616
HBE_6	inf MOI=1	DMSO	6	21.8014
HBE_6	inf MOI=1	DMSO	7	45.3146
HBE_6	inf MOI=1	DMSO	8	22.884
HBE_6	inf MOI=1	DMSO	9	98.5397
HBE_6	inf MOI=1	DMSO	10	47.9924
HBE_6	inf MOI=1	DMSO	11	33.648
HBE_6	inf MOI=1	DMSO	12	63.3366
HBE_6	inf MOI=1	DMSO	13	74.7045
HBE_6	inf MOI=1	DMSO	14	120.324
HBE_6	inf MOI=1	DMSO	15	48.2847
HBE_6	inf MOI=1	DMSO	16	19.4351
HBE_6	inf MOI=1	DMSO	17	30.2203
HBE_6	inf MOI=1	DMSO	18	72.7385
HBE_6	inf MOI=1	DMSO	19	46.9331
HBE_6	inf MOI=1	DMSO	20	23.7653
HBE_6	inf MOI=1	DMSO	21	35.1776
HBE_10	inf MOI=1	CRE-14	1	27.0616
HBE_10	inf MOI=1	CRE-14	2	8.2819
HBE_10	inf MOI=1	CRE-14	3	6.99527
HBE_10	inf MOI=1	CRE-14	4	22.4688
HBE_10	inf MOI=1	CRE-14	5	12.8522
HBE_10	inf MOI=1	CRE-14	6	33.4313
HBE_10	inf MOI=1	CRE-14	7	15.263
HBE_10	inf MOI=1	CRE-14	8	33.6375
HBE_10	inf MOI=1	CRE-14	9	48.1562
HBE_10	inf MOI=1	CRE-14	10	10.382
HBE_10	inf MOI=1	CRE-14	11	23.319
HBE_10	inf MOI=1	CRE-14	12	11.6334
HBE_10	inf MOI=1	CRE-14	13	9.34256
HBE_10	inf MOI=1	CRE-14	14	11.341
HBE_10	inf MOI=1	CRE-14	15	13.9157
HBE_10	inf MOI=1	CRE-14	16	15.0526
HBE_10	inf MOI=1	CRE-14	17	8.61521
HBE_10	inf MOI=1	CRE-14	18	17.7374
HBE_10	inf MOI=1	CRE-14	19	5.98687
HBE_10	inf MOI=1	CRE-14	1	22.699
HBE_10	inf MOI=1	CRE-14	2	23.0831
HBE_10	inf MOI=1	CRE-14	3	24.9177
HBE_10	inf MOI=1	CRE-14	4	6.51084
HBE_10	inf MOI=1	CRE-14	5	14.4072
HBE_10	inf MOI=1	CRE-14	6	46.6394
HBE_10	inf MOI=1	CRE-14	7	38.2628
HBE_10	inf MOI=1	CRE-14	8	19.8432
HBE_10	inf MOI=1	CRE-14	9	29.1604
HBE_10	inf MOI=1	CRE-14	10	30.1589
HBE_10	inf MOI=1	CRE-14	11	12.6474
HBE_10	inf MOI=1	CRE-14	12	12.1489
HBE_10	inf MOI=1	CRE-14	13	21.9801
HBE_10	inf MOI=1	CRE-14	14	17.109
HBE_10	inf MOI=1	CRE-14	15	22.24
HBE_10	inf MOI=1	CRE-14	16	9.19568
HBE_10	inf MOI=1	CRE-14	17	8.62792
HBE_10	inf MOI=1	CRE-14	18	207.145
HBE_10	inf MOI=1	CRE-14	1	46.645
HBE_10	inf MOI=1	CRE-14	2	81.4759
HBE_10	inf MOI=1	CRE-14	3	39.8842
HBE_10	inf MOI=1	CRE-14	4	42.9687
HBE_10	inf MOI=1	CRE-14	5	21.0762
HBE_10	inf MOI=1	CRE-14	6	100.925
HBE_10	inf MOI=1	CRE-14	7	42.7964
HBE_10	inf MOI=1	CRE-14	8	29.5996
HBE_10	inf MOI=1	CRE-14	9	14.5272
HBE_10	inf MOI=1	CRE-14	10	37.2347
HBE_10	inf MOI=1	CRE-14	1	49.344
HBE_10	inf MOI=1	CRE-14	2	14.7829
HBE_10	inf MOI=1	CRE-14	3	16.6415
HBE_10	inf MOI=1	CRE-14	4	11.0148
HBE_10	inf MOI=1	CRE-14	5	14.7221
HBE_10	inf MOI=1	CRE-14	6	19.678
HBE_10	inf MOI=1	CRE-14	7	12.1347
HBE_10	inf MOI=1	CRE-14	8	9.82275
HBE_10	inf MOI=1	CRE-14	9	13.3027
HBE_10	inf MOI=1	CRE-14	10	32.9426
HBE_10	inf MOI=1	CRE-14	11	14.0329
HBE_10	inf MOI=1	CRE-14	12	48.9415
HBE_10	inf MOI=1	CRE-14	13	11.0953
HBE_10	inf MOI=1	CRE-14	14	8.71266
HBE_10	inf MOI=1	CRE-14	15	9.75072
HBE_10	inf MOI=1	CRE-14	16	26.6549
HBE_10	inf MOI=1	CRE-14	17	5.45583
HBE_10	inf MOI=1	CRE-14	18	4.41212
HBE_10	inf MOI=1	CRE-14	19	10.6024
HBE_10	inf MOI=1	CRE-14	20	11.6602
HBE_10	inf MOI=1	CRE-14	21	6.12527
HBE_10	inf MOI=1	CRE-14	22	10.3609
HBE_10	inf MOI=1	CRE-14	23	22.3289
HBE_10	inf MOI=1	CRE-14	24	13.2194
HBE_10	inf MOI=1	CRE-14	25	25.1889
HBE_10	inf MOI=1	CRE-14	26	8.45562
HBE_10	inf MOI=1	CRE-14	27	6.37384
HBE_10	inf MOI=1	CRE-14	28	12.0867
HBE_10	inf MOI=1	CRE-14	1	23.0888
HBE_10	inf MOI=1	CRE-14	2	12.8381
HBE_10	inf MOI=1	CRE-14	3	7.29751
HBE_10	inf MOI=1	CRE-14	4	13.6502
HBE_10	inf MOI=1	CRE-14	5	14.4538
HBE_10	inf MOI=1	CRE-14	6	39.2854
HBE_10	inf MOI=1	CRE-14	7	21.6891
HBE_10	inf MOI=1	CRE-14	8	23.9672
HBE_10	inf MOI=1	CRE-14	9	3.24695
HBE_10	inf MOI=1	CRE-14	10	4.30054
HBE_10	inf MOI=1	CRE-14	11	5.95297
HBE_10	inf MOI=1	CRE-14	12	6.25803
HBE_10	inf MOI=1	CRE-14	13	183.606
HBE_10	inf MOI=1	CRE-14	14	5.21432
HBE_10	inf MOI=1	CRE-14	15	4.50109
HBE_11	inf MOI=1	CRE-14	1	23.8472
HBE_11	inf MOI=1	CRE-14	2	31.1659
HBE_11	inf MOI=1	CRE-14	3	99.4421
HBE_11	inf MOI=1	CRE-14	4	13.7561
HBE_11	inf MOI=1	CRE-14	5	8.39348
HBE_11	inf MOI=1	CRE-14	6	6.41763
HBE_11	inf MOI=1	CRE-14	7	12.0161
HBE_11	inf MOI=1	CRE-14	8	9.09682
HBE_11	inf MOI=1	CRE-14	9	6.77353
HBE_11	inf MOI=1	CRE-14	10	20.1511
HBE_11	inf MOI=1	CRE-14	11	9.52193
HBE_11	inf MOI=1	CRE-14	12	24.9545
HBE_11	inf MOI=1	CRE-14	13	20.7273
HBE_11	inf MOI=1	CRE-14	14	20.5127
HBE_11	inf MOI=1	CRE-14	15	14.2702
HBE_11	inf MOI=1	CRE-14	16	19.0636
HBE_11	inf MOI=1	CRE-14	1	92.8423
HBE_11	inf MOI=1	CRE-14	2	52.9426
HBE_11	inf MOI=1	CRE-14	3	29.4598
HBE_11	inf MOI=1	CRE-14	4	13.8027
HBE_11	inf MOI=1	CRE-14	5	13.8846
HBE_11	inf MOI=1	CRE-14	6	33.9905
HBE_11	inf MOI=1	CRE-14	7	19.8531
HBE_11	inf MOI=1	CRE-14	8	53.9157
HBE_11	inf MOI=1	CRE-14	9	9.27901
HBE_11	inf MOI=1	CRE-14	10	28.4415
HBE_11	inf MOI=1	CRE-14	11	13.9919
HBE_11	inf MOI=1	CRE-14	12	36.5341
HBE_11	inf MOI=1	CRE-14	1	84.4898
HBE_11	inf MOI=1	CRE-14	2	79.1893
HBE_11	inf MOI=1	CRE-14	3	46.2933
HBE_11	inf MOI=1	CRE-14	4	16.7177
HBE_11	inf MOI=1	CRE-14	5	65.0335
HBE_11	inf MOI=1	CRE-14	6	108.854
HBE_11	inf MOI=1	CRE-14	7	23.391
HBE_11	inf MOI=1	CRE-14	8	29.5205
HBE_11	inf MOI=1	CRE-14	9	29.512
HBE_11	inf MOI=1	CRE-14	10	31.3791
HBE_11	inf MOI=1	CRE-14	11	18.8617
HBE_11	inf MOI=1	CRE-14	12	67.7565
HBE_11	inf MOI=1	CRE-14	13	90.9456
HBE_11	inf MOI=1	CRE-14	14	78.9775
HBE_11	inf MOI=1	CRE-14	15	22.1044
HBE_11	inf MOI=1	CRE-14	16	15.5173
HBE_11	inf MOI=1	CRE-14	17	21.151
HBE_11	inf MOI=1	CRE-14	18	23.1001
HBE_11	inf MOI=1	CRE-14	19	27.4077
HBE_11	inf MOI=1	CRE-14	20	41.1595
HBE_11	inf MOI=1	CRE-14	21	13.9312
HBE_11	inf MOI=1	CRE-14	22	42.819
HBE_11	inf MOI=1	CRE-14	23	42.9602
HBE_11	inf MOI=1	CRE-14	24	16.2729
HBE_11	inf MOI=1	CRE-14	25	14.4552
HBE_11	inf MOI=1	CRE-14	26	16.5793
HBE_11	inf MOI=1	CRE-14	1	115.348
HBE_11	inf MOI=1	CRE-14	2	121.808
HBE_11	inf MOI=1	CRE-14	3	120.278
HBE_11	inf MOI=1	CRE-14	4	66.7919
HBE_11	inf MOI=1	CRE-14	5	29.2183
HBE_11	inf MOI=1	CRE-14	6	39.791
HBE_11	inf MOI=1	CRE-14	7	99.5523
HBE_11	inf MOI=1	CRE-14	8	35.2517
HBE_11	inf MOI=1	CRE-14	9	40.048
HBE_11	inf MOI=1	CRE-14	10	22.521
HBE_11	inf MOI=1	CRE-14	11	31.8551
HBE_11	inf MOI=1	CRE-14	12	42.7823
HBE_11	inf MOI=1	CRE-14	13	24.8132
HBE_11	inf MOI=1	CRE-14	14	12.0274
HBE_12	inf MOI=1	CRE-14	1	53.8761
HBE_12	inf MOI=1	CRE-14	2	28.6943
HBE_12	inf MOI=1	CRE-14	3	27.1478
HBE_12	inf MOI=1	CRE-14	4	22.5041
HBE_12	inf MOI=1	CRE-14	5	15.9353
HBE_12	inf MOI=1	CRE-14	6	15.4113
HBE_12	inf MOI=1	CRE-14	7	15.9565
HBE_12	inf MOI=1	CRE-14	8	21.7188
HBE_12	inf MOI=1	CRE-14	9	25.244
HBE_12	inf MOI=1	CRE-14	10	48.1972
HBE_12	inf MOI=1	CRE-14	11	19.0354
HBE_12	inf MOI=1	CRE-14	12	16.061
HBE_12	inf MOI=1	CRE-14	13	15.7729
HBE_12	inf MOI=1	CRE-14	14	14.1431
HBE_12	inf MOI=1	CRE-14	15	11.9342
HBE_12	inf MOI=1	CRE-14	16	7.71556
HBE_12	inf MOI=1	CRE-14	17	21.7047
HBE_12	inf MOI=1	CRE-14	18	22.3205
HBE_12	inf MOI=1	CRE-14	1	251.566
HBE_12	inf MOI=1	CRE-14	2	90.1589
HBE_12	inf MOI=1	CRE-14	3	99.8093
HBE_12	inf MOI=1	CRE-14	4	215.817
HBE_12	inf MOI=1	CRE-14	5	38.9746
HBE_12	inf MOI=1	CRE-14	6	11.1913
HBE_12	inf MOI=1	CRE-14	7	75.3732
HBE_12	inf MOI=1	CRE-14	8	18.9563
HBE_12	inf MOI=1	CRE-14	9	126.716
HBE_12	inf MOI=1	CRE-14	10	21.079
HBE_12	inf MOI=1	CRE-14	11	49.4767
HBE_12	inf MOI=1	CRE-14	12	44.7864
HBE_12	inf MOI=1	CRE-14	13	98.051
HBE_12	inf MOI=1	CRE-14	14	136.742
HBE_12	inf MOI=1	CRE-14	15	126.728
HBE_12	inf MOI=1	CRE-14	16	85.5787
HBE_12	inf MOI=1	CRE-14	17	32.8691
HBE_12	inf MOI=1	CRE-14	18	12.9426
HBE_12	inf MOI=1	CRE-14	19	22.8105
HBE_12	inf MOI=1	CRE-14	20	19.6695
HBE_12	inf MOI=1	CRE-14	21	15.7884
HBE_12	inf MOI=1	CRE-14	22	7.88221
HBE_12	inf MOI=1	CRE-14	23	24.4361
HBE_12	inf MOI=1	CRE-14	24	5.74959
HBE_12	inf MOI=1	CRE-14	25	34.7306
HBE_12	inf MOI=1	CRE-14	26	16.8689
HBE_12	inf MOI=1	CRE-14	27	20.3842
